# Supplementary material for: Single-cell immune profiling reveals distinct immune response in asymptomatic COVID-19 patients
Source: Signal Transduct Target Ther. 2021 Sep 16;6:342. doi: 10.1038/s41392-021-00753-7 (PMC8443960; doi:10.1038/s41392-021-00753-7)
Supplement: Supplementary file 2 — Data S1 [file 41392_2021_753_MOESM2_ESM.xlsx]

## Sheet: CD56bri CD16- NKAvsH_DGEtable
	logFC	logCPM	F	PValue	FDR
EGR1	6.30437	9.3443	31.9113	1.8323e-08	8.52754e-05
AREG	4.80272	11.682	30.4689	3.80972e-08	8.86523e-05
KIR3DL1	-2.21887	8.71207	26.9028	2.34384e-07	0.000363608
IFNG	3.82193	8.74623	18.5678	1.71491e-05	0.0166334
PRRG3	5.21372	8.69017	18.2295	2.04508e-05	0.0166334
SMURF2	-1.7151	9.69119	18.1383	2.1444e-05	0.0166334
MAFF	2.52077	10.1061	17.3441	3.24405e-05	0.018892
HEXIM1	3.70097	8.91354	17.3422	3.24745e-05	0.018892
FASLG	-1.74987	8.77945	16.6111	4.75805e-05	0.0246044
IER5	2.20551	9.44275	15.7553	7.44947e-05	0.0346698
PSPH	-2.03463	8.65352	13.9225	0.000195537	0.0803178
ARMH3	4.68431	8.27527	13.7776	0.000211111	0.0803178
LGALS3BP	4.66531	8.32725	13.5854	0.000233703	0.0803178
GOLGA8B	2.44805	9.31991	13.5225	0.000241609	0.0803178
CMPK2	3.35687	8.48904	13.2176	0.000283968	0.0881058
TNFAIP8L2	-1.83705	8.47802	13.0686	0.000307328	0.0893941
USP18	2.80297	8.6371	12.6846	0.000376852	0.103169
TPBG	-2.25919	8.10662	11.6574	0.000651566	0.168466
PVRIG	2.27355	8.80628	11.4711	0.000719829	0.17632
GRASP	4.40703	8.34186	11.2842	0.000795599	0.185136
ANO9	2.65855	8.8332	11.1167	0.00087032	0.19288
CYB561D1	-1.76655	8.43101	10.6806	0.00110003	0.225564
SARNP	4.32993	8.43054	10.655	0.0011153	0.225564
ATG2A	2.0632	9.27459	10.5698	0.00116757	0.225564
CCDC71	-1.82866	8.27222	10.4377	0.00125366	0.225564
ANKRD52	4.23965	8.18137	10.3669	0.00130241	0.225564
PTCH2	4.28946	8.26737	10.3582	0.0013086	0.225564
SERTAD1	1.73685	9.47787	10.273	0.00137008	0.227726
C14orf119	-1.37271	8.99241	10.1803	0.00144036	0.231153
SEC22B	-1.29122	9.37424	9.82752	0.00174285	0.270121
ODF3B	2.99789	8.48961	9.76866	0.00179926	0.270121
AHR	2.08483	8.76744	9.63787	0.00193134	0.275423
MED11	-1.46578	8.59682	9.5731	0.00200036	0.275423
TIPARP	1.85269	9.05474	9.51001	0.00207	0.275423
RALGAPA1	1.87274	9.28731	9.50887	0.0020713	0.275423
FAM120A	1.69629	9.18761	9.41089	0.00218439	0.281594
MSL2	1.93416	9.06246	9.29832	0.00232213	0.281594
LNPK	-1.4627	8.76866	9.25161	0.00238187	0.281594
ASF1A	-1.48428	8.60709	9.18734	0.00246655	0.281594
RBKS	2.92481	8.30931	9.16406	0.00249799	0.281594
TMEM191C	-1.54015	8.50232	9.1273	0.00254849	0.281594
OVCA2	1.91501	8.93622	9.08079	0.0026138	0.281594
TNFRSF11A	1.61894	9.48194	9.0479	0.00266103	0.281594
TNFSF14	-1.34264	8.97077	9.04705	0.00266226	0.281594
HSPA1A	-1.40962	8.71257	8.97504	0.00276878	0.286353
SPAG1	2.44551	8.55042	8.91157	0.00286628	0.289993
RGS1	1.8144	9.11483	8.69136	0.00323231	0.320067
SAMD8	2.84869	8.56599	8.6351	0.00333324	0.323185
VPS13A	1.69263	9.23183	8.50298	0.00358304	0.340315
POLH	-1.63667	8.14574	8.35512	0.00388531	0.355557
GAB1	1.96383	8.85914	8.33996	0.00391777	0.355557
DDIT3	1.5488	9.43286	8.2784	0.00405224	0.355557
GHDC	-1.67549	8.33994	8.15028	0.00434751	0.355557
SH2D3C	-1.16581	9.24834	8.14103	0.00436963	0.355557
NR4A3	3.94573	8.36723	8.13925	0.00437394	0.355557
NFYB	-1.4593	8.34102	8.13541	0.00438318	0.355557
DMKN	2.10429	8.52304	8.07248	0.00453738	0.355557
MNAT1	1.70284	9.03107	8.01228	0.00469008	0.355557
CXCR3	-1.11108	9.8702	8.00898	0.00469865	0.355557
U2AF1	3.86954	8.19099	7.99752	0.00472838	0.355557
CCDC18	2.3309	8.47923	7.96965	0.0048014	0.355557
OAS3	2.09177	8.75789	7.96005	0.00482684	0.355557
C16orf87	1.91607	8.64081	7.93661	0.00488951	0.355557
PLK2	2.34123	8.72285	7.91181	0.00495679	0.355557
ATF1	-1.27841	8.86258	7.90848	0.00496587	0.355557
ID1	3.87424	8.03989	7.80372	0.00526102	0.370982
GID8	-1.08602	9.96265	7.749	0.0054221	0.376633
NBPF10	1.69002	8.88653	7.71171	0.00553484	0.378811
SERPINE1	3.85131	8.48267	7.65755	0.00570292	0.384658
HIF1AN	-1.4176	8.48489	7.57926	0.00595491	0.395916
AK6	-1.35313	8.476	7.45772	0.00636902	0.408711
ANKRD36	1.57465	8.95418	7.4093	0.00654206	0.408711
NUAK2	-1.57142	8.22728	7.3772	0.00665943	0.408711
CWC27	1.73637	8.88248	7.36956	0.00668771	0.408711
GPANK1	-1.32926	8.58177	7.36903	0.00668965	0.408711
CBR1	-1.24663	8.76711	7.32387	0.00685922	0.408711
TENT5A	1.50718	9.12941	7.2731	0.0070551	0.408711
MUL1	-1.32795	8.47514	7.25444	0.00712853	0.408711
RNF139	1.50809	9.14387	7.25424	0.00712933	0.408711
SNUPN	-1.34283	8.35019	7.2519	0.00713866	0.408711
DENND4A	1.55582	9.01075	7.21887	0.00727069	0.408711
NIT1	-1.39322	8.58228	7.19677	0.00736043	0.408711
EDARADD	3.72754	7.98341	7.1788	0.00743432	0.408711
HIST1H2AM	3.73617	7.95452	7.17286	0.00745889	0.408711
PAQR8	-1.66331	7.9716	7.17148	0.00746463	0.408711
IL10RB	-1.31834	8.59273	7.02702	0.00808889	0.437351
BOLA1	-1.74772	8.15879	7.00784	0.00817567	0.437351
DCK	-1.06119	9.7016	6.98059	0.00830067	0.438046
RPAP3	1.69162	8.84063	6.96418	0.0083769	0.438046
UQCRHL	-1.74855	7.98472	6.89803	0.00869142	0.449443
ZNF639	1.67993	8.8847	6.82902	0.00903253	0.46195
HERC5	1.66413	8.81007	6.66313	0.00990964	0.497407
AP3D1	1.3701	9.52446	6.65774	0.00993959	0.497407
TSPYL4	1.77748	8.78973	6.62401	0.0101289	0.50149
MOB4	1.41032	9.56257	6.57322	0.0104211	0.505509
MID1IP1	-1.42625	8.51279	6.57215	0.0104273	0.505509
PPFIA1	2.15245	8.28882	6.51065	0.010793	0.517841
PAGR1	-1.11635	8.83587	6.46541	0.0110703	0.525724
INO80C	-1.45129	8.28265	6.43218	0.0112786	0.527393
SERTAD3	1.75285	8.65698	6.42376	0.011332	0.527393
RRP12	2.13125	8.3433	6.34293	0.0118584	0.542114
MLYCD	-1.58074	8.13927	6.30756	0.0120966	0.542114
ABCA5	-1.584	8.21919	6.30468	0.0121161	0.542114
NDOR1	-1.40099	8.3378	6.29712	0.0121677	0.542114
KIAA2026	1.38967	9.35971	6.28794	0.0122308	0.542114
CWC22	-1.1238	8.88754	6.22797	0.0126506	0.549877
FUT11	-1.00953	9.48517	6.2137	0.0127526	0.549877
IER3	1.42327	9.2334	6.20068	0.0128465	0.549877
LRWD1	-1.5532	8.16127	6.17439	0.0130382	0.549877
NR4A1	3.52992	8.07161	6.16272	0.0131244	0.549877
VIPAS39	-1.63132	8.01373	6.15189	0.0132046	0.549877
MICU3	2.49776	8.02936	6.12847	0.0133802	0.549877
PKD1	-1.37729	8.45749	6.10984	0.0135214	0.549877
COMMD7	1.5109	8.76244	6.08442	0.0137169	0.549877
FES	-0.9823	9.87643	6.08069	0.0137457	0.549877
MFAP1	-1.27955	8.32041	6.03535	0.0141022	0.549877
DVL3	-1.48971	8.28217	6.02149	0.0142129	0.549877
FEZ2	-1.06022	9.09611	6.01274	0.0142834	0.549877
MAP9	2.07996	8.37429	5.99777	0.0144048	0.549877
PDZD11	-1.22449	8.64855	5.97848	0.0145627	0.549877
ZBTB10	1.592	8.69491	5.97162	0.0146194	0.549877
GOT2	-1.04456	9.20383	5.9428	0.0148595	0.549877
CHST14	-1.38125	8.19371	5.92477	0.015012	0.549877
TRNT1	-1.05806	8.9353	5.88751	0.0153319	0.549877
NXT1	1.1685	9.62162	5.8791	0.0154051	0.549877
LZTS2	-1.47337	8.05897	5.87642	0.0154285	0.549877
RAB39B	-1.58729	7.95242	5.87639	0.0154288	0.549877
MED19	-1.21571	8.65656	5.86548	0.0155244	0.549877
CSKMT	1.39689	9.34642	5.85321	0.0156327	0.549877
ASCC3	1.32024	9.13655	5.84023	0.0157481	0.549877
SYVN1	-1.11371	8.78483	5.83726	0.0157746	0.549877
TRIM27	-1.01588	9.27817	5.83472	0.0157973	0.549877
ACBD5	1.56285	8.79671	5.82531	0.0158818	0.549877
ZNF600	-1.03756	10.1052	5.8106	0.0160148	0.549877
PPP1R14B	-1.45856	8.15439	5.80819	0.0160367	0.549877
NDUFA7	1.82664	8.61086	5.79143	0.0161899	0.549877
ZBED4	2.05481	8.4114	5.7791	0.0163035	0.549877
NUP43	-1.4092	8.06918	5.77075	0.016381	0.549877
KIR2DL1	-1.3122	8.46454	5.76623	0.0164231	0.549877
GMFB	1.81005	8.64957	5.71344	0.0169227	0.551719
WWOX	2.41387	8.16676	5.70537	0.0170004	0.551719
FLYWCH1	-1.39997	8.35407	5.69334	0.017117	0.551719
ZNF484	2.02627	8.43536	5.68676	0.0171812	0.551719
ZC3H7A	1.26072	9.43126	5.67078	0.0173379	0.551719
TMEM223	-1.0935	8.77923	5.65861	0.0174584	0.551719
PTAR1	1.46643	8.92943	5.65272	0.0175169	0.551719
MPLKIP	-1.05115	9.16891	5.65011	0.017543	0.551719
RTCA	-1.06031	8.93568	5.64518	0.0175922	0.551719
RPP25L	-1.17335	8.53174	5.6187	0.0178593	0.551719
PIM3	1.2501	9.31371	5.60777	0.0179706	0.551719
THAP5	-1.42614	8.18643	5.60759	0.0179725	0.551719
LLGL1	-1.42604	8.09324	5.60304	0.0180192	0.551719
NMUR1	-1.07012	8.77959	5.56488	0.0184149	0.56015
XAB2	-1.00902	9.15284	5.5475	0.0185981	0.56205
HNRNPA1P48	-1.30707	8.56535	5.52019	0.0188899	0.566196
PCTP	-1.45706	8.11693	5.51197	0.0189786	0.566196
FUOM	2.00488	8.40439	5.46935	0.0194457	0.570103
FNDC3A	1.43935	8.96466	5.45307	0.0196273	0.570103
MT1F	-1.40866	8.31898	5.44859	0.0196775	0.570103
EEF1E1	2.38197	8.10515	5.43632	0.0198159	0.570103
PMS1	1.28025	9.21311	5.43068	0.0198797	0.570103
FURIN	1.3391	9.25766	5.42621	0.0199306	0.570103
TMEM168	-1.19265	8.50996	5.4028	0.020199	0.570103
MED14	1.77197	8.29729	5.40136	0.0202155	0.570103
ARL8A	1.9933	8.28717	5.39345	0.0203071	0.570103
EXOC2	-1.04979	8.88623	5.38806	0.0203698	0.570103
SPAST	1.98718	8.33505	5.38058	0.0204571	0.570103
TTC7A	1.62368	8.59626	5.34943	0.0208247	0.576895
CSNK1G3	1.18591	9.36882	5.33528	0.0209941	0.577967
SIGLEC7	-0.933301	9.19923	5.31967	0.0211824	0.577967
UHRF1BP1	2.33134	8.15111	5.27737	0.0217018	0.577967
TPRA1	-1.26335	8.54193	5.27467	0.0217353	0.577967
SH2D1B	-1.04158	11.3136	5.27385	0.0217455	0.577967
TWF1	1.30948	9.17137	5.26782	0.0218208	0.577967
JMY	1.96786	8.29015	5.25956	0.0219244	0.577967
JAKMIP1	-1.48835	8.49034	5.25176	0.0220227	0.577967
IGFBP7	1.12125	10.4337	5.24922	0.0220547	0.577967
MRNIP	-1.41437	8.2014	5.23026	0.0222959	0.577967
FNIP1	1.29046	9.00956	5.23007	0.0222982	0.577967
STX18	-1.11802	8.56195	5.22574	0.0223537	0.577967
NFATC2IP	1.18696	9.52412	5.1658	0.023136	0.588133
CCDC141	1.9449	8.16619	5.16015	0.0232111	0.588133
RNF34	-0.982928	8.91785	5.14544	0.0234081	0.588133
CASTOR1	-1.60256	8.02823	5.14095	0.0234686	0.588133
OTULIN	1.72995	8.51446	5.14042	0.0234758	0.588133
DDHD2	1.48393	8.74602	5.13824	0.0235051	0.588133
ZNF680	-1.28194	8.06129	5.11434	0.0238303	0.59308
KMT5B	1.28132	9.07995	5.07882	0.024322	0.596143
NECAP1	1.47622	8.95604	5.07522	0.0243724	0.596143
ZCCHC10	-1.08626	8.78032	5.07403	0.0243892	0.596143
MLXIP	1.4792	8.73803	5.06536	0.0245112	0.596143
PHLDA1	2.31588	8.17866	5.04513	0.0247982	0.596143
MED27	1.38615	8.74126	5.04001	0.0248715	0.596143
FLNB	1.23283	9.12173	5.0396	0.0248773	0.596143
WDTC1	-0.986429	8.96789	5.03258	0.0249781	0.596143
SEPHS2	-0.931248	9.35989	5.01928	0.0251703	0.597665
ANKRD36C	1.22533	9.07777	5.00647	0.0253567	0.599035
HENMT1	-0.901966	9.35069	4.97311	0.0258491	0.606022
PPP1R15B	1.33249	8.94376	4.96087	0.0260322	0.606022
ARL2	1.70912	8.61762	4.96015	0.0260431	0.606022
DENND6A	1.31219	8.93299	4.91998	0.0266539	0.617151
FYCO1	1.90018	8.20549	4.9063	0.0268654	0.618969
CETN3	-1.64329	7.98038	4.88776	0.0271546	0.622549
RNF185	-1.48079	7.9633	4.85853	0.0276172	0.628606
PGBD2	-1.62806	7.98632	4.85405	0.0276889	0.628606
PTER	-1.30824	8.07254	4.81628	0.0283007	0.638749
FAM53B	2.24677	8.14091	4.80186	0.0285381	0.638749
WDYHV1	2.24785	8.19324	4.78727	0.0287803	0.638749
HSDL2	1.54296	8.41134	4.77863	0.0289244	0.638749
NABP1	-1.19011	8.26205	4.75507	0.0293221	0.638749
RAB35	-0.996272	8.83321	4.75318	0.0293543	0.638749
ST6GALNAC6	3.15179	7.96736	4.74971	0.0294136	0.638749
RLF	1.16519	9.10818	4.7495	0.029417	0.638749
STK11	3.14958	8.03164	4.74528	0.0294891	0.638749
UPF1	2.2404	8.28038	4.74103	0.0295618	0.638749
FAM78A	-1.16098	8.54607	4.73616	0.0296454	0.638749
FAM98A	-1.38998	8.0639	4.72313	0.0298705	0.640415
ATF5	2.2376	8.26066	4.71051	0.0300899	0.640415
N4BP1	1.8853	8.37246	4.7079	0.0301356	0.640415
ZNF512	-1.01746	8.81748	4.66422	0.0309097	0.653636
KLRC2	1.13847	9.88857	4.65588	0.0310599	0.653636
SIPA1L1	1.52356	8.51712	4.64929	0.031179	0.653636
CCDC50	1.51747	8.67762	4.63815	0.0313816	0.653688
KLHL42	2.22792	7.95809	4.63372	0.0314624	0.653688
LRIF1	-0.938202	8.92079	4.59694	0.0321431	0.65805
AGFG1	1.85865	8.22508	4.59387	0.0322006	0.65805
PANK4	-1.23444	8.15417	4.59159	0.0322431	0.65805
ARFGEF1	1.04536	9.27907	4.58521	0.0323631	0.65805
TMEM135	-1.20442	8.31785	4.58435	0.0323793	0.65805
PUS1	-1.30803	8.17943	4.57218	0.0326096	0.659849
PRR5L	-1.00141	8.75948	4.5398	0.0332308	0.666762
NIPSNAP2	-0.943244	9.02295	4.53944	0.0332378	0.666762
MIEF1	-1.26929	8.32829	4.529	0.0334406	0.66795
SKIL	1.33873	8.89579	4.49187	0.034173	0.679116
NSUN3	1.50169	8.41526	4.46635	0.0346859	0.679116
BET1L	-0.866583	9.29809	4.46266	0.0347606	0.679116
PON2	1.39399	8.51141	4.45773	0.0348611	0.679116
MPI	-1.00551	8.6559	4.45508	0.0349149	0.679116
ELL2	1.64362	8.36689	4.45465	0.0349236	0.679116
SGSM3	1.18253	9.33483	4.44988	0.035021	0.679116
FAM104B	-1.34671	7.96901	4.42603	0.0355129	0.681884
AKT3	1.24895	8.90026	4.42255	0.0355851	0.681884
BTG3	1.63496	8.51238	4.42167	0.0356033	0.681884
MAPKAPK2	1.31231	8.82972	4.40724	0.0359051	0.682089
PIGP	-1.05769	8.6743	4.40715	0.0359071	0.682089
SOX4	1.04495	9.54063	4.37934	0.0364962	0.686878
ETNK1	1.03715	9.42825	4.36397	0.0368261	0.686878
SPATS2L	1.61366	8.21891	4.36318	0.0368431	0.686878
R3HDM2	1.24	8.7913	4.34839	0.0371639	0.686878
AUTS2	1.29706	8.75888	4.34705	0.037193	0.686878
AL662899.2	-1.0558	8.80414	4.3386	0.0373776	0.686878
ZBTB2	-1.06165	8.42237	4.33522	0.0374519	0.686878
ELOA	1.47407	8.53645	4.33487	0.0374594	0.686878
GPR89B	1.81359	8.36779	4.32818	0.0376066	0.686878
ZNF410	1.3749	8.64628	4.32689	0.0376352	0.686878
EEF1AKMT2	1.36676	8.67576	4.30918	0.0380281	0.690605
CCDC127	-1.18467	8.23603	4.30434	0.0381361	0.690605
AGL	1.29467	8.65059	4.29272	0.0383971	0.692636
MAN1A1	2.15979	8.04294	4.284	0.0385941	0.693502
HPS6	-1.27134	8.04613	4.2707	0.0388968	0.69481
ENPP4	-1.1489	8.29827	4.24367	0.0395192	0.69481
NXF1	1.13981	9.1017	4.23849	0.0396397	0.69481
CCNY	1.80028	8.26714	4.23518	0.039717	0.69481
PRR5	2.14761	8.22902	4.23416	0.0397407	0.69481
TMEM115	-1.04238	8.46474	4.22622	0.0399266	0.69481
DDX11	1.78917	8.19806	4.22444	0.0399686	0.69481
TRIM35	-1.30403	8.11479	4.21408	0.040213	0.69481
HSPA1B	1.80186	8.1384	4.20391	0.0404543	0.69481
CEP135	1.44907	8.67823	4.1976	0.0406045	0.69481
PAFAH2	-1.13828	8.49989	4.19527	0.0406604	0.69481
FUCA1	-1.30455	8.03594	4.19387	0.0406939	0.69481
POLR3D	-1.11584	8.34537	4.19286	0.040718	0.69481
ACAT1	-1.25103	8.08386	4.17413	0.0411696	0.69481
ANKRD37	1.78321	8.25101	4.16681	0.0413475	0.69481
FAF2	1.58563	8.49715	4.16423	0.0414103	0.69481
FANCF	-1.25385	7.96388	4.16317	0.0414363	0.69481
EMC2	-1.08148	8.42582	4.15313	0.0416819	0.69481
PKN2	1.09838	9.16964	4.14377	0.0419127	0.69481
TENT4B	1.22016	9.00641	4.1389	0.0420331	0.69481
FAM199X	1.34436	8.62003	4.13272	0.0421867	0.69481
ADCK5	2.12143	7.92865	4.12224	0.0424482	0.69481
ADARB1	-1.47891	7.99671	4.12003	0.0425035	0.69481
IFIT3	1.59837	8.28641	4.1197	0.0425117	0.69481
MAP3K14	-1.32936	8.18186	4.11934	0.0425207	0.69481
SPOP	-0.853082	9.36455	4.11824	0.0425485	0.69481
ANKRD17	1.09377	9.24733	4.09564	0.0431196	0.701253
ALG12	1.15763	8.9148	4.09075	0.0432444	0.701253
PUDP	-1.33948	8.0016	4.08243	0.0434574	0.702259
ACOT8	-0.955278	8.95292	4.06122	0.0440054	0.708552
VIRMA	-0.944746	8.80972	4.05353	0.0442058	0.708552
CNBD2	1.56731	8.4928	4.04702	0.0443762	0.708552
MEN1	-1.14988	8.3452	4.03852	0.0445998	0.708552
HMGCS1	1.42863	8.73637	4.02929	0.0448441	0.708552
NBAS	1.33088	8.6577	4.02711	0.0449019	0.708552
UBALD2	1.10946	9.07974	4.01841	0.0451335	0.708552
PAFAH1B3	-1.11553	8.38143	4.01787	0.0451482	0.708552
TMEM33	-1.11158	8.47626	4.01529	0.045217	0.708552
CCDC82	1.10134	9.04063	4.003	0.0455472	0.711332
RALGDS	-0.879252	9.13608	3.99516	0.0457592	0.712252
PTPA	1.0956	8.96607	3.98623	0.0460017	0.71364
ASPH	1.54882	8.5538	3.97649	0.0462679	0.715385
LARP1	1.03864	9.13572	3.96718	0.0465241	0.716964
COPS7A	-0.945502	8.82971	3.95586	0.0468373	0.717378
KHSRP	1.53795	8.6011	3.95507	0.0468592	0.717378
GTF2H2C	2.0868	8.03437	3.94881	0.0470334	0.717683
CASD1	1.74226	8.12729	3.93437	0.0474382	0.721495
ZFYVE16	1.54693	8.26313	3.92647	0.0476613	0.72249
VPS72	-0.84522	9.10213	3.92107	0.0478141	0.72249
HSPBAP1	-1.20068	8.30655	3.89251	0.0486321	0.725988
MGAT4B	2.06612	7.95262	3.88278	0.0489144	0.725988
PAIP1	1.23454	8.69647	3.88207	0.0489348	0.725988
CKAP2	2.0644	7.91098	3.87054	0.0492715	0.725988
ZNF217	-0.822804	9.25017	3.86994	0.0492891	0.725988
DCAF1	-1.11852	8.23845	3.8667	0.0493842	0.725988
RCL1	1.72452	8.31623	3.85593	0.0497015	0.725988
NDUFA9	1.23421	8.92338	3.8528	0.0497942	0.725988
SLC35C2	-0.831036	9.28574	3.85247	0.049804	0.725988
KLHL18	1.52592	8.25263	3.84763	0.0499476	0.725988
ELP3	-0.965097	8.75009	3.84143	0.0501322	0.725988
CHMP1B	1.05642	9.17637	3.83854	0.0502186	0.725988
PPP2R2D	1.30757	8.49317	3.82988	0.0504782	0.725988
RASGEF1A	-1.22993	8.30339	3.82585	0.0505995	0.725988
REC8	1.3981	8.46182	3.82174	0.0507235	0.725988
ATG101	-0.998528	8.58621	3.82095	0.0507475	0.725988
EHD4	1.22264	8.65724	3.82081	0.0507515	0.725988
AKAP7	-1.00042	8.76595	3.81744	0.0508535	0.725988
HEATR5B	-1.0255	8.51944	3.81135	0.0510384	0.7264
EDEM2	-0.924522	8.77987	3.8045	0.0512472	0.726653
PYM1	-0.911522	8.83656	3.80054	0.0513684	0.726653
METRNL	1.30269	8.59462	3.789	0.0517229	0.727359
PCNX2	2.05665	7.94282	3.78874	0.051731	0.727359
BOLA2-SMG1P6	1.39538	8.42289	3.78293	0.0519105	0.727685
FKBP4	-0.971996	8.61598	3.77356	0.0522016	0.728685
TLR1	-1.21718	8.12169	3.75815	0.0526838	0.728685
CDKN2AIP	1.08215	9.20749	3.74624	0.0530599	0.728685
ATXN3	-0.932853	8.76962	3.74578	0.0530745	0.728685
ZNF595	-0.932581	8.74257	3.73677	0.0533607	0.728685
MCM9	1.5108	8.35774	3.72197	0.0538349	0.728685
YJU2	-0.928231	8.64454	3.71171	0.0541662	0.728685
ZDHHC16	-1.1303	8.07768	3.71004	0.0542204	0.728685
SAYSD1	-1.16872	8.07296	3.70022	0.0545395	0.728685
GRWD1	-0.966791	8.50461	3.69798	0.0546127	0.728685
RSAD2	1.50829	8.20461	3.69074	0.0548498	0.728685
ALG1	-1.09178	8.25976	3.68707	0.0549705	0.728685
S100B	-1.06718	8.21707	3.6771	0.0552995	0.728685
MAPK8	1.5006	8.35914	3.67454	0.0553843	0.728685
ZNF830	-0.854505	8.76305	3.66224	0.0557938	0.728685
HIST2H2AC	1.0972	8.80392	3.66043	0.0558542	0.728685
POLD2	-0.999993	8.53269	3.65367	0.0560809	0.728685
PIK3CG	-0.977231	8.77933	3.64973	0.0562138	0.728685
ZCCHC2	1.49716	8.22675	3.64826	0.0562631	0.728685
CD38	0.877189	10.0696	3.64718	0.0562996	0.728685
ZNF701	-1.19353	8.14773	3.64494	0.0563752	0.728685
POLRMT	1.27034	8.54766	3.64379	0.0564143	0.728685
MED13L	1.19915	8.81417	3.6369	0.0566477	0.728685
FAM219B	-0.861279	9.04571	3.61741	0.0573138	0.728685
ESCO1	1.10141	9.0288	3.61711	0.0573241	0.728685
SNRNP40	-0.807492	9.21238	3.61479	0.0574039	0.728685
COPG1	-0.769086	9.22215	3.60941	0.0575896	0.728685
METTL6	-1.24718	7.99271	3.60415	0.0577719	0.728685
CCDC86	-1.23302	8.20558	3.5934	0.0581459	0.728685
TRMT6	-1.01544	8.55872	3.59241	0.0581803	0.728685
RABIF	-0.866026	8.9223	3.58721	0.0583626	0.728685
FXYD2	1.68966	8.55268	3.5868	0.0583768	0.728685
IRF9	1.0933	9.03501	3.58637	0.0583919	0.728685
DCAF16	1.08806	8.83429	3.58319	0.0585037	0.728685
RXRA	-1.19484	8.05084	3.57304	0.0588614	0.728685
FBXO42	1.19058	8.70618	3.57059	0.0589482	0.728685
DHRS3	-0.831494	8.93303	3.56874	0.0590139	0.728685
ZNF346	-1.28792	8.10828	3.5684	0.0590259	0.728685
MPZL3	-1.28227	8.2017	3.56755	0.0590563	0.728685
NR2C2AP	-0.925495	8.81918	3.56358	0.0591973	0.728685
POLR3C	-0.921696	8.90107	3.55039	0.0596689	0.728685
ZNF426	-0.968647	8.49846	3.54806	0.0597523	0.728685
MAP3K6	-1.35715	7.95716	3.54427	0.0598889	0.728685
U2AF1L4	1.01479	9.10887	3.53919	0.0600723	0.728685
NBPF20	1.99828	7.9942	3.53892	0.0600818	0.728685
ELL	-1.0127	8.42674	3.53789	0.0601193	0.728685
GMPR2	-0.847454	8.9194	3.53705	0.0601496	0.728685
NAF1	1.47766	8.30215	3.53654	0.060168	0.728685
HIST1H1B	1.66747	7.9396	3.52986	0.0604105	0.728685
EDEM3	-0.935146	8.65992	3.52955	0.0604217	0.728685
NCOA1	0.976249	9.38598	3.52797	0.0604792	0.728685
FXYD7	1.03862	9.36861	3.51784	0.0608492	0.728685
NFATC1	-1.06614	8.24305	3.51658	0.0608955	0.728685
GPATCH2	1.35147	8.41252	3.51378	0.0609983	0.728685
OGFOD1	-1.09269	8.22981	3.51179	0.0610717	0.728685
ARMC5	-0.959184	8.51532	3.50263	0.0614098	0.728685
CCDC28B	-0.847199	8.98857	3.50062	0.0614841	0.728685
SETD1A	1.65336	8.14513	3.49741	0.0616032	0.728685
RAB22A	1.24788	8.65153	3.49561	0.0616702	0.728685
MTHFD1	1.34243	8.39672	3.4956	0.0616702	0.728685
BCAS4	-0.866995	8.83583	3.489	0.0619163	0.728685
PAXBP1	1.34524	8.29555	3.48519	0.0620587	0.728685
FBH1	-0.934102	8.58905	3.48429	0.0620925	0.728685
LZTR1	1.4659	8.33167	3.48331	0.0621292	0.728685
NFX1	-0.86624	8.85708	3.48251	0.062159	0.728685
RAB3GAP2	1.24781	8.50564	3.47538	0.0624272	0.729134
PAFAH1B2	-1.05633	8.49509	3.47316	0.0625106	0.729134
DZIP3	1.23874	8.70954	3.45662	0.063138	0.731663
PSMD5	-1.05678	8.3732	3.45283	0.0632828	0.731663
CLPX	1.02975	8.90296	3.45057	0.0633689	0.731663
EVI2A	-0.94887	8.55186	3.44696	0.0635075	0.731663
CACNB1	1.96544	8.14171	3.44159	0.0637139	0.731663
SCAMP4	1.06645	8.90206	3.44142	0.0637203	0.731663
IDH3A	-1.08335	8.36156	3.43705	0.0638889	0.731663
LEMD3	0.996687	9.10744	3.43456	0.0639851	0.731663
YEATS2	1.45609	8.31656	3.42392	0.0643979	0.734578
CRCP	1.10734	8.75462	3.41534	0.0647327	0.736592
NECAB3	1.96348	7.96843	3.40955	0.0649601	0.737376
CD83	1.0808	8.80943	3.40426	0.0651684	0.737941
SNX20	-0.783185	9.11312	3.39477	0.0655434	0.738047
KDM7A	1.23853	8.45476	3.39342	0.0655972	0.738047
VIPR2	-1.33325	7.95244	3.38841	0.0657964	0.738047
KRT86	1.96116	8.05034	3.38654	0.0658711	0.738047
SPSB2	-1.60794	8.05034	3.3813	0.0660803	0.738047
PAM	-0.758807	9.24956	3.38008	0.0661293	0.738047
RRM1	-1.1991	8.07203	3.37261	0.0664291	0.73962
VPS53	-0.815236	8.89957	3.35228	0.0672528	0.74593
GPR68	-0.82604	8.8767	3.34128	0.0677031	0.74593
SNX18	-0.93275	8.78055	3.34022	0.0677466	0.74593
KIF21A	-0.951495	8.59545	3.33594	0.067923	0.74593
GOSR2	-0.973301	8.58583	3.33515	0.0679552	0.74593
RINT1	-1.13676	8.13945	3.33016	0.0681616	0.74593
TCEAL1	1.61157	8.15542	3.32906	0.0682071	0.74593
FASTKD5	-1.19112	7.96718	3.32735	0.0682781	0.74593
C15orf39	-0.75862	9.23865	3.32176	0.06851	0.746003
NFKBIL1	-0.950526	8.56361	3.31947	0.0686053	0.746003
SLC27A3	-0.774353	9.28842	3.30355	0.0692719	0.747779
CHERP	-0.870413	8.876	3.29778	0.0695153	0.747779
RNF14	-0.947193	8.54729	3.29582	0.0695983	0.747779
NFAT5	0.859982	9.42329	3.28492	0.070061	0.747779
ZNF736	1.93095	7.95765	3.28296	0.0701447	0.747779
GPATCH1	-1.08846	8.08964	3.26953	0.0707204	0.747779
FRS2	1.60999	8.08067	3.26883	0.0707503	0.747779
UBE2S	1.14614	8.65516	3.2665	0.0708509	0.747779
PPTC7	1.218	8.44442	3.26586	0.0708781	0.747779
MAP2K1	0.950997	9.15152	3.26586	0.0708783	0.747779
MGAT2	-0.906668	8.43027	3.26125	0.0710775	0.747779
CCDC146	1.60307	8.15766	3.25416	0.071385	0.747779
PDHX	1.91403	8.10915	3.25217	0.0714716	0.747779
IFNL1	-1.12553	8.07961	3.25188	0.0714842	0.747779
ATG4A	1.60426	8.05113	3.24873	0.0716214	0.747779
DIAPH2	1.30036	8.38746	3.24835	0.0716381	0.747779
RBM7	1.14106	8.58816	3.24803	0.0716521	0.747779
G2E3	1.20658	8.71017	3.24783	0.0716608	0.747779
BORCS7	1.01789	9.21939	3.23192	0.0723589	0.751268
CACTIN	1.91502	7.94222	3.23002	0.0724429	0.751268
SLC9A8	-0.938583	8.50542	3.22655	0.0725959	0.751268
DNAJB9	0.996341	8.89532	3.22554	0.0726408	0.751268
GPN3	-1.16009	8.20935	3.21966	0.0729019	0.751908
IQCB1	1.20196	8.6712	3.21546	0.0730888	0.751908
SIRT1	1.91263	7.99839	3.19139	0.0741706	0.751908
COG4	-0.854382	8.71183	3.1865	0.0743925	0.751908
FARP2	1.91086	7.94435	3.18552	0.0744369	0.751908
STARD10	1.28839	8.55333	3.18515	0.0744535	0.751908
GAR1	1.28706	8.42773	3.18323	0.0745411	0.751908
POP7	-0.840098	8.83476	3.17841	0.074761	0.751908
FAM126A	-1.00937	8.36755	3.17408	0.0749589	0.751908
TMEM35B	-0.818902	9.10104	3.17263	0.0750256	0.751908
FAM118A	-1.07782	8.08251	3.16643	0.0753105	0.751908
TTN	0.932662	9.13831	3.16418	0.0754143	0.751908
SGMS1	1.19155	8.63689	3.16316	0.0754611	0.751908
SGPL1	1.58173	7.98476	3.15323	0.0759207	0.751908
ATAD2	1.40647	8.24437	3.14943	0.0760975	0.751908
NELFA	-0.864166	8.68861	3.14717	0.0762029	0.751908
GSTM4	1.57991	8.29996	3.1446	0.076323	0.751908
USP46	1.89722	8.04569	3.14322	0.0763872	0.751908
DPH5	0.984684	8.82267	3.14234	0.0764286	0.751908
TTI1	-1.20435	8.04883	3.13973	0.076551	0.751908
MPRIP	1.01978	8.9513	3.12602	0.0771962	0.751908
BTBD9	1.89292	7.97808	3.1229	0.0773439	0.751908
MAP7D3	1.18608	8.54743	3.12218	0.077378	0.751908
RFC4	-1.05821	8.2362	3.12024	0.0774701	0.751908
IP6K1	-0.895174	8.72116	3.11948	0.0775061	0.751908
SPECC1	0.955615	9.13668	3.11673	0.0776365	0.751908
MAST3	-0.8305	8.92956	3.11573	0.0776844	0.751908
RBM15B	1.18714	8.43167	3.11323	0.0778035	0.751908
DIS3	1.06506	8.71235	3.11226	0.0778495	0.751908
ZEB1	0.906768	9.20469	3.11036	0.0779402	0.751908
JMJD6	1.01869	8.91036	3.09928	0.0784719	0.751908
CHRAC1	0.886361	9.28499	3.09887	0.0784916	0.751908
SNAPIN	-0.806276	8.98375	3.09797	0.0785347	0.751908
AUH	-0.94046	8.43158	3.09527	0.0786648	0.751908
CCDC112	1.56645	8.17771	3.09212	0.0788172	0.751908
COX11	1.01624	8.89169	3.08907	0.0789647	0.751908
TXNDC9	-0.724545	9.12697	3.08822	0.0790059	0.751908
PPP1R3E	-0.91672	8.43338	3.07688	0.0795578	0.751908
HAUS2	1.17678	8.74628	3.07633	0.0795848	0.751908
GOLGA8A	1.28015	8.39493	3.07497	0.0796509	0.751908
AKTIP	-0.908888	8.59253	3.07429	0.0796844	0.751908
ZC3H12A	0.807216	9.44919	3.07379	0.0797091	0.751908
PLOD1	-1.14198	8.04775	3.07347	0.0797243	0.751908
XPOT	1.26641	8.47222	3.07169	0.0798115	0.751908
LGALS9B	0.871341	8.93997	3.06112	0.0803316	0.75357
DNAAF2	0.857206	9.19438	3.06054	0.0803602	0.75357
XPO6	1.05425	8.7607	3.05825	0.0804736	0.75357
GDAP2	1.55744	8.00923	3.02145	0.082316	0.763208
RNGTT	1.09974	8.62307	3.02111	0.082333	0.763208
PM20D2	-1.17943	7.97158	3.01846	0.0824673	0.763208
CHI3L2	-1.09082	8.04576	3.01552	0.0826172	0.763208
LRRC41	-0.804355	8.85013	3.01417	0.0826853	0.763208
DHX58	1.25388	8.26338	3.00912	0.0829434	0.763208
FCF1	-0.941735	8.62008	3.00841	0.0829793	0.763208
ITPRIP	0.890407	9.18677	3.0075	0.0830258	0.763208
KIR2DL4	0.841935	10.0981	3.00385	0.0832131	0.763208
POLG2	-0.975985	8.47531	3.00295	0.083259	0.763208
C2orf74	-0.801911	8.85072	3.0018	0.083318	0.763208
TTLL3	1.5436	8.21192	2.99553	0.0836407	0.763208
WHRN	1.37308	8.16857	2.99411	0.0837141	0.763208
C14orf93	-1.06842	8.1964	2.99247	0.0837987	0.763208
SLC25A22	1.16744	8.52443	2.98156	0.0843647	0.766439
HIPK2	-0.894907	8.69556	2.97677	0.084614	0.766439
TSPAN17	1.09232	8.76779	2.97349	0.0847853	0.766439
COQ6	-1.00105	8.33333	2.97298	0.0848122	0.766439
GCFC2	1.54423	8.1065	2.96551	0.0852043	0.767324
PPP2R5A	0.839222	9.47521	2.95768	0.0856171	0.767324
PDE4DIP	-0.96651	8.4588	2.95464	0.085778	0.767324
SLC46A3	-1.10831	8.30105	2.94882	0.0860871	0.767324
MLLT11	1.53842	8.06639	2.94844	0.0861074	0.767324
ZNF322	-0.867904	8.56729	2.94464	0.0863098	0.767324
LYSMD3	1.14928	8.65611	2.94312	0.0863905	0.767324
RFX5	-0.792968	8.90582	2.94226	0.0864367	0.767324
MVB12A	-0.851068	8.77747	2.94213	0.0864435	0.767324
CANT1	-0.938877	8.44521	2.93998	0.0865589	0.767324
PDS5A	0.881175	9.21096	2.93509	0.0868208	0.767684
ACCS	1.36024	8.42722	2.93306	0.0869294	0.767684
MEMO1	1.08596	8.68839	2.92383	0.0874272	0.770167
STRADA	1.08306	8.71946	2.91762	0.087764	0.770167
VEZT	-0.833308	8.74546	2.91667	0.0878158	0.770167
ZMIZ2	-0.776744	8.94589	2.91562	0.0878726	0.770167
FH	-0.912831	8.43916	2.9082	0.0882772	0.771651
PRCC	-0.734097	9.20499	2.90644	0.0883734	0.771651
CERS6	1.23554	8.19584	2.89394	0.0890602	0.774775
C16orf72	1.02891	8.74598	2.89316	0.0891038	0.774775
METTL7A	-0.901893	8.52026	2.88611	0.089494	0.774775
ZXDC	1.51519	8.10695	2.88585	0.0895082	0.774775
SYAP1	0.82547	9.45519	2.88485	0.0895636	0.774775
PSMD1	-0.735054	9.16676	2.87683	0.0900099	0.775352
KBTBD3	-0.979579	8.28145	2.87034	0.0903731	0.775352
VPS16	-0.779442	9.15498	2.86775	0.0905186	0.775352
SH3GL1	-0.855801	8.73173	2.86774	0.0905195	0.775352
PHACTR4	0.867336	9.15668	2.86245	0.0908169	0.775352
DHDDS	1.51804	8.05866	2.85864	0.0910318	0.775352
DLG1	1.22823	8.47397	2.84678	0.0917047	0.775352
SELENOO	1.01952	8.63539	2.84657	0.0917166	0.775352
PGPEP1	1.13811	8.51253	2.8445	0.0918348	0.775352
MTA1	-0.79365	9.05289	2.84271	0.0919371	0.775352
ADGRL1	1.81727	8.04856	2.83768	0.0922251	0.775352
PABPC1L	1.50868	8.02843	2.83685	0.0922727	0.775352
ARNT	-0.971018	8.46229	2.83538	0.092357	0.775352
EIF5A2	1.33401	8.2571	2.8345	0.0924074	0.775352
WDR11	-0.849986	8.74444	2.83071	0.0926255	0.775352
POLK	1.13749	8.51731	2.82416	0.0930036	0.775352
ZFP64	-1.03596	8.17649	2.82362	0.0930349	0.775352
TBCK	1.01549	8.75808	2.82338	0.0930488	0.775352
AIMP2	-0.831725	8.77516	2.82025	0.0932301	0.775352
PLCB1	1.01864	8.5881	2.81813	0.0933527	0.775352
SOCS1	0.892493	9.61526	2.81518	0.0935247	0.775352
CLIP4	-0.803795	8.73412	2.81476	0.0935488	0.775352
HOXB2	-0.732175	8.94227	2.81306	0.093648	0.775352
TYW1B	1.80481	7.92506	2.81039	0.0938034	0.775352
C20orf194	-1.19186	8.02006	2.80477	0.0941326	0.775352
RIPK2	0.968307	8.71591	2.79101	0.0949426	0.775352
MTERF2	-1.08214	8.00926	2.79016	0.0949934	0.775352
HELZ2	1.21037	8.50334	2.78774	0.0951364	0.775352
SMARCAD1	1.13193	8.5505	2.78319	0.0954066	0.775352
SDHAF3	-0.825449	8.72585	2.78274	0.0954332	0.775352
RSPRY1	-0.935783	8.4761	2.78198	0.0954783	0.775352
ADNP	-0.934256	8.36869	2.78012	0.0955892	0.775352
ZNF10	1.33084	8.34626	2.77987	0.095604	0.775352
KCTD18	-0.931807	8.54463	2.77889	0.0956628	0.775352
USF3	1.0125	8.49016	2.77666	0.095796	0.775352
ZNF808	-0.769335	9.00654	2.77037	0.0961725	0.775352
CHCHD1	-0.778798	8.96374	2.77014	0.096186	0.775352
COL9A2	1.32872	8.54489	2.77013	0.096187	0.775352
AMMECR1	1.32209	8.14928	2.76705	0.0963719	0.775352
ZKSCAN8	1.32331	8.16575	2.7641	0.0965496	0.775352
NRROS	-0.899574	8.72812	2.76136	0.0967146	0.775352
HDAC8	1.21267	8.5153	2.76079	0.0967489	0.775352
AP3S2	-1.12029	8.02768	2.75835	0.0968969	0.775352
CHMP4B	0.781137	9.54298	2.75729	0.0969607	0.775352
SLC11A2	1.49533	8.0223	2.74996	0.0974055	0.777573
ABRAXAS2	-0.98248	8.1547	2.7404	0.097989	0.77934
APC	0.95987	8.76481	2.73932	0.098055	0.77934
IL21R	-0.732744	9.06997	2.73772	0.0981528	0.77934
CHFR	-0.71314	9.34527	2.73334	0.0984224	0.77934
ZNF821	1.32062	8.30428	2.73071	0.0985844	0.77934
OGFOD3	1.04856	8.63994	2.72952	0.0986578	0.77934
CWF19L1	-0.923083	8.51576	2.72723	0.098799	0.77934
TEFM	-1.05451	8.20608	2.7186	0.0993338	0.780373
APBB1	-0.892294	8.69909	2.71819	0.0993595	0.780373
CCDC84	1.05167	8.63478	2.71599	0.0994962	0.780373
TET2	0.863061	9.07257	2.71431	0.0996007	0.780373
BAZ2B	0.775434	9.47834	2.71081	0.0998191	0.78077
AMBRA1	-0.920092	8.36781	2.70541	0.100157	0.782017
TMEM167A	-0.732079	9.18408	2.70191	0.100377	0.782017
GON7	-0.850048	8.54602	2.70023	0.100483	0.782017
MED8	-0.781555	8.77819	2.69325	0.100923	0.784132
NIF3L1	-1.04733	8.12476	2.67661	0.101982	0.790437
IFIH1	1.19264	8.44291	2.67218	0.102265	0.790437
FAM20B	-1.09964	7.9914	2.66785	0.102543	0.790437
LY75	1.75814	8.09614	2.66767	0.102555	0.790437
MECR	-1.09819	8.05674	2.66678	0.102612	0.790437
NPIPA1	1.77139	7.94265	2.66428	0.102773	0.790437
TPGS2	-0.689947	9.09833	2.66019	0.103037	0.790437
SC5D	1.3003	8.0872	2.65933	0.103093	0.790437
PGM2L1	1.30172	8.2715	2.65228	0.103551	0.791731
CCR1	-0.778941	8.84056	2.65149	0.103602	0.791731
TRIB3	-1.04667	8.04366	2.63917	0.104407	0.793412
ZNF586	-0.906535	8.17888	2.63717	0.104539	0.793412
DGCR2	-0.854176	8.67853	2.63561	0.104641	0.793412
SCYL1	-0.656303	9.37474	2.63348	0.104782	0.793412
TAX1BP1	0.774639	10.7241	2.63238	0.104854	0.793412
FAM89B	1.29897	8.2547	2.62904	0.105075	0.793412
AC118549.1	0.8769	9.0065	2.6278	0.105156	0.793412
ZADH2	-1.03858	8.11179	2.62735	0.105186	0.793412
ATP6V1B2	-0.830245	8.59966	2.61581	0.105953	0.796748
PPA2	0.815895	9.29132	2.61323	0.106125	0.796748
ZNF451	0.981631	8.9396	2.61298	0.106142	0.796748
CAMK2G	-0.65713	9.48591	2.6058	0.106623	0.797575
SUOX	1.75245	7.96112	2.60327	0.106793	0.797575
IMPAD1	1.45745	7.99573	2.6009	0.106952	0.797575
KLRC4	1.75031	8.05352	2.5963	0.107263	0.797575
MDP1	-0.956726	8.31607	2.59576	0.107299	0.797575
GPATCH11	-0.899776	8.39362	2.59227	0.107536	0.797575
ZNF668	-1.08064	7.99987	2.5878	0.107839	0.797575
CMTR2	-0.894494	8.53655	2.58597	0.107964	0.797575
HDAC9	1.45414	8.02875	2.58592	0.107967	0.797575
CCDC117	-0.918633	8.16988	2.5821	0.108228	0.797575
KLHDC3	-0.647685	9.56939	2.5818	0.108248	0.797575
CLIP1	0.805353	9.14654	2.5788	0.108453	0.797575
FBXW7	0.974463	8.67651	2.57555	0.108676	0.797575
ZNF397	-0.99538	7.99033	2.57326	0.108833	0.797575
IER3IP1	0.979918	8.85246	2.57239	0.108893	0.797575
BARD1	1.73484	7.99905	2.57047	0.109025	0.797575
AGAP2	-0.790627	8.71238	2.56843	0.109165	0.797575
TGIF1	-0.822939	8.69138	2.56179	0.109624	0.799673
RTL8C	-0.706132	9.04349	2.55782	0.1099	0.800428
PEMT	1.16823	8.45976	2.55304	0.110232	0.800938
GRIPAP1	-0.702242	8.97397	2.5518	0.110319	0.800938
ASXL2	-0.822505	8.72217	2.54932	0.110491	0.800938
DPH6	1.16542	8.34613	2.54693	0.110658	0.800938
BIVM	1.2707	8.14696	2.54339	0.110906	0.801213
FOXJ2	1.7271	7.93487	2.53865	0.111239	0.801213
UBE2E1	0.819261	9.19212	2.53728	0.111336	0.801213
AACS	-1.12112	7.95579	2.53188	0.111717	0.801213
TUBGCP6	1.01313	8.73162	2.5317	0.11173	0.801213
HIST2H2BF	1.43705	7.89975	2.53024	0.111833	0.801213
FBXO32	1.15754	8.48758	2.52928	0.111901	0.801213
ATAD3B	1.44054	7.98955	2.52237	0.112392	0.80275
HIST1H2AK	1.72526	7.93057	2.5198	0.112575	0.80275
SLC7A5	1.07668	8.69175	2.51513	0.112908	0.80275
VTI1A	0.892837	9.12068	2.5136	0.113018	0.80275
SLFN13	0.829705	9.36149	2.50939	0.11332	0.80275
ZMYM6	-1.00739	8.15354	2.50768	0.113442	0.80275
LRCH3	-0.76622	8.83417	2.50503	0.113633	0.80275
SPART	-0.81397	8.56432	2.50051	0.113959	0.80275
EFCAB2	1.26894	8.21453	2.49918	0.114055	0.80275
FBXO25	-0.762466	8.77968	2.49535	0.114333	0.80275
SLC39A4	1.07117	8.58093	2.48562	0.115041	0.80275
AHDC1	-1.00802	8.28455	2.4829	0.115239	0.80275
GTPBP1	1.06551	8.61676	2.47812	0.11559	0.80275
FBXL20	-0.826294	8.57084	2.47305	0.115963	0.80275
ACYP1	0.958732	8.85171	2.46622	0.116467	0.80275
AIDA	0.952504	8.65958	2.46497	0.11656	0.80275
GOLT1B	0.911817	8.88309	2.45834	0.117052	0.80275
ETF1	0.836618	9.25035	2.45716	0.11714	0.80275
KEAP1	-0.648931	9.15962	2.45514	0.117291	0.80275
TSR3	0.785201	9.12099	2.45425	0.117357	0.80275
SMARCD1	0.809844	9.1779	2.45228	0.117504	0.80275
EXOSC7	-0.709537	8.90701	2.45077	0.117617	0.80275
CCDC14	-0.847741	8.50091	2.44942	0.117718	0.80275
ZNF718	-0.787047	8.71123	2.44865	0.117776	0.80275
RBM34	0.998892	8.67442	2.44584	0.117987	0.80275
ZNF74	-0.958063	8.11339	2.4429	0.118208	0.80275
TMEM192	0.947066	8.68626	2.43875	0.11852	0.80275
CEP85L	0.878256	8.98929	2.43753	0.118612	0.80275
NSUN2	-0.686805	9.06665	2.43702	0.118651	0.80275
NEDD1	-0.800355	8.61449	2.43691	0.118659	0.80275
MAPK6	1.06276	8.38748	2.43554	0.118763	0.80275
CCDC58	-1.0924	8.05091	2.42807	0.119329	0.80275
THAP1	-0.739386	8.72625	2.42745	0.119377	0.80275
CHPT1	0.999217	8.57771	2.42521	0.119547	0.80275
PNPLA6	-0.740328	8.83708	2.42497	0.119565	0.80275
ZNF420	-1.04431	7.9927	2.42309	0.119709	0.80275
JADE2	-0.69467	9.06294	2.42149	0.119831	0.80275
ZNF227	-1.0378	8.14507	2.42061	0.119899	0.80275
CASP8AP2	0.827287	9.26751	2.41909	0.120014	0.80275
PEX26	-0.813743	8.64551	2.41878	0.120039	0.80275
ZNF250	-1.08632	8.11015	2.41609	0.120245	0.80275
CREBL2	-1.03183	8.16655	2.4157	0.120274	0.80275
HPGD	1.68817	7.98619	2.41558	0.120283	0.80275
TYW3	-0.726382	8.79979	2.41314	0.120471	0.80275
KPNA2	0.989531	8.63446	2.41253	0.120518	0.80275
VPS52	-0.863802	8.51437	2.41247	0.120522	0.80275
SPIN2B	-0.993861	8.31373	2.4096	0.120743	0.80275
NBPF12	1.24447	8.26831	2.40825	0.120847	0.80275
COA5	-0.680549	9.2087	2.40424	0.121156	0.80275
TRIM4	-0.672166	8.9615	2.40252	0.12129	0.80275
ARHGEF19	-0.946447	8.17662	2.40143	0.121374	0.80275
ANKIB1	0.901555	8.73938	2.40019	0.12147	0.80275
CHST2	-0.651234	9.38812	2.39663	0.121747	0.80275
TSG101	-0.734249	8.80124	2.39413	0.121941	0.80275
NOP2	-0.856271	8.59523	2.3934	0.121998	0.80275
MCOLN1	1.40329	8.07598	2.38551	0.122615	0.80275
METTL2B	1.05268	8.45934	2.38534	0.122628	0.80275
CLEC12A	1.40073	8.05268	2.3831	0.122804	0.80275
SLC12A9	1.23485	8.28	2.38182	0.122904	0.80275
ZBTB45	-0.990172	7.98024	2.38171	0.122913	0.80275
TFDP1	1.23693	8.36776	2.38001	0.123046	0.80275
UBR5	0.864648	8.89625	2.37968	0.123073	0.80275
TTC4	-0.912545	8.23927	2.37762	0.123235	0.80275
GATC	1.23775	8.10388	2.37431	0.123496	0.80275
TMEM80	-0.775001	8.81778	2.3731	0.123592	0.80275
EXOSC3	-0.880357	8.20246	2.37207	0.123673	0.80275
FAM160B1	0.992422	8.42545	2.37096	0.12376	0.80275
RTP4	-1.02963	8.01346	2.3699	0.123845	0.80275
LIN37	-0.907442	8.23759	2.3663	0.124131	0.803482
CPSF2	1.1304	8.36536	2.35719	0.124857	0.80622
FZR1	1.22975	8.25814	2.35611	0.124943	0.80622
HSD17B12	0.861243	8.84251	2.35448	0.125073	0.80622
MPP7	-0.82965	8.55696	2.34642	0.125721	0.809274
ZNF593	0.892453	8.83611	2.34047	0.126201	0.811242
PLCD1	-1.02313	7.98456	2.33682	0.126497	0.811399
SMAD7	1.38939	7.92781	2.33587	0.126574	0.811399
IL15RA	-0.89933	8.13537	2.33068	0.126996	0.812149
GOLPH3	-0.619935	9.66705	2.32914	0.127122	0.812149
SPATA2L	-1.07024	7.96647	2.328	0.127215	0.812149
PI4K2A	1.3882	7.99024	2.32197	0.127708	0.812164
LRRC59	-0.697876	8.88335	2.32191	0.127713	0.812164
CISD2	-0.661338	9.08585	2.31828	0.128011	0.812164
IGFBP4	0.717213	10.5184	2.31252	0.128486	0.812164
SLC22A18	-1.01687	7.96161	2.31031	0.128668	0.812164
SPOUT1	-0.747659	8.80319	2.30864	0.128806	0.812164
ARAF	-0.662252	9.25733	2.30739	0.12891	0.812164
SMG7	0.761947	9.1054	2.30657	0.128977	0.812164
CBX7	-0.962646	8.17794	2.30583	0.129039	0.812164
POLR2M	0.887603	8.85155	2.3014	0.129407	0.812164
DPP4	1.38036	7.95028	2.30039	0.129492	0.812164
OSGEPL1	-0.934957	8.03637	2.30023	0.129504	0.812164
RSRC1	0.773814	9.02077	2.29793	0.129696	0.812164
CIDEB	-0.660666	9.24505	2.29787	0.129701	0.812164
PEX3	-0.844622	8.34622	2.29627	0.129834	0.812164
OGFOD2	-0.81932	8.45322	2.29322	0.13009	0.812671
DNTTIP1	-0.920427	8.1949	2.2852	0.130763	0.81471
FUNDC1	-0.895254	8.37276	2.28319	0.130932	0.81471
ITPR2	0.847038	8.82237	2.28211	0.131023	0.81471
YES1	0.757735	9.09684	2.281	0.131117	0.81471
CEP290	0.877867	8.70634	2.27841	0.131336	0.814846
BCL3	0.787111	9.15182	2.27462	0.131657	0.814846
MAP2K7	-0.672406	9.02679	2.27454	0.131664	0.814846
SAAL1	1.20569	8.16304	2.26693	0.132311	0.815985
GPR18	-0.96355	8.01658	2.26655	0.132344	0.815985
C3orf38	0.793869	8.96713	2.26619	0.132374	0.815985
NFKBID	-0.743977	8.55266	2.26117	0.132804	0.816777
NSUN6	-0.739313	8.86414	2.25921	0.132971	0.816777
NSD2	1.2143	8.32669	2.25854	0.133029	0.816777
CAPN15	1.09768	8.57415	2.25575	0.133269	0.817048
TTLL10	1.64374	7.91702	2.25167	0.13362	0.817048
RRP9	1.10482	8.34276	2.25088	0.133688	0.817048
NUP88	-0.808408	8.50531	2.24987	0.133775	0.817048
WWP1	0.816737	8.96462	2.24691	0.134031	0.817493
LDLRAD4	-0.922588	8.36075	2.24146	0.134504	0.817493
ANKHD1	0.96506	8.60714	2.24047	0.134589	0.817493
SIDT2	1.20152	8.27651	2.23857	0.134755	0.817493
ABHD15	0.875433	8.78123	2.2365	0.134935	0.817493
SUPT7L	0.755712	9.23799	2.23591	0.134986	0.817493
IRF5	0.955997	8.65414	2.2337	0.135179	0.817493
TSPAN31	-0.803149	8.52603	2.23095	0.13542	0.817493
NDUFAF1	1.08922	8.1829	2.22754	0.135719	0.817493
DHX33	1.62782	7.94282	2.22629	0.135828	0.817493
AAAS	1.01513	8.59007	2.22546	0.135901	0.817493
RFNG	-0.95385	8.04017	2.21953	0.136424	0.817493
CLDND2	1.62962	7.92763	2.21781	0.136576	0.817493
DDX1	-0.763743	8.61865	2.21386	0.136926	0.817493
ATP10D	-0.852038	8.35337	2.21366	0.136943	0.817493
LRRC23	1.19737	8.13368	2.21219	0.137074	0.817493
NDRG3	-0.68137	8.81472	2.2111	0.13717	0.817493
CYTH3	-0.728978	8.83006	2.21053	0.137221	0.817493
SNRNP25	1.01908	8.4362	2.20878	0.137377	0.817493
ARFIP1	0.834661	8.87638	2.20542	0.137675	0.817493
P3H4	1.35156	8.01656	2.20531	0.137685	0.817493
MSH3	0.833706	8.80146	2.20501	0.137713	0.817493
TMEM69	1.09198	8.29988	2.20112	0.13806	0.817682
PES1	0.862351	8.74844	2.19979	0.138179	0.817682
POMC	-0.75776	8.61553	2.19622	0.138499	0.817682
LZIC	-0.670815	8.94207	2.19224	0.138856	0.817682
TXNDC15	-0.773598	8.60028	2.19207	0.138872	0.817682
WDR37	-0.634735	9.39385	2.1903	0.139031	0.817682
PSMB5	-0.725989	8.68385	2.18841	0.139202	0.817682
CDC73	0.76219	9.07811	2.18709	0.139321	0.817682
ATRN	1.20029	7.95543	2.18704	0.139326	0.817682
POLR3H	-0.871658	8.2721	2.18424	0.139579	0.818135
ZNF766	-0.902981	8.37109	2.18175	0.139805	0.818429
RBM15	1.01278	8.39041	2.17565	0.140359	0.820642
RRAGB	1.18096	8.18043	2.17196	0.140696	0.820677
CUL9	1.34751	7.95584	2.17172	0.140718	0.820677
TBC1D9B	0.744421	9.24259	2.1684	0.141022	0.820888
ZC3H18	0.781592	9.17044	2.16747	0.141107	0.820888
ZSCAN18	0.897131	8.64408	2.16053	0.141745	0.822387
NOL10	1.08129	8.34148	2.16042	0.141755	0.822387
SLC39A8	1.00854	8.45188	2.15891	0.141894	0.822387
RANBP9	1.17928	8.23718	2.14989	0.142729	0.825467
MAP2K5	0.942227	8.55658	2.14934	0.142781	0.825467
BRWD3	1.00201	8.41123	2.14647	0.143047	0.825982
TOPORS	0.823817	8.88489	2.13721	0.143912	0.829155
TRMT13	-0.860641	8.46022	2.13677	0.143953	0.829155
C1orf174	0.717359	9.34955	2.1332	0.144288	0.829308
TFPT	0.942504	8.74112	2.13216	0.144386	0.829308
UBR2	0.657266	9.65711	2.12709	0.144864	0.829308
BBIP1	-0.745736	8.77579	2.12632	0.144937	0.829308
DDX42	0.730987	9.08332	2.12273	0.145277	0.829308
SLC17A9	0.938109	8.65464	2.1225	0.145298	0.829308
ATP6V1A	-0.834058	8.41703	2.12044	0.145493	0.829308
USP19	-0.807166	8.27973	2.1191	0.145621	0.829308
SLC10A7	1.33173	7.94512	2.11802	0.145723	0.829308
TSGA10	-0.854683	8.21576	2.11762	0.145762	0.829308
IRF2BPL	0.790942	9.01318	2.11263	0.146236	0.830754
POLR3E	0.991726	8.61824	2.10999	0.146489	0.830754
SLAIN2	0.768784	9.06113	2.10934	0.146551	0.830754
HINT3	1.0684	8.23507	2.10492	0.146974	0.83214
DDX39B	0.849377	9.04979	2.0984	0.147602	0.834677
KNOP1	-0.744039	8.53231	2.09183	0.148237	0.837253
GPR82	-0.883201	8.284	2.08704	0.148702	0.838858
UBXN7	0.929703	8.5692	2.08466	0.148934	0.839149
PRRC1	-0.795965	8.55852	2.07695	0.149687	0.83992
ENC1	1.32926	8.0206	2.07507	0.149871	0.83992
CDK6	0.681443	9.46421	2.07471	0.149906	0.83992
SDHAF2	0.986283	8.553	2.07253	0.150121	0.83992
RBM43	1.05565	8.13174	2.07127	0.150244	0.83992
ANGEL1	1.31126	8.13508	2.07108	0.150263	0.83992
PGRMC2	0.924152	8.64517	2.06964	0.150406	0.83992
LSR	0.890354	8.50118	2.06824	0.150543	0.83992
TSSC4	-0.599571	9.49817	2.06506	0.150857	0.83992
COA3	-0.609192	9.48136	2.06344	0.151018	0.83992
MYO15B	-0.913811	8.41034	2.06232	0.151128	0.83992
NME6	-0.700242	8.66488	2.0603	0.151328	0.83992
ZNF266	-0.666413	9.02401	2.05802	0.151555	0.83992
METTL25	1.15301	8.14157	2.04831	0.152523	0.83992
SLK	0.875307	8.58372	2.04532	0.152823	0.83992
INO80D	0.877284	8.68596	2.04519	0.152835	0.83992
TRIM33	0.803763	8.86318	2.04386	0.152969	0.83992
HIST1H2AH	1.15523	7.91402	2.04332	0.153024	0.83992
PTBP2	-0.841739	8.25783	2.04226	0.15313	0.83992
TKTL1	1.16841	8.27358	2.04214	0.153143	0.83992
HLCS	1.0527	8.21761	2.04211	0.153145	0.83992
ACOT13	-0.754651	8.37673	2.04192	0.153165	0.83992
MARK3	0.729971	9.29035	2.04135	0.153221	0.83992
MCCC1	0.919462	8.51357	2.03598	0.153763	0.839971
ZNF514	-1.11693	7.98079	2.03598	0.153763	0.839971
RNF6	-0.634097	8.9693	2.03418	0.153944	0.839971
ARNTL	-0.633354	8.96897	2.03304	0.15406	0.839971
TM7SF3	-0.684658	8.90955	2.03232	0.154133	0.839971
ZNF337	-0.8352	8.14246	2.02736	0.154636	0.841728
TRMT61A	-0.865147	8.27167	2.0246	0.154917	0.842272
RNF165	1.14396	8.14452	2.02046	0.15534	0.843584
BAK1	0.801099	8.99003	2.01733	0.15566	0.84434
UROD	-0.616189	9.25929	2.01493	0.155906	0.844686
ENTR1	1.15154	7.99606	2.00817	0.156601	0.846506
MYNN	0.908949	8.6809	2.00683	0.15674	0.846506
CBWD1	1.15605	8.05999	2.00637	0.156787	0.846506
PSMD10	-0.755317	8.59332	2.00156	0.157285	0.84699
CLK4	-0.646077	9.00708	2.00133	0.157309	0.84699
TNFRSF10A	-0.938573	8.39515	1.99949	0.1575	0.84699
CRIPT	-0.707572	8.78504	1.99797	0.157658	0.84699
KIZ	-0.755626	8.81145	1.99672	0.157787	0.84699
PATZ1	-0.806806	8.30689	1.99279	0.158197	0.847447
CYP51A1	1.04632	8.43883	1.98839	0.158657	0.847447
KSR1	1.29782	8.01251	1.98706	0.158796	0.847447
SUCO	0.724467	9.06303	1.98558	0.158951	0.847447
HELQ	-0.782435	8.3786	1.983	0.159222	0.847447
FAF1	-0.689218	8.69654	1.97909	0.159633	0.847447
ARPP19	0.661853	9.43707	1.97781	0.159768	0.847447
PAOX	1.04069	8.24438	1.97671	0.159885	0.847447
MTIF2	1.04183	8.3797	1.97497	0.160068	0.847447
CENPJ	1.28968	8.03472	1.97243	0.160337	0.847447
CREBBP	0.66362	9.36075	1.96742	0.160869	0.847447
H2AFX	0.630497	9.74545	1.9674	0.160871	0.847447
SLC7A6	0.748219	9.1679	1.96193	0.161454	0.847447
ARL6IP1	0.641172	9.59221	1.9611	0.161542	0.847447
KYAT3	0.900655	8.54204	1.95919	0.161746	0.847447
BBS7	-1.02942	7.92507	1.95631	0.162055	0.847447
CARF	-0.882853	8.2633	1.95606	0.162082	0.847447
ADIPOR2	0.821011	8.73731	1.95569	0.162121	0.847447
DPF2	-0.633195	9.14791	1.9551	0.162185	0.847447
CCDC142	1.27918	7.94099	1.95047	0.162682	0.847447
ZNF566	-0.967665	8.01824	1.94535	0.163235	0.847447
GPR89A	1.03121	8.43482	1.94401	0.16338	0.847447
PKNOX1	1.28244	7.96081	1.94357	0.163429	0.847447
STAMBPL1	0.852898	8.67237	1.94311	0.163478	0.847447
ATAD2B	0.710362	9.1998	1.94245	0.163549	0.847447
ABCF3	-0.743471	8.64007	1.94151	0.163651	0.847447
ECD	0.76057	9.06981	1.94055	0.163755	0.847447
UHRF1BP1L	0.814048	8.67402	1.93887	0.163938	0.847447
REV3L	0.818362	9.00603	1.93752	0.164084	0.847447
TP53RK	-0.815441	8.27635	1.93749	0.164088	0.847447
SFR1	-0.967395	8.01423	1.93592	0.164259	0.847447
ZNF134	-1.01995	8.0497	1.93576	0.164277	0.847447
ZNF211	-0.789406	8.23361	1.9325	0.164631	0.847447
IMMP1L	-0.679126	8.82799	1.93128	0.164765	0.847447
TOR1B	-0.790483	8.42082	1.92945	0.164965	0.847447
NXPE3	0.953924	8.41443	1.92881	0.165036	0.847447
UBE2H	1.02629	8.2234	1.92795	0.165129	0.847447
ZNF664	-0.817842	8.37969	1.92639	0.1653	0.847447
ITGA5	0.673142	9.38349	1.92562	0.165385	0.847447
RNF115	-0.563668	9.80599	1.92423	0.165537	0.847447
EHBP1L1	0.897864	8.52341	1.92299	0.165674	0.847447
HNRNPAB	0.636194	9.62036	1.92251	0.165727	0.847447
RAB33B	-0.918838	8.00153	1.92205	0.165777	0.847447
FN3KRP	-0.78992	8.44029	1.92108	0.165884	0.847447
NME1	0.787688	8.82361	1.917	0.166334	0.847462
YTHDF3	0.812977	8.62307	1.91431	0.166631	0.847462
NFS1	-1.00971	7.996	1.90909	0.167211	0.847462
DNAL4	1.11904	8.2276	1.90872	0.167252	0.847462
AARS2	-1.01229	7.97607	1.90829	0.1673	0.847462
KLF3	0.628124	10.2463	1.90767	0.167368	0.847462
NANS	-0.767702	8.37515	1.90355	0.167828	0.847462
HTRA2	-0.61308	9.11281	1.89654	0.168612	0.847462
CLN3	-0.758201	8.65358	1.89629	0.16864	0.847462
ATP2A2	1.26223	8.30602	1.89504	0.16878	0.847462
NUP37	-0.785145	8.3257	1.89486	0.1688	0.847462
NAPB	-0.908611	8.06631	1.89234	0.169084	0.847462
MED29	-0.697855	8.67957	1.8867	0.16972	0.847462
CCDC137	-0.647473	8.86597	1.88604	0.169795	0.847462
TRMT2B	0.882651	8.64173	1.88576	0.169827	0.847462
RP2	-0.801775	8.22268	1.88526	0.169884	0.847462
TCF4	0.841833	8.61925	1.8812	0.170344	0.847462
TFRC	1.11825	8.16598	1.87835	0.170667	0.847462
CEP126	-0.868161	8.06356	1.87821	0.170683	0.847462
KBTBD2	0.780763	8.975	1.87689	0.170834	0.847462
ELOVL6	-0.735908	8.51004	1.87568	0.170972	0.847462
CASP2	1.10661	8.22262	1.87558	0.170983	0.847462
SPIN1	1.01169	8.24892	1.87506	0.171042	0.847462
NUDT14	0.886327	8.55984	1.87495	0.171055	0.847462
NOTCH1	0.752594	9.14907	1.87378	0.171189	0.847462
PCCA	-0.943736	8.13728	1.87309	0.171267	0.847462
PDE12	-0.778606	8.38743	1.87273	0.171309	0.847462
MAGOHB	-0.680966	8.70262	1.87022	0.171596	0.847462
FAM210A	1.01353	8.20154	1.87015	0.171604	0.847462
IDH1	-0.899441	8.09765	1.8687	0.17177	0.847462
PAN3	0.940475	8.482	1.86693	0.171973	0.847462
MTA3	1.10798	7.99161	1.86583	0.172099	0.847462
CD59	1.25415	8.17017	1.86057	0.172704	0.847462
CHMP2B	0.685664	9.36867	1.85832	0.172964	0.847462
DDX28	-0.901704	7.98469	1.85746	0.173064	0.847462
COA6	-0.663148	8.86092	1.85467	0.173387	0.847462
GIGYF1	0.880705	8.52088	1.85425	0.173435	0.847462
MOSPD2	0.882032	8.43008	1.85092	0.173822	0.847462
RHBDD3	1.25099	7.98771	1.84835	0.174121	0.847462
HINT2	-0.566206	9.56187	1.84775	0.17419	0.847462
THTPA	1.00176	8.16695	1.84649	0.174337	0.847462
BCL2L11	1.00863	8.25423	1.84631	0.174359	0.847462
OGDH	0.648377	9.41849	1.84453	0.174566	0.847462
QSER1	1.24779	8.04311	1.8408	0.175002	0.847462
SUCLA2	-0.627677	8.89938	1.8407	0.175014	0.847462
AKT1S1	1.25552	8.03981	1.84027	0.175065	0.847462
WDR60	0.831782	8.66608	1.83955	0.175148	0.847462
FUCA2	0.769875	8.84012	1.83768	0.175368	0.847462
COQ10A	-0.748679	8.35284	1.83701	0.175447	0.847462
KPNA1	-0.650246	8.99424	1.83638	0.175521	0.847462
ZNF524	-0.609672	9.05267	1.83268	0.175956	0.847462
TSPOAP1	0.69969	9.0305	1.83246	0.175983	0.847462
TMEM181	-0.718617	8.57019	1.83047	0.176217	0.847462
SMYD3	0.698963	9.15175	1.82817	0.176489	0.847462
SRPK1	-0.582334	9.18327	1.82781	0.176531	0.847462
LPGAT1	0.619076	9.97301	1.82489	0.176878	0.847462
SDF2	-0.586177	9.43071	1.82254	0.177156	0.847462
EIF1AD	1.0008	8.36474	1.82192	0.17723	0.847462
TRIM21	-0.659477	8.71795	1.81997	0.177461	0.847462
HECTD3	0.873253	8.47788	1.81737	0.177772	0.847462
ZC3H4	0.927884	8.30639	1.81729	0.177781	0.847462
CCZ1	-0.887012	8.10159	1.81699	0.177816	0.847462
PPIL2	-0.636147	8.92174	1.81604	0.177929	0.847462
TGDS	-0.741833	8.45841	1.81319	0.178271	0.847462
SGSH	0.823534	8.71664	1.81312	0.178279	0.847462
GOLPH3L	-0.932185	7.98192	1.81254	0.178348	0.847462
SLF2	-0.667924	8.64066	1.81126	0.178502	0.847462
VAV3	0.625889	9.3381	1.81046	0.178598	0.847462
CERS4	-0.591648	9.27325	1.81015	0.178635	0.847462
ZNF487	0.995218	8.24381	1.80834	0.178852	0.847462
CSTF2T	-0.685221	8.57468	1.80798	0.178895	0.847462
RANGAP1	-0.71806	8.55278	1.80713	0.178998	0.847462
UCHL3	-0.698832	8.68236	1.80554	0.179188	0.847503
CCDC97	-0.602389	9.01133	1.79958	0.179908	0.850041
TEC	0.736475	8.90478	1.79732	0.180181	0.850409
NOM1	0.993847	8.21953	1.79592	0.180351	0.850409
RPE	-0.61873	8.95694	1.787	0.181436	0.851548
PPP4R1	-0.738888	8.43059	1.78625	0.181528	0.851548
GSKIP	-0.875446	8.13766	1.7808	0.182196	0.851548
C6orf47	-0.654682	8.52348	1.78061	0.182218	0.851548
ARRDC3	0.81895	8.49218	1.77849	0.182479	0.851548
ABHD11	-0.837997	8.16934	1.77688	0.182677	0.851548
TMED1	-0.584647	9.09853	1.77661	0.18271	0.851548
GPATCH3	0.866705	8.48411	1.7759	0.182798	0.851548
RBMX2	-0.606923	8.95527	1.77579	0.182811	0.851548
PIGS	-0.571416	9.11499	1.7756	0.182834	0.851548
HDAC11	1.47926	7.9253	1.77507	0.182899	0.851548
NEK4	-0.776517	8.17442	1.77427	0.182999	0.851548
RAMP1	0.682084	9.18396	1.77038	0.183478	0.851548
AP5M1	-0.691321	8.62226	1.7685	0.183711	0.851548
CCAR2	-0.598694	9.06533	1.76746	0.183841	0.851548
STAT2	0.6833	8.94587	1.76647	0.183963	0.851548
PURA	-0.614937	8.95908	1.7657	0.184058	0.851548
PREB	-0.584551	9.32389	1.76462	0.184193	0.851548
MICAL3	1.08335	8.3442	1.76407	0.184261	0.851548
SAP25	-1.1125	7.97173	1.76167	0.18456	0.851548
CHUK	0.912024	8.23419	1.76152	0.184579	0.851548
TMEM150A	-0.876902	7.9612	1.76121	0.184618	0.851548
ZNF791	-0.603564	9.02568	1.75285	0.185662	0.854669
HPS5	0.915115	8.30435	1.75177	0.185797	0.854669
TNRC18	0.85301	8.55544	1.75139	0.185846	0.854669
PRKCE	1.22369	7.9242	1.74739	0.186348	0.855065
DDX60L	0.664847	9.02996	1.74626	0.18649	0.855065
ATP6V1H	0.657577	9.28029	1.74507	0.18664	0.855065
KIAA0930	-0.826814	8.1905	1.7438	0.186801	0.855065
CERS5	-0.657475	8.75399	1.74289	0.186917	0.855065
HDAC6	-0.800288	8.34445	1.74196	0.187034	0.855065
TIMM50	0.720287	8.99756	1.74004	0.187277	0.855125
ABR	-0.773492	8.44698	1.73861	0.187458	0.855125
RAD17	0.810037	8.68233	1.73733	0.187621	0.855125
TRIOBP	1.2119	8.19792	1.73606	0.187782	0.855125
GCDH	-0.617043	8.94724	1.72519	0.189169	0.857392
CDADC1	0.774064	8.56456	1.72242	0.189524	0.857392
GLRX2	-0.821911	8.14977	1.72064	0.189753	0.857392
JOSD1	0.851607	8.55071	1.7178	0.190119	0.857392
TET3	1.21212	7.95231	1.71719	0.190198	0.857392
BTAF1	0.675502	9.11098	1.71224	0.190838	0.857392
KCTD7	1.0648	8.11102	1.71124	0.190966	0.857392
KLHL22	-0.718425	8.47711	1.70857	0.191314	0.857392
RALGPS2	0.976117	8.18081	1.7079	0.191401	0.857392
DNASE1L1	0.899955	8.47047	1.70782	0.19141	0.857392
KDM6B	0.853108	8.54347	1.70549	0.191714	0.857392
MFSD6	-0.822767	8.30984	1.70453	0.191839	0.857392
NFIC	-0.649754	8.74696	1.7043	0.191869	0.857392
C1orf21	-0.541372	10.1351	1.7043	0.191869	0.857392
POLB	-0.658917	8.6639	1.70232	0.192127	0.857392
TEX10	1.06578	8.22746	1.70091	0.192311	0.857392
TRIM26	0.737008	8.85047	1.69891	0.192573	0.857392
SEC24B	0.710527	8.71387	1.69613	0.192937	0.857392
ITPK1	-0.675751	8.69284	1.69415	0.193196	0.857392
TNFRSF18	0.633157	10.4004	1.69106	0.193603	0.857392
TOPBP1	0.799085	8.82949	1.69056	0.19367	0.857392
SCRN3	-0.817855	8.41028	1.68918	0.193851	0.857392
MIS12	-0.714686	8.4681	1.68727	0.194103	0.857392
CBL	0.797693	8.70235	1.68657	0.194195	0.857392
SOCS3	1.068	8.38734	1.686	0.194271	0.857392
KIDINS220	0.6711	9.0644	1.68548	0.19434	0.857392
NFXL1	1.06654	7.94157	1.68545	0.194344	0.857392
MTMR6	-0.736577	8.43956	1.68357	0.194592	0.857392
WRAP53	-0.939418	8.15572	1.68143	0.194876	0.857392
EDRF1	0.709394	8.95357	1.67849	0.195267	0.857392
DDX51	1.20504	7.93017	1.6777	0.195372	0.857392
TCEAL4	-0.709277	8.53341	1.6748	0.195758	0.857392
SMARCA4	0.655588	9.22863	1.66592	0.196947	0.857392
RGS9	0.892085	8.50241	1.66569	0.196978	0.857392
CYTH2	0.761755	8.52417	1.66355	0.197266	0.857392
FBRS	0.669664	9.15525	1.66256	0.197399	0.857392
NUBP1	-0.752982	8.34418	1.66062	0.197661	0.857392
ZNF525	-0.938248	7.97377	1.66041	0.197689	0.857392
PAM16	1.04624	8.22093	1.6596	0.197799	0.857392
TIMM21	-0.808297	8.33371	1.65661	0.198203	0.857392
ANAPC4	0.832215	8.62074	1.65646	0.198223	0.857392
SOCS2	-0.803501	8.19662	1.65554	0.198348	0.857392
STAM	-0.599354	8.93121	1.65534	0.198375	0.857392
NAPRT	-0.893978	7.97817	1.65329	0.198653	0.857392
LPCAT3	-0.683478	8.52691	1.65285	0.198712	0.857392
PCBD2	1.05078	8.13306	1.65228	0.19879	0.857392
OASL	0.796521	8.71799	1.65184	0.19885	0.857392
LTB4R2	-0.805232	8.12108	1.64899	0.199238	0.857392
PYGO2	-0.706094	8.52048	1.64835	0.199324	0.857392
ZBTB43	0.787165	8.62888	1.64793	0.199382	0.857392
ACAD10	-0.994762	7.99171	1.64675	0.199543	0.857392
MAGEH1	1.05145	8.04054	1.64512	0.199765	0.857392
MTRR	0.884439	8.54317	1.64488	0.199798	0.857392
PSEN1	-0.679392	8.60777	1.6418	0.20022	0.857392
SPPL2B	1.04676	8.26198	1.63607	0.201005	0.857392
NMI	-0.537663	9.46852	1.63575	0.20105	0.857392
ALAS1	-0.722567	8.27769	1.63069	0.201748	0.857392
PDE6D	0.750408	8.89122	1.62953	0.201908	0.857392
PLXND1	1.18243	7.91155	1.62825	0.202086	0.857392
DNAJC24	-0.722274	8.37666	1.62814	0.2021	0.857392
CSNK2A2	1.19024	7.95329	1.62754	0.202183	0.857392
ASB7	0.880707	8.24599	1.62707	0.202249	0.857392
RABEP1	0.639165	9.29218	1.62694	0.202267	0.857392
TIAM1	0.726312	8.92809	1.62685	0.20228	0.857392
COMMD4	-0.54622	9.42607	1.62672	0.202297	0.857392
KIF13B	0.82991	8.5231	1.62671	0.202299	0.857392
NUDT2	-0.56277	9.00091	1.62657	0.202319	0.857392
TEX30	-0.668693	8.48856	1.62627	0.202361	0.857392
ANGEL2	-0.60706	8.80876	1.62337	0.202763	0.857392
MFSD14B	-0.985925	7.9461	1.62298	0.202817	0.857392
WASL	0.835713	8.30341	1.62059	0.20315	0.857392
WASHC2A	0.788633	8.83826	1.62019	0.203206	0.857392
RAP2C	0.640472	9.09626	1.61859	0.203428	0.857392
PGAP2	0.951099	8.30695	1.6185	0.203441	0.857392
GMIP	-0.538142	9.45823	1.61814	0.203492	0.857392
SDCCAG8	-0.574595	9.10388	1.61779	0.20354	0.857392
LLPH	0.699015	8.91536	1.61723	0.203619	0.857392
CARNMT1	0.948253	8.34541	1.61683	0.203674	0.857392
ZNF254	0.945333	8.34597	1.61479	0.20396	0.857392
ZNF598	-0.868096	8.15376	1.61405	0.204063	0.857392
BEX5	1.17413	7.9399	1.61367	0.204117	0.857392
BCL2L12	-0.677505	8.5163	1.6133	0.204169	0.857392
SETD4	-0.830623	8.2946	1.61315	0.204189	0.857392
SFMBT1	0.875849	8.36558	1.60635	0.205145	0.857392
VAC14	-0.763753	8.24894	1.60543	0.205276	0.857392
CDIPT	-0.528432	9.42528	1.60535	0.205286	0.857392
RASSF2	-0.736195	8.56351	1.60462	0.20539	0.857392
PXMP4	-0.922522	7.95725	1.60449	0.205409	0.857392
HIST1H3A	0.881875	8.37706	1.60069	0.205946	0.857392
BTN2A1	0.673348	9.07501	1.59972	0.206083	0.857392
SCYL2	0.745091	8.6389	1.59785	0.206348	0.857392
ROCK2	1.16972	8.15345	1.59661	0.206524	0.857392
PEX5	-0.82927	8.00874	1.59485	0.206775	0.857392
ADAP1	0.873475	8.2375	1.59371	0.206936	0.857392
CROCC	-0.709226	8.60786	1.5927	0.207081	0.857392
NDUFAF6	-0.761047	8.28048	1.59141	0.207265	0.857392
BRD1	0.881754	8.39198	1.59098	0.207325	0.857392
POLR1C	0.821625	8.49075	1.58963	0.207519	0.857392
STIP1	-0.550328	9.03902	1.58882	0.207634	0.857392
HIPK1	0.6162	9.21476	1.58854	0.207675	0.857392
INTS6	0.635631	9.0788	1.58836	0.2077	0.857392
IDNK	1.03341	8.16961	1.58505	0.208175	0.857392
CEBPG	-0.636133	8.63782	1.58414	0.208304	0.857392
UTP20	1.17341	7.97942	1.58352	0.208394	0.857392
GTF2IRD2B	0.716513	8.96804	1.5835	0.208396	0.857392
COQ7	0.742929	8.85603	1.58188	0.20863	0.857392
SFXN5	1.17096	7.96046	1.58125	0.20872	0.857392
GABARAPL1	0.573247	10.1021	1.57996	0.208905	0.857392
ZNF92	-0.566214	9.05508	1.57991	0.208912	0.857392
ELF4	-0.66389	8.62945	1.57552	0.209546	0.857392
UTP14A	-0.758441	8.38376	1.56921	0.21046	0.857392
ZNF7	-0.731581	8.41594	1.56738	0.210726	0.857392
DCTN6	0.870611	8.45521	1.56532	0.211027	0.857392
PPCDC	0.819009	8.39725	1.56384	0.211243	0.857392
PRMT6	-0.86137	7.98345	1.56375	0.211255	0.857392
FHIT	-0.754572	8.22861	1.56305	0.211358	0.857392
SZT2	0.932205	8.39421	1.56281	0.211392	0.857392
DENND6B	1.16101	7.97597	1.56188	0.211528	0.857392
SRBD1	-0.704055	8.48461	1.55972	0.211844	0.857392
RUBCN	0.930347	8.21835	1.55793	0.212107	0.857392
RGP1	-0.647067	8.62534	1.55692	0.212255	0.857392
TXLNA	-0.646791	8.59593	1.55662	0.2123	0.857392
ZNF146	-0.647077	8.79931	1.55477	0.212571	0.857392
PPP2R2A	0.647883	9.12531	1.55444	0.212619	0.857392
MCRIP2	0.736694	8.64886	1.55322	0.212798	0.857392
ABRAXAS1	-0.659764	8.56172	1.55321	0.2128	0.857392
BORCS8	1.02396	8.07318	1.55133	0.213078	0.857392
SMAGP	0.70588	8.86492	1.54927	0.213382	0.857392
STAU2	0.816375	8.45682	1.54889	0.213437	0.857392
CRELD1	-0.595265	8.95523	1.54777	0.213603	0.857392
WDR36	0.807144	8.55364	1.54714	0.213697	0.857392
EPG5	1.15569	7.93899	1.54669	0.213762	0.857392
DHRS1	-0.567279	9.08922	1.54592	0.213877	0.857392
FCHO1	-0.644436	8.76702	1.54582	0.213892	0.857392
USP14	-0.547622	9.19293	1.54515	0.213991	0.857392
APTX	-0.628783	8.72388	1.54425	0.214124	0.857392
INPP1	0.703625	8.83325	1.54374	0.2142	0.857392
NCR1	-0.540464	10.799	1.54338	0.214253	0.857392
KDM1B	-0.901042	7.96214	1.54304	0.214304	0.857392
CYP20A1	0.704597	8.80001	1.54246	0.21439	0.857392
TFG	-0.602047	8.80951	1.54161	0.214516	0.857392
MRFAP1	-0.516049	9.72192	1.54153	0.214528	0.857392
UNC50	-0.576408	9.11767	1.54088	0.214624	0.857392
STRIP1	-0.613405	8.72282	1.53536	0.215448	0.859944
ZNHIT6	0.860203	8.47208	1.53188	0.215968	0.861243
DNASE2	0.64271	9.13753	1.52828	0.216508	0.861243
PTEN	-0.578929	8.97543	1.52655	0.216769	0.861243
TBC1D5	0.585742	9.44775	1.52614	0.21683	0.861243
ADHFE1	-0.611823	8.73005	1.52498	0.217005	0.861243
ITPKB	-0.695131	8.4514	1.52478	0.217036	0.861243
NHLRC2	1.14514	8.11382	1.52124	0.21757	0.861243
MAP1S	-0.627063	8.53504	1.52046	0.217687	0.861243
COMMD3	0.731305	8.81625	1.51979	0.217788	0.861243
PISD	-0.610839	8.71537	1.51964	0.217811	0.861243
TASP1	-0.641483	8.5065	1.51899	0.217909	0.861243
PHF12	0.681998	9.10696	1.51838	0.218002	0.861243
MSTO1	1.0068	8.23224	1.51493	0.218525	0.861243
RETREG2	-0.559327	9.00227	1.51259	0.218881	0.861243
CDK12	0.552924	9.60065	1.51052	0.219197	0.861243
VNN2	0.798018	8.67444	1.51001	0.219274	0.861243
LPCAT4	-0.566822	8.92459	1.50901	0.219427	0.861243
ARFRP1	-0.510245	9.35907	1.50898	0.219431	0.861243
SINHCAF	-0.516726	9.54112	1.5086	0.219489	0.861243
ZNF408	-0.838048	8.22377	1.50741	0.219672	0.861243
FAM76A	-0.801359	8.08191	1.50632	0.219839	0.861243
PUS3	-0.843615	8.01234	1.50532	0.219991	0.861243
RAB5A	0.56759	9.4757	1.50507	0.22003	0.861243
ING1	0.850841	8.58912	1.49897	0.220966	0.861846
MED9	0.921954	8.38296	1.49849	0.22104	0.861846
MTPAP	1.13983	7.93908	1.495	0.221579	0.861846
LMBR1	0.794828	8.66224	1.49349	0.221812	0.861846
TMEM64	-0.943772	8.00326	1.49293	0.221898	0.861846
SLC2A11	-0.690431	8.32984	1.4902	0.222322	0.861846
PSKH1	-0.734542	8.27742	1.49	0.222353	0.861846
KTI12	0.720401	8.60515	1.48903	0.222503	0.861846
PLOD3	-0.630471	8.65318	1.48811	0.222647	0.861846
MTF1	0.915247	8.32481	1.48775	0.222703	0.861846
HPRT1	-0.544716	9.1965	1.48749	0.222743	0.861846
ATE1	-0.58196	8.89453	1.48726	0.222778	0.861846
CREB3L2	-0.593842	8.88135	1.48634	0.222922	0.861846
CEP68	0.849926	8.36274	1.48254	0.223514	0.861846
ATXN1	-0.686418	8.50351	1.48101	0.223752	0.861846
GRAMD4	0.909674	8.2777	1.47985	0.223934	0.861846
SMIM8	-0.830025	8.15928	1.47904	0.22406	0.861846
TM7SF2	0.999147	7.96166	1.47557	0.224605	0.861846
OAZ2	-0.666133	8.46706	1.47508	0.224682	0.861846
RBM10	-0.568322	8.90148	1.47397	0.224857	0.861846
MED17	0.716787	8.67808	1.47347	0.224935	0.861846
TOGARAM1	0.648013	8.96339	1.47136	0.225267	0.861846
UBR1	0.668789	8.8869	1.4712	0.225293	0.861846
MED12	0.750421	8.53303	1.46851	0.225716	0.861846
WDR7	0.908107	8.27742	1.46683	0.225983	0.861846
PIAS4	-0.751993	8.17397	1.46671	0.226002	0.861846
TRAF2	-0.68402	8.35404	1.46653	0.22603	0.861846
BNIP1	0.908602	8.37253	1.46503	0.226267	0.861846
TMEM222	0.580196	9.26398	1.46439	0.226369	0.861846
TMEM41B	0.713559	8.60474	1.46268	0.22664	0.861846
EXOC8	0.99403	8.1033	1.46262	0.226649	0.861846
ZNF224	-0.641973	8.74904	1.46255	0.22666	0.861846
RRNAD1	0.990697	8.31306	1.46166	0.226801	0.861846
PRR14	0.594734	9.07528	1.46052	0.226982	0.861846
BIN3	-0.783331	8.22996	1.45986	0.227088	0.861846
MRRF	-0.676287	8.56508	1.45925	0.227185	0.861846
IKZF2	0.580305	9.30663	1.45905	0.227217	0.861846
ABCC5	0.998453	8.14919	1.45902	0.227221	0.861846
FTSJ3	0.787826	8.55858	1.45678	0.227578	0.861976
ALKBH8	0.991383	7.92767	1.45649	0.227625	0.861976
ZNF567	1.12924	8.07272	1.4552	0.22783	0.862049
ZNF672	-0.723557	8.21877	1.45222	0.228308	0.862207
BICRAL	0.900183	8.41864	1.45138	0.228442	0.862207
ACADSB	-0.721655	8.17763	1.44937	0.228765	0.862207
IL15	-0.780263	8.16152	1.4479	0.229001	0.862207
IMPA1	-0.623315	8.56561	1.44714	0.229123	0.862207
MLC1	0.57879	9.543	1.44701	0.229143	0.862207
USF1	-0.655228	8.85749	1.44685	0.229168	0.862207
ZNF507	-0.723219	8.31149	1.44324	0.229751	0.8637
TMLHE	0.895054	8.26788	1.43818	0.230569	0.864185
TUSC2	-0.518736	9.25835	1.43796	0.230604	0.864185
FBXL6	0.833086	8.44638	1.43707	0.230748	0.864185
RRAGA	-0.543755	9.01136	1.43683	0.230787	0.864185
STK39	0.902912	8.48478	1.4367	0.230808	0.864185
CHKB	0.686215	8.76539	1.43106	0.231725	0.865407
PSMD9	0.584911	9.52444	1.42798	0.232228	0.865407
RMND1	-0.776586	8.10905	1.42797	0.23223	0.865407
EMC1	0.895256	8.3498	1.42731	0.232338	0.865407
NRBF2	-0.603281	8.65497	1.42715	0.232365	0.865407
ZNF140	-0.778028	8.11293	1.42583	0.232581	0.865407
HAPLN3	0.679598	8.83598	1.42504	0.232709	0.865407
EXOC6	0.833338	8.40156	1.42459	0.232784	0.865407
MLST8	0.655728	8.98655	1.42444	0.232808	0.865407
RAP1GDS1	0.53595	9.54627	1.4205	0.233456	0.866885
ATG14	0.634972	8.92349	1.41877	0.233739	0.866885
ACOT7	-0.589691	8.87933	1.41777	0.233905	0.866885
LMF1	0.8964	8.38016	1.41682	0.234062	0.866885
CTSO	0.777075	8.5373	1.41636	0.234137	0.866885
ZNF544	0.986849	8.05456	1.41293	0.234704	0.868185
PGM1	0.563535	9.36149	1.41198	0.234862	0.868185
IPO11	0.827371	8.41119	1.41086	0.235048	0.868185
HBS1L	0.677012	8.79602	1.40802	0.235519	0.869234
EIF3C	0.974902	8.10425	1.4046	0.236088	0.869554
CMAS	-0.586486	8.62069	1.40218	0.236492	0.869554
JAKMIP2	-0.599967	8.76625	1.40146	0.236612	0.869554
NOC3L	-0.609814	8.58206	1.40057	0.236761	0.869554
STARD4	-0.808604	8.08245	1.39839	0.237126	0.869554
SLC39A1	-0.609626	8.76982	1.39828	0.237146	0.869554
SLC30A7	-0.625988	8.6855	1.39521	0.237661	0.869554
ORC5	0.966179	8.16715	1.39501	0.237694	0.869554
IDUA	0.972636	8.09726	1.39414	0.237841	0.869554
AGO4	0.880177	8.23876	1.39346	0.237954	0.869554
ARL13B	0.976354	8.02496	1.39313	0.238011	0.869554
EVA1C	0.974491	7.92382	1.39268	0.238087	0.869554
PDS5B	0.669794	8.89898	1.3924	0.238132	0.869554
FADD	-0.803183	8.13504	1.39188	0.238221	0.869554
ERI3	-0.499897	9.14117	1.39025	0.238496	0.869874
PRELID3B	0.556102	9.40593	1.38908	0.238693	0.869913
INPPL1	0.883551	8.27608	1.38724	0.239004	0.870363
TCAF1	-0.733301	8.38132	1.38556	0.23929	0.870722
PSENEN	0.600993	9.21592	1.38126	0.240019	0.872695
ERBB2	-0.9017	7.94791	1.37866	0.240463	0.873625
USP7	0.624406	8.81553	1.37424	0.241216	0.875337
ABCB8	-0.637752	8.49222	1.37305	0.24142	0.875337
EDEM1	0.88069	8.32637	1.3726	0.241498	0.875337
USP15	0.544687	10.7128	1.36801	0.242286	0.876473
AGPAT4	0.646068	8.91424	1.36772	0.242337	0.876473
MAML3	0.728181	8.52017	1.36749	0.242376	0.876473
TXLNG	0.727105	8.39644	1.36445	0.2429	0.877344
NFKBIB	0.535325	9.67048	1.36077	0.243536	0.877344
LANCL1	-0.754335	8.2274	1.36061	0.243564	0.877344
AVL9	0.691395	8.72409	1.36	0.243668	0.877344
LSM12	-0.513372	9.08366	1.35829	0.243966	0.877344
ATXN2	0.605329	9.0033	1.35751	0.244101	0.877344
DNAJA2	-0.474981	9.63555	1.35725	0.244146	0.877344
ZNF84	0.718929	8.57862	1.35688	0.244211	0.877344
GFPT1	0.720668	8.58005	1.35517	0.244508	0.877344
BABAM1	0.595295	9.19915	1.35461	0.244604	0.877344
RBM41	-0.795893	8.03711	1.35375	0.244755	0.877344
UBP1	0.761487	8.43895	1.35304	0.24488	0.877344
ALKBH4	-0.636019	8.39584	1.35114	0.245209	0.87785
THAP6	-0.723609	8.25558	1.3493	0.245532	0.878328
SART3	-0.551421	8.783	1.34693	0.245947	0.878529
NAT9	-0.613219	8.68966	1.34682	0.245966	0.878529
LYRM1	0.685839	8.76476	1.34551	0.246196	0.878679
GSR	-0.627852	8.66215	1.34341	0.246564	0.878702
TMEM39B	-0.748753	8.18461	1.34232	0.246757	0.878702
CSTF2	-0.790506	8.07731	1.34171	0.246864	0.878702
SLC25A24	-0.695732	8.33091	1.34031	0.24711	0.878702
SGTB	0.952978	8.11838	1.3377	0.247571	0.878702
VPS25	-0.532294	8.95875	1.33616	0.247844	0.878702
RXYLT1	0.683986	8.67408	1.33525	0.248005	0.878702
PMM2	0.715171	8.55404	1.33494	0.248059	0.878702
BFAR	0.533245	9.46885	1.33209	0.248564	0.878702
INTS13	-0.579686	8.62934	1.33017	0.248905	0.878702
DHX29	0.573414	9.15411	1.32979	0.248973	0.878702
IPO5	-0.56993	8.94684	1.32932	0.249057	0.878702
ARMT1	-0.716332	8.27554	1.32842	0.249216	0.878702
LMNB1	0.720577	8.44224	1.32795	0.249301	0.878702
TMEM128	-0.631068	8.45359	1.32726	0.249424	0.878702
ADAM15	-0.690965	8.26873	1.32557	0.249725	0.878702
HPS3	-0.514644	9.00636	1.32555	0.249728	0.878702
DNAJC14	-0.668519	8.38821	1.32499	0.249829	0.878702
HS2ST1	-0.880773	7.95014	1.32498	0.24983	0.878702
VPS39	-0.560871	9.11605	1.32396	0.250013	0.878702
ARHGAP10	0.949023	8.28753	1.3227	0.250239	0.878702
R3HCC1L	0.865513	8.2757	1.32204	0.250356	0.878702
NAGA	1.07594	8.03287	1.31898	0.250906	0.879548
DNAJC16	1.07474	7.99805	1.31704	0.251254	0.879548
CEP192	0.804302	8.35097	1.31587	0.251465	0.879548
POLR2H	-0.506963	9.13563	1.31547	0.251536	0.879548
PRPF18	-0.507225	9.11999	1.31544	0.251542	0.879548
CASP10	0.708091	8.58513	1.3114	0.25227	0.881431
GGACT	0.85805	8.16523	1.30876	0.252749	0.882442
ZNF677	-0.643036	8.38045	1.30759	0.252961	0.88252
CASC4	0.581633	9.14693	1.30246	0.253894	0.884221
SHARPIN	-0.467504	9.91123	1.30238	0.253908	0.884221
UROS	0.526694	9.91979	1.30177	0.254019	0.884221
RINL	-0.552561	8.914	1.30049	0.254253	0.884375
GEMIN7	-0.481501	9.27887	1.29933	0.254464	0.884449
CHAMP1	-0.736513	8.13449	1.29672	0.254943	0.885451
XKR8	-0.640704	8.46564	1.29294	0.255635	0.885933
SCPEP1	-0.541574	8.92936	1.29103	0.255988	0.885933
MTMR2	0.8533	8.40427	1.29077	0.256035	0.885933
COL18A1	0.941975	7.92704	1.28991	0.256193	0.885933
TSEN34	-0.704621	8.43158	1.28917	0.25633	0.885933
ZNF260	-0.811913	8.10891	1.28899	0.256363	0.885933
BLM	0.853671	8.1191	1.28871	0.256414	0.885933
ZMIZ1	0.743048	8.72156	1.28726	0.256683	0.886204
ADGRG3	0.624862	8.71968	1.28454	0.257186	0.887283
CREM	0.579475	9.10872	1.28215	0.257629	0.88763
ZNF862	-0.677737	8.34326	1.2817	0.257712	0.88763
EPC2	0.850441	8.12708	1.28091	0.257859	0.88763
STAP1	-0.569471	8.62433	1.27803	0.258394	0.888814
GSE1	-0.493276	9.1252	1.2754	0.258884	0.889842
COL6A2	-0.655161	8.39232	1.27117	0.259676	0.891907
ZRANB1	1.06138	8.12645	1.26881	0.260118	0.892766
UQCC2	-0.536736	9.10896	1.26776	0.260316	0.892785
SLC35A4	-0.475704	9.17288	1.26477	0.260877	0.894052
THRA	0.739557	8.43815	1.26319	0.261176	0.894417
PHF23	-0.731381	8.08873	1.26102	0.261585	0.894851
TMEM170A	0.583709	9.00381	1.26048	0.261687	0.894851
ATF2	-0.532239	8.8486	1.25719	0.262311	0.89579
CARMIL2	1.05435	8.08875	1.257	0.262347	0.89579
GYS1	-0.72247	8.14524	1.25579	0.262578	0.895848
PDZD8	0.583503	8.84748	1.25489	0.262749	0.895848
MED6	0.733671	8.65486	1.24774	0.264112	0.898555
TMF1	0.498987	9.68774	1.24649	0.26435	0.898555
USP4	0.535401	9.52234	1.24601	0.264442	0.898555
ZBTB33	-0.794549	8.13281	1.24125	0.265357	0.898555
SMC6	0.660943	8.57073	1.24117	0.265373	0.898555
ZSCAN32	-0.726258	8.02306	1.24025	0.265549	0.898555
LIMA1	-0.670537	8.06502	1.24006	0.265587	0.898555
ELMO2	-0.503605	8.96333	1.23947	0.2657	0.898555
AAGAB	0.593872	8.94401	1.23923	0.265747	0.898555
RFLNB	1.048	7.99034	1.23805	0.265974	0.898555
IFRD2	-0.510293	8.98631	1.23525	0.266514	0.898555
ACACA	0.836543	8.34895	1.23496	0.266572	0.898555
ZDHHC13	0.918859	7.98937	1.23431	0.266698	0.898555
C5orf51	-0.689457	8.41946	1.23422	0.266714	0.898555
TIMM10B	0.785712	8.32174	1.23417	0.266723	0.898555
ENG	-0.585961	8.70067	1.23414	0.266729	0.898555
TOP2B	0.529871	9.18835	1.2328	0.26699	0.898555
ACADM	-0.527326	8.93055	1.23265	0.267018	0.898555
STYXL1	-0.526786	8.89006	1.22926	0.267678	0.899077
TRAPPC4	-0.492299	9.18869	1.22745	0.268029	0.899077
XPO4	0.633312	8.76246	1.22733	0.268054	0.899077
HUS1	0.686638	8.63232	1.22708	0.268102	0.899077
RUNX2	0.557229	9.27037	1.22689	0.268139	0.899077
YRDC	0.734607	8.39368	1.22559	0.268392	0.899276
RNF141	0.908697	8.15827	1.2217	0.269154	0.900791
KATNAL1	1.03493	7.93723	1.22099	0.269293	0.900791
TFIP11	-0.568224	8.57583	1.21908	0.269667	0.900791
ACP5	0.656886	8.60399	1.21883	0.269717	0.900791
NADK	-0.545383	8.71584	1.21776	0.269927	0.900791
ZMYM4	0.692194	8.40043	1.21736	0.270005	0.900791
SDHAF1	-0.5236	8.8535	1.21508	0.270453	0.901641
GOLIM4	0.611789	9.03865	1.20984	0.27149	0.904283
CPD	0.572662	9.09887	1.20891	0.271673	0.904283
FAM122C	1.03515	8.07972	1.20812	0.271829	0.904283
IPMK	0.915131	8.01969	1.20614	0.272223	0.904283
TRAPPC6B	0.626569	8.78552	1.20577	0.272296	0.904283
SPAG16	0.826104	8.19026	1.20363	0.272722	0.904283
RIOK1	0.586967	8.88524	1.20179	0.27309	0.904283
UTP11	-0.592231	8.55891	1.20084	0.273279	0.904283
PCYT2	-0.591568	8.61391	1.20053	0.273341	0.904283
PARP3	0.905155	8.06047	1.19967	0.273513	0.904283
NQO2	0.715792	8.53054	1.19854	0.273738	0.904283
MFN2	0.765449	8.36383	1.19808	0.27383	0.904283
PFKFB3	0.911389	8.06213	1.19742	0.273962	0.904283
VANGL1	0.683651	8.529	1.19737	0.273972	0.904283
ALDH18A1	-0.596902	8.42156	1.19643	0.274161	0.904283
DCAF15	0.715946	8.42468	1.19176	0.275099	0.906039
NUBPL	-0.833404	7.93921	1.19154	0.275143	0.906039
NT5C2	0.555387	9.08395	1.19062	0.275329	0.906039
FOSL2	0.50762	9.91484	1.18983	0.275488	0.906039
NEU1	0.624006	8.84328	1.18644	0.276174	0.906039
ZNF37A	-0.737684	8.21859	1.18636	0.27619	0.906039
CKAP5	-0.589762	8.57932	1.18561	0.276342	0.906039
TAF2	0.675557	8.73284	1.18536	0.276393	0.906039
INTS3	-0.610396	8.4703	1.1851	0.276445	0.906039
ABL2	-0.737842	8.09352	1.18388	0.276692	0.906211
DUSP6	0.762992	8.33915	1.18254	0.276964	0.906282
CAPRIN2	0.68073	8.468	1.18185	0.277103	0.906282
IRAK2	0.761174	8.31479	1.17972	0.277538	0.90673
IFIT2	-0.704611	8.17286	1.1788	0.277725	0.90673
SIK2	0.903423	8.01895	1.17709	0.278073	0.90673
PIK3CA	-0.67329	8.26521	1.17684	0.278124	0.90673
ZNF548	0.90348	8.05179	1.17504	0.278493	0.90673
TIFA	-0.608264	8.37187	1.17472	0.278558	0.90673
DHX16	-0.557727	8.69326	1.1738	0.278746	0.90673
TNRC6A	0.57866	8.9704	1.17297	0.278915	0.90673
TRAF3IP2	1.02237	7.95058	1.17177	0.279161	0.90673
AMDHD2	0.757152	8.32211	1.17097	0.279325	0.90673
PRR3	0.757996	8.394	1.16983	0.27956	0.90673
ZC3H11A	0.8197	8.34173	1.16974	0.279578	0.90673
NR2C1	0.707868	8.68034	1.16878	0.279776	0.906738
BROX	0.54646	8.93182	1.16729	0.280083	0.907102
C1orf56	1.0154	7.95453	1.16422	0.280716	0.907439
MED1	0.594381	8.97118	1.16418	0.280724	0.907439
STAG3	-0.570097	8.75998	1.16352	0.280861	0.907439
TRIM39	0.895932	8.25919	1.16295	0.280978	0.907439
ARFGEF2	0.709968	8.42951	1.16205	0.281163	0.907439
PJA1	-0.581899	8.56229	1.16112	0.281357	0.907439
CEP162	0.894402	7.97834	1.15715	0.28218	0.909465
NT5DC1	-0.50173	9.01422	1.15575	0.282471	0.909497
KDM1A	-0.584968	8.47414	1.15522	0.282581	0.909497
HIST2H2AB	0.803153	8.18638	1.14905	0.28387	0.911979
POLDIP3	-0.499644	9.03946	1.14893	0.283895	0.911979
TBP	-0.507482	8.89633	1.14781	0.284131	0.911979
SPNS3	1.00657	8.10811	1.14778	0.284136	0.911979
PIGV	-0.689188	8.13894	1.14598	0.284514	0.912562
NEK6	0.590355	8.9106	1.1422	0.285309	0.914242
SLC25A20	-0.499539	8.95031	1.14163	0.28543	0.914242
AKAP8L	0.523611	9.21423	1.13843	0.286106	0.915776
GBE1	-0.759667	8.11474	1.13561	0.286703	0.917028
CASK	0.702815	8.50277	1.13367	0.287115	0.917028
THOC6	0.608862	8.78851	1.13244	0.287378	0.917028
C15orf40	0.501201	9.24155	1.13085	0.287716	0.917028
COX10	-0.614187	8.46065	1.13037	0.287818	0.917028
EXT2	0.800771	8.21452	1.1301	0.287876	0.917028
GRAMD1B	0.748284	8.21088	1.1301	0.287877	0.917028
TTC5	-0.612941	8.38698	1.12712	0.288512	0.917679
UGCG	0.66221	8.5298	1.12369	0.289247	0.917679
PDE8A	0.803953	8.2823	1.12355	0.289276	0.917679
UHRF2	0.566387	8.93262	1.1228	0.289437	0.917679
SNX12	-0.687232	8.04606	1.12248	0.289505	0.917679
MED22	-0.757608	8.00679	1.11716	0.290651	0.917679
KRBOX4	-0.589611	8.51004	1.11629	0.290839	0.917679
DPP9	0.50463	9.48995	1.11615	0.29087	0.917679
LTC4S	0.878695	7.92036	1.11413	0.291306	0.917679
CSNK1E	0.883949	8.01579	1.11237	0.291688	0.917679
VWA8	0.739508	8.4061	1.11018	0.292163	0.917679
CC2D1B	-0.628079	8.43324	1.10976	0.292255	0.917679
MSI2	0.624613	8.73724	1.10928	0.292359	0.917679
FAM122A	-0.678323	8.09989	1.10883	0.292456	0.917679
USP47	0.48691	9.77402	1.10772	0.292699	0.917679
APIP	0.580748	8.77407	1.10638	0.292991	0.917679
RAE1	-0.489896	8.84251	1.10603	0.293068	0.917679
EIF4EBP1	-0.651642	8.28741	1.10493	0.293308	0.917679
ZNF12	-0.798503	7.97748	1.10193	0.293963	0.917679
C12orf49	0.736707	8.23147	1.10145	0.294069	0.917679
BCS1L	0.787694	8.24477	1.10137	0.294087	0.917679
MAIP1	0.873008	8.07579	1.10061	0.294253	0.917679
TAOK1	0.533059	9.08296	1.10004	0.294378	0.917679
RC3H2	0.533685	9.11465	1.09881	0.294647	0.917679
CEP295	0.789699	8.26412	1.09788	0.294851	0.917679
PSME4	0.545819	9.01082	1.09767	0.294899	0.917679
ZNF384	-0.477006	9.13941	1.09761	0.29491	0.917679
OSBPL5	-0.439592	9.76111	1.09728	0.294983	0.917679
ZNF100	-0.589163	8.34062	1.09671	0.295109	0.917679
RIF1	0.49335	9.21672	1.09668	0.295115	0.917679
ING5	-0.526671	8.76319	1.09466	0.295562	0.917679
HIPK3	0.603615	8.66897	1.09452	0.295591	0.917679
TMEM101	0.649261	8.66432	1.09286	0.295958	0.917679
CBR4	-0.549978	8.71592	1.09195	0.296158	0.917679
ZFYVE27	-0.513832	8.92754	1.091	0.296368	0.917679
TRMT61B	0.577854	8.8849	1.08902	0.296807	0.917679
ATP9B	0.65121	8.59383	1.08894	0.296826	0.917679
KPNA3	-0.448729	9.35077	1.08827	0.296973	0.917679
EIPR1	0.597882	8.74426	1.08821	0.296988	0.917679
PURB	0.871582	8.13272	1.08732	0.297184	0.917679
BRAP	0.596939	8.7351	1.08642	0.297384	0.917679
NLRX1	-0.746968	8.04499	1.08636	0.297399	0.917679
ALDH9A1	-0.447124	9.41652	1.08438	0.297838	0.917679
USP38	0.516885	8.8947	1.08405	0.297914	0.917679
TULP4	0.593478	8.61624	1.08369	0.297993	0.917679
BAALC	-0.647805	7.98388	1.0832	0.298102	0.917679
THEM6	-0.621096	8.39005	1.08064	0.298674	0.917679
SCML1	0.649902	8.54217	1.08062	0.298679	0.917679
ICAM1	0.506393	9.03729	1.08008	0.298799	0.917679
STAMBP	-0.492387	9.01936	1.07983	0.298854	0.917679
ESYT2	-0.432887	9.5517	1.07854	0.299142	0.917679
TBL1XR1	0.577376	9.00625	1.07696	0.299497	0.917679
MTX2	-0.57804	8.49879	1.07636	0.299632	0.917679
PRR14L	0.616107	8.60384	1.07233	0.300539	0.917679
ZNF333	-0.638192	8.48271	1.07163	0.300695	0.917679
SACM1L	-0.439387	9.59919	1.0715	0.300725	0.917679
LATS2	0.727694	8.34547	1.07123	0.300786	0.917679
ZNHIT2	-0.614001	8.14028	1.07021	0.301017	0.917679
PANK3	0.866031	8.08837	1.0702	0.301018	0.917679
SMYD2	-0.471395	9.17045	1.06993	0.301081	0.917679
DNAH1	0.861287	7.9376	1.06555	0.30207	0.917679
BOLA2B	0.723973	8.54538	1.06541	0.302102	0.917679
MAP3K5	0.684901	8.19064	1.06523	0.302143	0.917679
C1orf52	-0.43246	9.38352	1.06503	0.30219	0.917679
COG7	-0.666326	8.08398	1.06485	0.30223	0.917679
PIEZO1	0.615918	8.72162	1.06432	0.30235	0.917679
MYOM2	-0.451182	9.86988	1.06292	0.302668	0.917679
NIPSNAP1	0.526453	9.08382	1.06286	0.302682	0.917679
HIST4H4	0.782487	8.06988	1.06223	0.302826	0.917679
PRIMPOL	-0.593601	8.38326	1.06192	0.302896	0.917679
R3HDM1	0.541201	9.09255	1.06144	0.303005	0.917679
BCAT2	-0.661698	8.21304	1.06118	0.303065	0.917679
NOA1	0.551057	8.97813	1.06108	0.303087	0.917679
TRAF7	-0.488186	9.02099	1.06043	0.303235	0.917679
HIP1	0.615009	8.84058	1.0602	0.303287	0.917679
FBXO33	0.594467	8.69611	1.05978	0.303384	0.917679
GOLGA1	-0.729513	8.21449	1.05975	0.303391	0.917679
TMEM11	-0.495584	8.67203	1.05944	0.303461	0.917679
SNX4	-0.540073	8.72837	1.0552	0.304431	0.920014
RPUSD1	0.610227	8.62019	1.05297	0.304941	0.920783
KCTD17	0.778146	8.10515	1.05199	0.305166	0.920783
GLMN	-0.567452	8.61998	1.0515	0.305279	0.920783
USP28	0.490343	9.37301	1.05015	0.305589	0.921121
AIFM1	-0.571782	8.44365	1.04835	0.306005	0.921778
NCOR2	-0.658913	8.42249	1.04668	0.306391	0.922051
TFAP4	-0.590266	8.30029	1.04624	0.306492	0.922051
HIVEP1	0.777615	8.41256	1.04498	0.306783	0.922331
CLP1	0.850501	8.12588	1.04228	0.307409	0.922929
GLE1	0.712609	8.539	1.04172	0.307538	0.922929
TAF10	0.457198	9.56429	1.04156	0.307577	0.922929
ARID2	0.524408	9.11994	1.03902	0.308167	0.924104
SEC23B	-0.534867	8.70555	1.03732	0.308563	0.924231
INVS	0.844332	8.08739	1.0365	0.308754	0.924231
INTS1	0.848503	8.42085	1.03628	0.308805	0.924231
MIB1	0.84982	8.07984	1.03458	0.309201	0.924363
PRKAG2	0.603954	8.67729	1.03439	0.309247	0.924363
APEX2	-0.458167	8.96663	1.03091	0.310061	0.925317
BAG5	0.561831	8.92282	1.03051	0.310156	0.925317
GOLGB1	0.46801	9.59626	1.02838	0.310656	0.925317
SPINK2	0.521754	9.12454	1.02832	0.31067	0.925317
MICA	-0.772053	7.95062	1.02764	0.310829	0.925317
NR1D2	0.58189	8.7426	1.02736	0.310896	0.925317
BUD13	0.766747	8.32919	1.0271	0.310958	0.925317
REXO1	0.766798	8.12782	1.02394	0.311702	0.925708
ISY1	0.669185	8.57156	1.02386	0.311721	0.925708
BCR	0.843048	8.16669	1.02347	0.311814	0.925708
YTHDC2	0.580435	8.70779	1.02166	0.312241	0.925708
UBE2M	0.634016	8.53023	1.02133	0.31232	0.925708
UBQLN4	-0.679949	8.16527	1.0212	0.31235	0.925708
RUFY3	0.845425	8.02058	1.02065	0.312481	0.925708
TUBGCP3	-0.56384	8.44325	1.01794	0.313123	0.926177
FOPNL	-0.461824	8.83703	1.01745	0.313241	0.926177
HACD3	0.665102	8.4995	1.01709	0.313326	0.926177
MARF1	-0.543366	8.746	1.0166	0.313443	0.926177
C12orf43	0.555679	8.65834	1.01468	0.313899	0.926177
PPP1R12C	0.83843	8.22262	1.01324	0.314244	0.926177
FAM3C	0.557215	8.76132	1.01042	0.314918	0.926177
EID2B	-0.71321	8.0751	1.01032	0.314941	0.926177
PWWP2A	-0.557153	8.59472	1.0102	0.314971	0.926177
TAB1	-0.618254	8.26357	1.00959	0.315116	0.926177
SMU1	0.459299	9.41342	1.00823	0.315442	0.926177
CNOT4	0.516746	9.19817	1.00722	0.315684	0.926177
KDSR	0.484823	9.22841	1.0071	0.315714	0.926177
LGALS9C	0.575284	8.78258	1.00644	0.315872	0.926177
AHI1	0.606023	8.72573	1.00477	0.316275	0.926177
SAR1A	0.488747	9.36487	1.00318	0.316657	0.926177
TCF20	0.762569	8.04752	1.00295	0.316712	0.926177
CXorf56	-0.641227	8.1558	1.0029	0.316725	0.926177
YBEY	-0.433923	9.07708	1.00108	0.317165	0.926177
DDX60	0.53776	8.76047	1.00052	0.317299	0.926177
NOL9	0.573744	8.55261	0.999634	0.317514	0.926177
EBNA1BP2	-0.482166	8.99337	0.999444	0.31756	0.926177
CCDC6	0.664292	8.2712	0.999427	0.317564	0.926177
NUDT1	-0.524945	8.90635	0.999146	0.317632	0.926177
TMEM9	-0.594065	8.309	0.998459	0.317798	0.926177
NBR1	-0.423873	9.71433	0.998395	0.317814	0.926177
ZNF480	-0.569275	8.60546	0.996452	0.318285	0.92697
TMEM184C	-0.670704	8.09316	0.995335	0.318556	0.92718
METTL4	-0.611853	8.20524	0.993826	0.318923	0.92746
TOGARAM2	-0.750969	8.08517	0.993302	0.319051	0.92746
GAB3	-0.470293	8.8296	0.992172	0.319326	0.92768
SLC35E3	-0.554732	8.49208	0.991085	0.319591	0.9277
HARS2	-0.613492	8.44279	0.99051	0.319732	0.9277
CNR2	0.532978	8.8482	0.988297	0.320273	0.927782
CSNK2A1	0.471872	9.30436	0.987813	0.320391	0.927782
ZMAT2	-0.403427	10.0092	0.987167	0.32055	0.927782
PEX6	0.750273	8.22067	0.98671	0.320662	0.927782
ZNF444	-0.612623	8.32922	0.98456	0.32119	0.927782
SOCS4	-0.610031	8.25081	0.983657	0.321411	0.927782
STOML2	-0.424318	9.50951	0.981231	0.322009	0.927782
PLIN2	0.56876	8.61822	0.980708	0.322138	0.927782
PREP	-0.476279	8.81214	0.980572	0.322171	0.927782
ITCH	-0.421427	9.81451	0.979107	0.322533	0.927782
RIOX2	-0.584754	8.23125	0.978412	0.322705	0.927782
IFT20	-0.428521	9.23145	0.976816	0.323099	0.927782
THUMPD3	0.622565	8.42581	0.974843	0.323588	0.927782
WDR35	-0.663465	8.15867	0.974546	0.323662	0.927782
TCTN3	0.489506	8.98759	0.972268	0.324228	0.927782
SNX27	0.568442	8.55571	0.971977	0.324301	0.927782
CDK7	-0.632953	8.29939	0.970624	0.324637	0.927782
AP1AR	0.744035	8.1224	0.969666	0.324876	0.927782
TAF4B	0.822348	8.12184	0.969533	0.32491	0.927782
WIPF2	-0.528325	8.71724	0.96927	0.324975	0.927782
UBE2Q1	-0.60762	8.28636	0.969054	0.325029	0.927782
MTA2	0.470408	9.14177	0.967381	0.325447	0.927782
MAP2K4	-0.517344	8.54784	0.967154	0.325504	0.927782
HAT1	0.586586	8.78267	0.965863	0.325827	0.927782
MBNL2	-0.492818	8.81793	0.964854	0.326079	0.927782
ADAT1	0.742738	8.19351	0.964292	0.326221	0.927782
SLC35B2	-0.472976	8.94032	0.964121	0.326263	0.927782
ZMYND11	0.544557	8.93673	0.963966	0.326302	0.927782
SMIM30	-0.579884	8.19884	0.963639	0.326384	0.927782
CCDC186	0.461051	9.29854	0.963468	0.326427	0.927782
UBE2R2	0.527332	8.84336	0.962734	0.326611	0.927782
PDPK1	-0.462866	8.95425	0.961815	0.326842	0.927782
DCAF4	-0.626279	8.17066	0.960742	0.327112	0.927782
TSFM	0.616998	8.53691	0.960005	0.327298	0.927782
ITGAX	0.47972	10.889	0.959109	0.327524	0.927782
CHN2	0.615625	8.54047	0.958101	0.327778	0.927782
FRY	0.928228	7.93292	0.957972	0.327811	0.927782
HERC1	0.471528	9.40358	0.956974	0.328062	0.927782
NACC1	0.925977	7.98266	0.956953	0.328068	0.927782
NUP93	-0.499656	8.67091	0.95683	0.328099	0.927782
RMND5A	0.585871	8.70406	0.95641	0.328205	0.927782
ARIH2OS	0.926495	8.05101	0.956221	0.328253	0.927782
RRP1	-0.582175	8.34886	0.955605	0.328409	0.927782
NPC1	-0.461075	8.78385	0.954482	0.328693	0.927782
SLC37A1	-0.540999	8.55111	0.953282	0.328997	0.927782
PRPF19	-0.434967	9.11576	0.952552	0.329182	0.927782
TATDN2	0.822937	8.00899	0.952033	0.329314	0.927782
C8orf33	0.495741	9.04039	0.95177	0.329381	0.927782
ZBTB1	0.449084	9.61169	0.951191	0.329528	0.927782
HYOU1	-0.446631	9.06845	0.94929	0.330012	0.928059
PCGF3	0.64438	8.34281	0.948481	0.330218	0.928059
TBC1D17	-0.463992	9.11994	0.948454	0.330225	0.928059
SMAD3	-0.498338	8.69327	0.946496	0.330724	0.928902
MRM3	0.647747	8.42366	0.94522	0.33105	0.929013
TMEM65	0.688354	8.24969	0.94478	0.331163	0.929013
ZNF350	-0.509784	8.54755	0.940061	0.332373	0.931846
EP300	0.46853	9.25909	0.937615	0.333003	0.932321
CXorf38	0.457101	9.21838	0.936464	0.3333	0.932321
ZFAND2A	0.460221	9.31303	0.934772	0.333737	0.932321
GALK1	-0.594394	8.31047	0.932464	0.334334	0.932321
HAUS6	0.683243	8.391	0.9318	0.334506	0.932321
VHL	-0.426025	9.53933	0.931225	0.334655	0.932321
SUGP2	0.454909	9.35794	0.930876	0.334746	0.932321
RNF5	-0.414684	9.47922	0.930813	0.334762	0.932321
TP53BP2	0.579092	8.5085	0.929441	0.335119	0.932321
SLC25A14	-0.783484	7.94425	0.927498	0.335624	0.932321
WDR89	-0.686155	7.95773	0.926707	0.33583	0.932321
CSE1L	-0.648688	8.03015	0.926696	0.335833	0.932321
EEA1	0.460968	9.02937	0.925944	0.336029	0.932321
ZNF665	-0.650879	7.9999	0.925051	0.336262	0.932321
IARS	-0.43548	9.11251	0.924433	0.336424	0.932321
RB1	0.474631	9.25684	0.923097	0.336773	0.932321
GLYR1	0.47669	9.06444	0.923015	0.336794	0.932321
LIMK2	-0.680537	8.01103	0.92052	0.337448	0.932321
RNFT1	0.533322	8.94515	0.920075	0.337565	0.932321
NELFB	0.80556	8.31495	0.917487	0.338245	0.932321
UCK1	-0.532402	8.44873	0.916559	0.33849	0.932321
NFYA	-0.677914	8.08904	0.916351	0.338545	0.932321
ARHGEF7	-0.478461	8.83816	0.916072	0.338618	0.932321
ZNF749	-0.61246	8.19882	0.91581	0.338687	0.932321
SACS	0.676015	8.47679	0.915479	0.338775	0.932321
PHTF1	-0.477335	8.72411	0.914435	0.33905	0.932321
NAA15	0.513489	8.98568	0.913966	0.339174	0.932321
BDH2	-0.498821	8.60173	0.913192	0.339378	0.932321
HMCES	-0.500878	8.56954	0.912389	0.339591	0.932321
SPTLC1	0.551058	8.83161	0.912061	0.339677	0.932321
COP1	-0.459715	8.8175	0.912018	0.339689	0.932321
BTBD10	-0.61027	8.2683	0.91084	0.340001	0.932321
WRN	0.799501	8.19118	0.910616	0.34006	0.932321
THUMPD2	0.67239	8.38759	0.910084	0.340201	0.932321
USP20	-0.425912	9.31765	0.908959	0.3405	0.932321
SMKR1	-0.54892	8.38944	0.908841	0.340531	0.932321
LYRM9	-0.677584	8.00923	0.906586	0.341131	0.932321
AARSD1	0.803302	8.35238	0.905947	0.341301	0.932321
MMS19	-0.448905	8.87727	0.905413	0.341443	0.932321
DRG1	0.47428	9.08111	0.905019	0.341548	0.932321
PAPOLG	-0.547459	8.38611	0.904772	0.341614	0.932321
CTC1	-0.5413	8.62396	0.904115	0.341789	0.932321
XPO7	0.665752	8.16447	0.90388	0.341852	0.932321
ENDOV	-0.64018	8.08062	0.903764	0.341883	0.932321
NMD3	0.510796	8.81088	0.902995	0.342089	0.932321
ALDOC	0.796383	7.91397	0.902749	0.342155	0.932321
IFI27L1	0.905977	8.04126	0.901093	0.342598	0.932321
HYPK	0.909246	8.04452	0.900987	0.342626	0.932321
USP24	-0.560298	8.57225	0.900578	0.342735	0.932321
THOC5	-0.558894	8.54492	0.900527	0.342749	0.932321
GK5	-0.396424	9.46326	0.90049	0.342759	0.932321
PARP2	-0.580075	8.16204	0.897051	0.343682	0.932536
KPNA4	0.436853	9.3565	0.8965	0.34383	0.932536
KLHDC2	-0.390247	9.58718	0.896259	0.343895	0.932536
UBE4B	-0.473871	8.68654	0.895911	0.343989	0.932536
APOL2	-0.483302	8.7357	0.89485	0.344275	0.932536
RPAP1	0.721459	8.0948	0.894817	0.344284	0.932536
RCOR1	0.668245	8.14775	0.893108	0.344745	0.932536
ZBTB7A	-0.411311	9.46042	0.892971	0.344782	0.932536
DNAJC21	0.495743	8.80036	0.892501	0.344909	0.932536
IL12RB2	0.42442	9.51991	0.892116	0.345013	0.932536
JAK2	0.451486	9.15792	0.892006	0.345042	0.932536
ATN1	0.79564	7.97538	0.890309	0.345502	0.932596
EGLN2	-0.635164	8.43232	0.889824	0.345633	0.932596
MGA	0.524067	8.82925	0.889703	0.345666	0.932596
MTERF1	-0.602073	8.25093	0.888233	0.346064	0.932655
HDGFL3	0.563714	8.62863	0.885962	0.346682	0.932655
SUMF1	0.587489	8.65537	0.88474	0.347014	0.932655
IKBKB	-0.431321	9.28606	0.884195	0.347163	0.932655
USP12	0.62462	8.45598	0.883683	0.347303	0.932655
RPP30	0.542093	8.71783	0.883573	0.347333	0.932655
KCTD13	-0.537656	8.51775	0.883455	0.347365	0.932655
ALYREF	0.666718	8.33904	0.883178	0.34744	0.932655
GCN1	-0.534231	8.57448	0.882991	0.347491	0.932655
MDC1	0.492177	8.85348	0.881341	0.347942	0.932801
TXNRD2	-0.627131	8.22285	0.881325	0.347946	0.932801
RRBP1	0.437484	9.76795	0.876597	0.349242	0.933851
MTX1	-0.467077	8.85966	0.875619	0.349512	0.933851
DYRK1A	0.559931	8.61004	0.87541	0.349569	0.933851
PDPR	-0.51679	8.62949	0.874616	0.349788	0.933851
NUP160	0.519099	8.74539	0.874435	0.349837	0.933851
DDAH2	0.44028	9.45359	0.87408	0.349935	0.933851
STX17	0.432802	9.43869	0.873633	0.350058	0.933851
CPT1A	0.479482	9.14159	0.872957	0.350245	0.933851
CD99L2	0.783659	8.1425	0.87256	0.350354	0.933851
UNK	-0.477752	8.75412	0.871294	0.350704	0.933851
MAP3K7	-0.476577	8.73015	0.871262	0.350713	0.933851
HELB	0.480908	9.20211	0.870646	0.350883	0.933851
APPL2	0.707997	8.19962	0.868967	0.351348	0.933851
ETFDH	0.582982	8.66542	0.868933	0.351358	0.933851
TSHZ1	0.585727	8.53027	0.868583	0.351454	0.933851
DEAF1	0.657808	8.2742	0.867861	0.351655	0.933851
ZBTB48	-0.48751	8.56993	0.86682	0.351943	0.933851
NDUFS4	-0.408986	9.25745	0.866457	0.352044	0.933851
PAK1IP1	-0.551252	8.41126	0.864643	0.352549	0.933851
UQCC3	-0.416308	9.16916	0.864332	0.352636	0.933851
INTS6L	0.660348	8.40375	0.864096	0.352701	0.933851
KAT2B	0.580401	8.60776	0.863096	0.35298	0.933851
SNRNP35	-0.475139	8.78957	0.862851	0.353048	0.933851
DENND5A	0.887126	8.01979	0.861869	0.353322	0.933851
FBXO11	0.585646	8.61904	0.861527	0.353418	0.933851
RFX1	0.781181	7.9913	0.861035	0.353555	0.933851
DFFA	0.55353	8.59941	0.860062	0.353827	0.93404
C2CD2L	0.778825	8.03721	0.856054	0.354951	0.936395
MCCC2	-0.495299	8.68509	0.855156	0.355204	0.936395
KCMF1	0.655206	8.19486	0.854731	0.355323	0.936395
NAPG	-0.493927	8.61493	0.853301	0.355726	0.936445
NAA16	0.437064	9.49064	0.852825	0.35586	0.936445
HMG20A	-0.472182	8.91326	0.851479	0.35624	0.936445
ZCCHC9	-0.547771	8.40948	0.851158	0.35633	0.936445
SLC19A2	0.779298	7.98143	0.850598	0.356489	0.936445
FEN1	-0.619665	8.0324	0.850374	0.356552	0.936445
SLC17A5	0.77557	7.9597	0.849672	0.35675	0.936445
HECTD4	0.614581	8.489	0.847918	0.357247	0.936538
SETDB2	-0.495362	8.53618	0.84775	0.357295	0.936538
PDE6B	0.610966	8.48591	0.847415	0.35739	0.936538
NPIPB5	0.653541	8.49095	0.845035	0.358066	0.937256
TVP23B	-0.440221	8.7958	0.840251	0.35943	0.937256
GALNT1	0.580871	8.46706	0.840091	0.359476	0.937256
ZNF644	0.436431	9.28643	0.839946	0.359517	0.937256
GTPBP10	-0.465845	8.61988	0.838698	0.359874	0.937256
S100A13	-0.571054	8.3416	0.838239	0.360005	0.937256
POLA2	0.697147	8.03587	0.838081	0.360051	0.937256
CBX1	0.492677	8.78178	0.837665	0.36017	0.937256
CCNJL	0.650943	8.37041	0.837308	0.360272	0.937256
TMEM216	-0.480518	8.84267	0.837029	0.360352	0.937256
DEF8	0.701962	8.30604	0.836808	0.360416	0.937256
AGPAT5	0.606391	8.62101	0.836402	0.360532	0.937256
MYL5	-0.68583	8.04733	0.835956	0.36066	0.937256
ALKBH6	-0.417663	9.0799	0.835148	0.360892	0.937256
TRDMT1	-0.611233	8.23271	0.834918	0.360959	0.937256
DHX15	-0.383587	9.40868	0.83386	0.361263	0.937256
SERGEF	-0.518711	8.58631	0.833777	0.361287	0.937256
FBXO22	-0.559832	8.29372	0.832024	0.361792	0.937256
SLC9B2	0.692271	8.22277	0.830958	0.3621	0.937256
LDAH	-0.688313	7.94631	0.830946	0.362103	0.937256
NOTCH2	-0.437387	8.83732	0.830817	0.36214	0.937256
ZNF831	-0.4559	8.80336	0.830362	0.362272	0.937256
PDK2	-0.436883	8.83935	0.829688	0.362467	0.937256
CLK3	-0.400026	9.2949	0.828834	0.362714	0.937256
ATXN7L1	0.505404	8.73539	0.828617	0.362777	0.937256
COPB2	-0.388973	9.5252	0.828192	0.3629	0.937256
MYSM1	0.475755	8.97846	0.826478	0.363397	0.938019
BIRC2	0.431019	9.51054	0.825311	0.363736	0.938373
LAX1	0.600564	8.1761	0.823712	0.364201	0.938383
CLEC16A	0.573501	8.43991	0.823491	0.364265	0.938383
GCC1	-0.610521	7.94684	0.823219	0.364344	0.938383
TMEM106A	-0.68352	7.98632	0.820896	0.365022	0.939608
SLC52A2	0.436899	9.19484	0.819484	0.365434	0.939869
TOR1A	-0.416745	9.17064	0.819168	0.365527	0.939869
GOLGA5	0.570203	8.50789	0.816792	0.366223	0.940292
MED31	-0.534663	8.39158	0.816256	0.36638	0.940292
COG2	-0.470625	8.63542	0.815438	0.36662	0.940292
AGPS	0.542962	8.61544	0.815296	0.366662	0.940292
TMEM250	-0.640369	7.97637	0.81421	0.366982	0.940292
MAPKAP1	0.451204	9.09078	0.813055	0.367321	0.940292
CAMTA2	-0.484677	8.51787	0.812777	0.367403	0.940292
CSPP1	0.5013	8.64386	0.812232	0.367564	0.940292
PSMG4	-0.449992	8.99287	0.810798	0.367987	0.940292
RPP38	-0.517052	8.4133	0.810687	0.36802	0.940292
SNIP1	0.570192	8.46519	0.810208	0.368162	0.940292
LPIN2	0.411885	9.22409	0.810174	0.368171	0.940292
PARP6	0.484764	8.91979	0.808259	0.368738	0.940292
FAM217B	-0.394103	9.09132	0.808235	0.368745	0.940292
RWDD4	-0.430623	8.95685	0.807733	0.368894	0.940292
NIP7	-0.447795	8.71489	0.807451	0.368977	0.940292
ZNF414	-0.457609	8.57246	0.805148	0.369661	0.940292
SORBS3	0.687076	8.17378	0.805134	0.369665	0.940292
ARHGAP35	0.759342	7.97605	0.805121	0.369669	0.940292
NR1H3	-0.636785	8.04889	0.804124	0.369966	0.940292
PTDSS2	-0.63275	8.0511	0.803223	0.370234	0.940292
BRD8	-0.446597	8.79448	0.803022	0.370294	0.940292
NPAT	0.429542	9.13233	0.802871	0.370339	0.940292
PCGF6	-0.72162	7.94794	0.801911	0.370625	0.940407
KLRK1	-0.383671	9.72379	0.800984	0.370901	0.940407
ZFP90	-0.430815	8.93124	0.800687	0.37099	0.940407
STK11IP	0.760413	8.00752	0.799837	0.371244	0.940539
NUP155	0.682843	8.14918	0.797021	0.372087	0.942061
MAGEF1	-0.6292	8.04417	0.796115	0.372359	0.942061
UBASH3B	0.534555	8.611	0.795585	0.372518	0.942061
SLC5A3	-0.464952	8.70084	0.794476	0.372852	0.942061
SLC5A6	0.750126	7.99614	0.794458	0.372857	0.942061
HEATR3	0.681861	8.29375	0.792598	0.373417	0.942464
PIKFYVE	-0.406924	9.06262	0.791989	0.373601	0.942464
POC5	-0.594027	8.25748	0.790498	0.374051	0.942464
CSTF3	0.743315	8.17447	0.789984	0.374206	0.942464
TRIM24	0.750929	7.98663	0.789973	0.374209	0.942464
CDK19	-0.622915	8.18948	0.789809	0.374259	0.942464
ATP6V1C1	-0.543688	8.28754	0.78902	0.374498	0.942464
SMNDC1	0.401281	9.60456	0.787487	0.374962	0.942464
INTS4	0.560461	8.52269	0.786653	0.375215	0.942464
SMG6	0.493676	8.69966	0.78648	0.375268	0.942464
SLC25A42	-0.590753	8.16542	0.785711	0.375501	0.942464
BRPF1	-0.442893	9.01084	0.784498	0.37587	0.942464
CASP9	-0.623011	8.08371	0.78311	0.376292	0.942464
GART	-0.424107	8.89026	0.782234	0.376559	0.942464
AGA	-0.465794	8.54072	0.782154	0.376584	0.942464
PRKD3	0.556687	8.53922	0.781239	0.376863	0.942464
RNF170	0.677587	8.07851	0.78123	0.376866	0.942464
RCBTB1	0.676723	8.09632	0.781204	0.376874	0.942464
ANKRD13A	0.425299	9.1908	0.778246	0.377779	0.942464
P4HA1	-0.586665	8.13653	0.777525	0.378	0.942464
P2RX7	0.671205	8.08069	0.777429	0.378029	0.942464
KLC2	-0.662597	8.05727	0.77638	0.378351	0.942464
LMBR1L	0.450847	8.91552	0.775374	0.37866	0.942464
RNF40	-0.371935	9.46417	0.775337	0.378671	0.942464
ZNF101	0.625264	8.45093	0.774711	0.378864	0.942464
PCMTD2	-0.40545	9.19141	0.774316	0.378985	0.942464
LAGE3	-0.372968	9.39821	0.773703	0.379174	0.942464
VEZF1	-0.37242	9.89548	0.773383	0.379272	0.942464
TMEM120B	0.585474	8.23096	0.771398	0.379885	0.942464
GATAD2B	0.410412	9.41089	0.769679	0.380416	0.942464
CCDC88A	0.627038	8.34492	0.769259	0.380546	0.942464
POFUT1	-0.619065	7.98548	0.76855	0.380766	0.942464
ZNF3	-0.559438	8.28913	0.767767	0.381008	0.942464
GBP3	-0.482968	8.58612	0.767738	0.381017	0.942464
FBXO34	-0.38816	9.05184	0.767513	0.381087	0.942464
NBPF1	-0.620212	7.98775	0.76716	0.381197	0.942464
SLC35A2	-0.653869	8.05984	0.766167	0.381505	0.942464
ATP13A3	-0.515487	8.23509	0.766019	0.381551	0.942464
ATL3	0.472805	8.77765	0.763364	0.382377	0.942464
FAM234A	-0.656053	8.07299	0.763332	0.382387	0.942464
ZNF141	-0.555117	8.26246	0.761614	0.382923	0.942464
GPR132	-0.480263	8.55236	0.761385	0.382995	0.942464
PIP4K2B	0.619334	8.34971	0.761264	0.383033	0.942464
ZNF827	-0.534752	8.34233	0.761168	0.383062	0.942464
SYNJ1	0.739938	8.00994	0.761001	0.383115	0.942464
EZH2	0.670451	8.24354	0.760252	0.383349	0.942464
LRRC58	0.58	8.44828	0.75989	0.383462	0.942464
APOL3	-0.384027	9.19317	0.758851	0.383787	0.942464
C5orf24	0.429494	9.22697	0.758153	0.384006	0.942464
CHPF2	-0.453691	8.59	0.757774	0.384125	0.942464
PRPF38A	-0.369248	9.58608	0.756879	0.384406	0.942464
CYB5D2	0.615854	8.38299	0.756546	0.38451	0.942464
XRRA1	-0.495243	8.51733	0.755632	0.384798	0.942464
EHMT2	0.442771	9.06844	0.754678	0.385098	0.942464
CES2	0.482758	8.6158	0.753887	0.385347	0.942464
HMBOX1	-0.41566	8.72893	0.753392	0.385503	0.942464
EPHA4	0.457597	8.86755	0.753257	0.385545	0.942464
MAU2	0.465649	8.84143	0.752333	0.385837	0.942464
TARBP2	0.616119	8.42153	0.752061	0.385923	0.942464
C17orf75	0.668235	8.09443	0.751732	0.386027	0.942464
SUDS3	0.44224	8.99371	0.751532	0.38609	0.942464
SLC39A7	-0.397446	9.10338	0.751295	0.386165	0.942464
C18orf25	-0.530318	8.32658	0.751218	0.386189	0.942464
C11orf24	0.578625	8.36845	0.750651	0.386369	0.942464
FOCAD	-0.607033	8.11827	0.750184	0.386517	0.942464
VARS	0.576125	8.51674	0.750059	0.386556	0.942464
ABHD17B	0.61618	8.25782	0.749189	0.386831	0.942464
CTNNBIP1	-0.365353	9.62811	0.747416	0.387394	0.942464
CRYZ	-0.463426	8.67633	0.747343	0.387417	0.942464
NSL1	-0.394503	9.01889	0.747256	0.387445	0.942464
PIGF	-0.529091	8.31247	0.746528	0.387676	0.942464
RIPOR1	-0.57547	8.13038	0.746359	0.38773	0.942464
STYK1	0.72496	8.27123	0.745446	0.38802	0.942464
POC1B	-0.414196	8.76663	0.745126	0.388122	0.942464
CTDP1	0.49685	8.79271	0.744836	0.388214	0.942464
ISOC2	-0.461042	8.66361	0.74423	0.388407	0.942464
CRLS1	-0.439494	8.71784	0.743489	0.388643	0.942546
MINDY2	-0.399343	9.07133	0.739643	0.389873	0.943461
GPATCH4	0.515025	8.69877	0.736233	0.390968	0.943461
WASF2	0.396423	10.7589	0.736222	0.390971	0.943461
COX15	0.570307	8.32009	0.736212	0.390974	0.943461
CD160	-0.350812	10.4336	0.73341	0.391877	0.943461
YPEL2	0.720771	8.17935	0.732453	0.392186	0.943461
TMEM220	-0.544343	8.11017	0.731865	0.392376	0.943461
UTP3	0.46139	8.8012	0.731791	0.3924	0.943461
GPBP1L1	-0.36263	9.37398	0.731687	0.392434	0.943461
ATP11B	0.392173	9.38416	0.731144	0.39261	0.943461
HADH	0.539577	8.53211	0.731075	0.392632	0.943461
CBX4	0.535544	8.56188	0.730521	0.392811	0.943461
DTX2	-0.522074	8.33765	0.730364	0.392862	0.943461
GAMT	-0.520383	8.18721	0.729715	0.393072	0.943461
MTHFR	-0.565948	8.20219	0.728676	0.393409	0.943461
ZDHHC4	0.46316	8.74849	0.728598	0.393435	0.943461
C2orf76	-0.571491	7.98701	0.728524	0.393459	0.943461
C6orf226	0.40628	9.26286	0.72661	0.394081	0.943461
NAP1L5	0.721577	8.05082	0.726517	0.394111	0.943461
LIPT1	-0.6399	7.94548	0.725611	0.394406	0.943461
CRADD	-0.543591	8.056	0.723834	0.394985	0.943461
PAN2	0.647504	8.21547	0.721497	0.39575	0.943461
GET4	0.459302	8.88568	0.72131	0.395811	0.943461
TBC1D19	0.64731	8.10435	0.721169	0.395857	0.943461
FAM13B	0.388335	9.52188	0.720973	0.395921	0.943461
DNAJC17	-0.432968	8.8224	0.720572	0.396052	0.943461
FAM185A	0.647667	8.17077	0.72005	0.396224	0.943461
SFMBT2	0.473124	8.77295	0.719812	0.396302	0.943461
CEPT1	-0.498043	8.5204	0.718524	0.396725	0.943461
BAG4	-0.56191	8.19823	0.718029	0.396887	0.943461
SERTAD2	0.415629	9.07513	0.716871	0.397268	0.943461
SBNO2	0.708391	8.0819	0.716778	0.397299	0.943461
ALDH16A1	-0.421068	8.8066	0.716585	0.397362	0.943461
BTBD1	0.422492	8.97693	0.714854	0.397933	0.943461
AP2A2	-0.406324	8.96718	0.714674	0.397992	0.943461
RNF20	-0.412068	8.96467	0.714365	0.398094	0.943461
TP53I11	0.569353	8.31865	0.713748	0.398298	0.943461
PPME1	-0.536141	8.19428	0.71307	0.398522	0.943461
COPS3	-0.363095	9.19792	0.712772	0.398621	0.943461
HEATR1	0.52983	8.61605	0.712387	0.398748	0.943461
TWISTNB	-0.397917	8.98482	0.710987	0.399212	0.943461
ZDHHC21	0.505961	8.59251	0.710933	0.39923	0.943461
TTLL5	-0.632069	7.98602	0.710772	0.399283	0.943461
FMR1	0.533362	8.51864	0.710505	0.399372	0.943461
SLC12A6	0.533766	8.3838	0.710188	0.399477	0.943461
BLVRA	0.533127	8.47453	0.709943	0.399558	0.943461
TMEM156	-0.419813	8.8258	0.709819	0.399599	0.943461
GK	0.811928	7.98911	0.709433	0.399728	0.943461
DAPK3	-0.438307	8.58828	0.709214	0.3998	0.943461
ICMT	-0.514108	8.23994	0.708413	0.400066	0.943461
MAK16	0.597202	8.15988	0.707594	0.400339	0.943461
FAM193B	0.561305	8.45907	0.707311	0.400433	0.943461
ZNF574	-0.534845	8.25101	0.707096	0.400505	0.943461
PIP4K2C	-0.418451	8.78826	0.70631	0.400767	0.943461
PLGRKT	-0.375223	9.17033	0.706217	0.400798	0.943461
PELO	-0.675161	7.9706	0.706169	0.400814	0.943461
YY1AP1	0.399227	9.41338	0.706022	0.400863	0.943461
BPNT1	0.593601	8.26072	0.705184	0.401142	0.943461
SEPHS1	-0.625773	8.07299	0.705087	0.401175	0.943461
DDA1	0.381369	9.65295	0.70506	0.401184	0.943461
HNRNPH2	-0.437392	8.74219	0.704433	0.401393	0.943476
AKAP10	-0.448708	8.81416	0.70354	0.401692	0.943702
BMPR2	0.709049	7.94198	0.701568	0.402352	0.943984
TAB2	0.506039	8.5759	0.701242	0.402461	0.943984
NISCH	0.43957	8.87373	0.700902	0.402575	0.943984
NBPF11	0.529193	8.52281	0.700342	0.402763	0.943984
SBF2	0.598432	8.3114	0.700156	0.402826	0.943984
DOHH	0.704228	8.07073	0.698927	0.403239	0.944295
HRAS	-0.625351	7.97579	0.697066	0.403866	0.944295
GNL2	-0.407029	8.8798	0.696437	0.404078	0.944295
KIAA0100	0.415875	8.94226	0.69641	0.404087	0.944295
POLR1A	-0.553589	8.17803	0.695956	0.40424	0.944295
PCBD1	-0.53149	8.32051	0.695744	0.404312	0.944295
CAPN10	0.558908	8.3351	0.695545	0.404379	0.944295
GTF2F2	-0.413734	8.80693	0.694146	0.404852	0.944606
ERAL1	-0.415989	8.73507	0.693152	0.405189	0.944606
STRN3	0.640434	8.07824	0.691315	0.405811	0.944606
DUS4L	0.635882	8.10419	0.68934	0.406483	0.944606
INTS9	-0.506515	8.25821	0.689201	0.40653	0.944606
TNPO3	-0.414915	8.90869	0.68908	0.406571	0.944606
[truncated: 2,655 more rows]

## Sheet: CD56bri CD16- NKMvsH_DGEtable
	logFC	logCPM	F	PValue	FDR
KIR3DL1	-2.39896	8.71207	36.6476	1.67039e-09	7.77397e-06
AREG	4.52225	11.682	28.0965	1.27447e-07	0.000296568
EGR1	5.81835	9.3443	25.2731	5.39597e-07	0.000837094
FASLG	-1.84938	8.77945	20.8773	5.17932e-06	0.00602614
SERPINE1	5.11418	8.48267	18.5415	1.73867e-05	0.0161836
PRRG3	5.03066	8.69017	16.9086	4.0729e-05	0.0315921
MAFF	2.35616	10.1061	15.9604	6.68983e-05	0.0419079
SARNP	4.84369	8.43054	15.6819	7.74246e-05	0.0419079
HEXIM1	3.49639	8.91354	15.5934	8.11035e-05	0.0419079
SNUPN	-1.90636	8.35019	15.2455	9.7369e-05	0.0419079
NR4A3	4.81037	8.36723	15.2129	9.90517e-05	0.0419079
GOLGA8B	2.37989	9.31991	13.4091	0.00025657	0.095589
GRASP	4.58622	8.34186	13.3053	0.000271088	0.095589
ZNF680	-2.07219	8.06129	13.194	0.000287547	0.095589
ZNF830	-1.60481	8.76305	13.0366	0.000312581	0.0969834
ANO9	2.67476	8.8332	11.8991	0.000572644	0.157234
U2AF1	4.36951	8.19099	11.7805	0.000610076	0.157234
SAMD8	3.13463	8.56599	11.7309	0.000626445	0.157234
NFYB	-1.66819	8.34102	11.6853	0.00064191	0.157234
PTCH2	4.37747	8.26737	11.5115	0.000704463	0.163928
MUL1	-1.56441	8.47514	10.9833	0.000934912	0.199293
ATG2A	2.03138	9.27459	10.8994	0.000978003	0.199293
LGALS3BP	4.27445	8.32725	10.8863	0.000984901	0.199293
PLK2	2.58093	8.72285	10.7028	0.00108699	0.210295
NR4A1	4.24459	8.07161	10.6312	0.00112965	0.210295
ANKRD52	4.19781	8.18137	10.4715	0.00123108	0.218188
STK11	4.2016	8.03164	10.4198	0.00126581	0.218188
MED11	-1.42382	8.59682	10.3287	0.00132949	0.218662
FANCF	-1.97239	7.96388	10.2709	0.00137159	0.218662
AK6	-1.49746	8.476	10.0949	0.00150825	0.218662
TNFAIP8L2	-1.47237	8.47802	10.076	0.00152373	0.218662
MFAP1	-1.59628	8.32041	10.0544	0.00154164	0.218662
RALGAPA1	1.862	9.28731	10.0439	0.00155046	0.218662
ARMH3	4.11391	8.27527	9.84096	0.00173024	0.232162
SIGLEC7	-1.20876	9.19923	9.7965	0.00177234	0.232162
FXYD2	2.49904	8.55268	9.7722	0.00179584	0.232162
PAGR1	-1.29139	8.83587	9.54411	0.00203206	0.2556
IFNG	2.91406	8.74623	9.35622	0.00225022	0.270616
POLH	-1.62244	8.14574	9.31666	0.0022991	0.270616
ST6GALNAC6	4.03143	7.96736	9.29537	0.00232588	0.270616
MGAT2	-1.50936	8.43027	9.24619	0.00238887	0.271166
ZBTB2	-1.49233	8.42237	9.04419	0.00266644	0.295467
ID1	3.99703	8.03989	8.89233	0.00289655	0.313501
GID8	-1.07681	9.96265	8.83547	0.00298773	0.316021
PAQR8	-1.6966	7.9716	8.42776	0.00373373	0.386151
NUP43	-1.62536	8.06918	8.31903	0.00396298	0.400951
MOB4	1.51027	9.56257	8.2334	0.00415352	0.408856
CSKMT	1.57216	9.34642	8.20585	0.00421683	0.408856
RNF34	-1.18092	8.91785	8.1294	0.00439763	0.411264
TXNDC9	-1.13328	9.12697	8.08796	0.00449892	0.411264
C14orf119	-1.13284	8.99241	8.05967	0.00456948	0.411264
NMUR1	-1.2234	8.77959	8.04947	0.00459513	0.411264
EDARADD	3.8368	7.98341	8.01251	0.00468954	0.411795
SMURF2	-1.0321	9.69119	7.97034	0.00479958	0.413653
UPF1	2.69761	8.28038	7.91776	0.00494054	0.418059
ZNF586	-1.54264	8.17888	7.66345	0.0056843	0.45369
PTER	-1.58993	8.07254	7.60642	0.00586618	0.45369
BAALC	-1.78871	7.98388	7.59306	0.00590964	0.45369
CBR1	-1.184	8.76711	7.53426	0.00610492	0.45369
COPG1	-1.06004	9.22215	7.50327	0.00621047	0.45369
ODF3B	2.65072	8.48961	7.47247	0.00631722	0.45369
PRR5	2.6321	8.22902	7.45299	0.00638576	0.45369
KLRC2	1.36144	9.88857	7.38561	0.00662853	0.45369
ZDHHC16	-1.56326	8.07768	7.37896	0.00665301	0.45369
GRWD1	-1.32621	8.50461	7.37116	0.00668175	0.45369
ATF5	2.61502	8.26066	7.35038	0.00675916	0.45369
NECAP1	1.68347	8.95604	7.33529	0.00681595	0.45369
NABP1	-1.42249	8.26205	7.33227	0.00682735	0.45369
HIST1H2AM	3.70457	7.95452	7.31373	0.00689794	0.45369
TMEM115	-1.3241	8.46474	7.31336	0.00689932	0.45369
STX18	-1.25686	8.56195	7.28359	0.00701418	0.45369
HENMT1	-1.03195	9.35069	7.28014	0.0070276	0.45369
CCDC71	-1.38006	8.27222	7.25409	0.00712991	0.45369
GPANK1	-1.23107	8.58177	7.23301	0.00721381	0.45369
TRNT1	-1.10269	8.9353	7.16793	0.00747934	0.464118
RPP25L	-1.25218	8.53174	7.13209	0.00762978	0.467223
CXCR3	-0.952986	9.8702	6.89887	0.00868743	0.508611
IL15RA	-1.54	8.13537	6.83132	0.00902093	0.508611
LIMA1	-1.61448	8.06502	6.82367	0.00905951	0.508611
CD160	-0.993961	10.4336	6.82181	0.00906893	0.508611
CHST14	-1.399	8.19371	6.81153	0.00912118	0.508611
C6orf47	-1.27156	8.52348	6.80787	0.00913985	0.508611
POLR3D	-1.35837	8.34537	6.70008	0.00970703	0.508611
LRIF1	-1.07801	8.92079	6.6775	0.0098304	0.508611
OAS3	1.90327	8.75789	6.67623	0.00983732	0.508611
PRR5L	-1.16118	8.75948	6.66843	0.00988034	0.508611
SGSM3	1.37542	9.33483	6.63843	0.0100476	0.508611
COL9A2	1.88668	8.54489	6.63391	0.010073	0.508611
SH2D3C	-0.974354	9.24834	6.60159	0.0102569	0.508611
TMEM223	-1.11402	8.77923	6.59677	0.0102846	0.508611
DHRS3	-1.08479	8.93303	6.5884	0.0103329	0.508611
GAB1	1.72669	8.85914	6.5748	0.0104119	0.508611
SPAG1	2.09851	8.55042	6.54475	0.0105887	0.508611
HSPA1A	-1.10858	8.71257	6.53512	0.0106459	0.508611
HMGCS1	1.71576	8.73637	6.52344	0.0107159	0.508611
TMEM191C	-1.19	8.50232	6.52139	0.0107283	0.508611
KHSRP	1.85567	8.6011	6.4976	0.0108722	0.508611
PANK4	-1.40417	8.15417	6.49034	0.0109165	0.508611
MSL2	1.60842	9.06246	6.4893	0.0109229	0.508611
ZNF397	-1.5686	7.99033	6.48241	0.0109652	0.508611
ACOT13	-1.33116	8.37673	6.47065	0.0110378	0.508611
FXYD7	1.32161	9.36861	6.4325	0.0112766	0.514521
GMFB	1.85055	8.64957	6.4101	0.0114193	0.51592
LZTS2	-1.4446	8.05897	6.39309	0.0115289	0.51592
VPS13A	1.44437	9.23183	6.37149	0.0116696	0.517242
HIF1AN	-1.19907	8.48489	6.33667	0.0119002	0.522484
SCYL1	-0.970902	9.37474	6.31398	0.0120529	0.524247
TPGS2	-1.02059	9.09833	6.25295	0.0124739	0.534294
FURIN	1.37864	9.25766	6.2324	0.0126191	0.534294
KIAA2026	1.33667	9.35971	6.23109	0.0126284	0.534294
MPI	-1.12856	8.6559	6.19136	0.0129141	0.541462
WDYHV1	2.4355	8.19324	6.16266	0.0131248	0.545183
ARL2	1.82058	8.61762	6.14583	0.0132498	0.545183
S100B	-1.33584	8.21707	6.13191	0.0133543	0.545183
SYVN1	-1.06955	8.78483	6.11316	0.0134961	0.546183
TRIM4	-1.03424	8.9615	6.07016	0.0138276	0.553739
KEAP1	-0.983049	9.15962	6.05826	0.0139208	0.553739
CACNB1	2.39964	8.14171	5.94145	0.0148709	0.578502
ASF1A	-1.08983	8.60709	5.93583	0.0149183	0.578502
SH2D1B	-1.01268	11.3136	5.93363	0.0149368	0.578502
ATP2A2	2.01485	8.30602	5.9214	0.0150405	0.578502
EMC2	-1.22702	8.42582	5.87934	0.015403	0.579462
LY75	2.39366	8.09614	5.86576	0.015522	0.579462
PPP1R14B	-1.37027	8.15439	5.86263	0.0155495	0.579462
ZNF484	2.00582	8.43536	5.85825	0.0155881	0.579462
RBKS	2.39628	8.30931	5.84697	0.0156881	0.579462
HOXB2	-1.01807	8.94227	5.82601	0.0158755	0.581769
FAM104B	-1.45758	7.96901	5.72534	0.0168088	0.605922
IER3	1.32604	9.2334	5.71566	0.0169014	0.605922
RGS1	1.46085	9.11483	5.71318	0.0169252	0.605922
TSPYL4	1.61514	8.78973	5.68636	0.0171851	0.60644
VPS53	-1.01551	8.89957	5.68237	0.0172241	0.60644
NDUFA7	1.75941	8.61086	5.67154	0.0173306	0.60644
RTCA	-0.995443	8.93568	5.64673	0.0175767	0.610461
ASPH	1.74835	8.5538	5.61699	0.0178766	0.613989
CCDC117	-1.32719	8.16988	5.60476	0.0180015	0.613989
NFATC1	-1.29682	8.24305	5.59239	0.0181286	0.613989
FAM118A	-1.38231	8.08251	5.55654	0.0185026	0.613989
HPS6	-1.37675	8.04613	5.5244	0.0188447	0.613989
FAM53B	2.33058	8.14091	5.52027	0.0188891	0.613989
ERI3	-0.965203	9.14117	5.50567	0.0190469	0.613989
GRIPAP1	-0.993804	8.97397	5.49945	0.0191146	0.613989
CCDC18	1.95199	8.47923	5.48693	0.0192516	0.613989
CWC22	-0.981254	8.88754	5.47333	0.0194016	0.613989
CMPK2	2.34644	8.48904	5.46416	0.0195034	0.613989
EXOSC3	-1.31353	8.20246	5.46274	0.0195191	0.613989
FUOM	1.9538	8.40439	5.44621	0.0197042	0.613989
SAYSD1	-1.35888	8.07296	5.42283	0.0199691	0.613989
NFKBID	-1.12204	8.55266	5.42132	0.0199863	0.613989
YJU2	-1.07042	8.64454	5.4164	0.0200426	0.613989
WDTC1	-0.961093	8.96789	5.41522	0.0200561	0.613989
LLGL1	-1.31047	8.09324	5.41371	0.0200734	0.613989
PHLDA1	2.32661	8.17866	5.40402	0.0201849	0.613989
GPATCH1	-1.34783	8.08964	5.3686	0.0205977	0.62248
GPR89B	1.93087	8.36779	5.33277	0.0210241	0.627029
INTS1	1.71943	8.42085	5.32076	0.0211691	0.627029
SEC22B	-0.871558	9.37424	5.30487	0.0213627	0.627029
UHRF1BP1	2.28707	8.15111	5.28542	0.021602	0.627029
PDHX	2.28832	8.10915	5.27151	0.0217748	0.627029
OSGEPL1	-1.39186	8.03637	5.26391	0.0218699	0.627029
CEP135	1.55711	8.67823	5.26178	0.0218965	0.627029
BORCS7	1.22605	9.21939	5.25874	0.0219346	0.627029
PAM	-0.898779	9.24956	5.25666	0.0219608	0.627029
SNX20	-0.922427	9.11312	5.18798	0.0228432	0.641277
DCK	-0.846967	9.7016	5.18676	0.0228592	0.641277
TNFRSF11A	1.20932	9.48194	5.18569	0.0228732	0.641277
ATF1	-0.947855	8.86258	5.15476	0.0232832	0.643213
PPP1R3E	-1.14111	8.43338	5.15014	0.023345	0.643213
ZBTB45	-1.43042	7.98024	5.14339	0.0234357	0.643213
DUSP10	-1.28495	8.41648	5.13898	0.0234951	0.643213
MYOM2	-0.936646	9.86988	5.06139	0.0245672	0.662439
NDUFA9	1.35009	8.92338	5.05155	0.0247068	0.662439
KLRC4	2.25688	8.05352	5.0481	0.0247559	0.662439
NUAK2	-1.1867	8.22728	5.04734	0.0247667	0.662439
CDKN2AIP	1.1962	9.20749	5.03188	0.0249881	0.664542
NDRG3	-0.988567	8.81472	4.99092	0.025585	0.672396
RAB35	-0.959251	8.83321	4.9906	0.0255897	0.672396
WWOX	2.23841	8.16676	4.982	0.0257169	0.672396
AP3D1	1.15409	9.52446	4.96451	0.0259777	0.675419
FES	-0.819028	9.87643	4.90691	0.0268558	0.683861
IL10RB	-1.01251	8.59273	4.90158	0.0269385	0.683861
RNF6	-0.951235	8.9693	4.89949	0.0269711	0.683861
CHI3L2	-1.34272	8.04576	4.89897	0.0269793	0.683861
TMEM11	-1.05294	8.67203	4.88891	0.0271366	0.683861
EXOC2	-0.934088	8.88623	4.88589	0.027184	0.683861
FNDC3A	1.32585	8.96466	4.8655	0.0275062	0.68511
ZNF426	-1.08026	8.49846	4.8625	0.0275539	0.68511
ZBED4	1.85938	8.4114	4.8389	0.0279326	0.68511
TNFSF14	-0.897422	8.97077	4.83783	0.0279499	0.68511
RAB39B	-1.32815	7.95242	4.82849	0.0281015	0.68511
TNFRSF18	1.01856	10.4004	4.82754	0.0281169	0.68511
ADGRL1	2.20735	8.04856	4.77601	0.0289684	0.702183
OVCA2	1.39901	8.93622	4.76209	0.029203	0.704201
VPS72	-0.878623	9.10213	4.73938	0.0295901	0.704854
GSTM4	1.83543	8.29996	4.73543	0.0296579	0.704854
SOCS1	1.09644	9.61526	4.73279	0.0297034	0.704854
ACAT1	-1.25668	8.08386	4.72032	0.0299191	0.704854
CCDC127	-1.17208	8.23603	4.71639	0.0299873	0.704854
FAF2	1.62338	8.49715	4.70325	0.0302169	0.706279
ZNF217	-0.85609	9.25017	4.6956	0.0303515	0.706279
SLC12A7	1.29903	8.72843	4.66275	0.030936	0.707081
NEK4	-1.24144	8.17442	4.65051	0.0311569	0.707081
EDEM2	-0.967509	8.77987	4.64014	0.0313453	0.707081
RCL1	1.82162	8.31623	4.63971	0.0313532	0.707081
NFATC2IP	1.08927	9.52412	4.63684	0.0314055	0.707081
BET1L	-0.828857	9.29809	4.63195	0.0314949	0.707081
GPR68	-0.924	8.8767	4.6269	0.0315876	0.707081
TWF1	1.19415	9.17137	4.6254	0.0316151	0.707081
TMEM168	-1.02749	8.50996	4.61791	0.0317533	0.707081
EVI2A	-1.04537	8.55186	4.60216	0.0320454	0.710188
DDX39B	1.18106	9.04979	4.59173	0.0322406	0.711128
USP46	2.16606	8.04569	4.57381	0.0325787	0.715194
SKIL	1.30343	8.89579	4.55788	0.0328825	0.715312
NDOR1	-1.09652	8.3378	4.55741	0.0328914	0.715312
USP19	-1.15283	8.27973	4.54422	0.0331454	0.715973
OTULIN	1.59607	8.51446	4.53987	0.0332295	0.715973
FUT11	-0.797762	9.48517	4.49857	0.0340394	0.72825
N4BP1	1.79989	8.37246	4.49491	0.0341122	0.72825
ZNF337	-1.21629	8.14246	4.4854	0.0343022	0.728962
LDB2	-0.957521	8.95844	4.4692	0.034628	0.730844
REV3L	1.16376	9.00603	4.46097	0.0347951	0.730844
IER5	1.21162	9.44275	4.45768	0.0348619	0.730844
CWC27	1.34998	8.88248	4.44958	0.0350273	0.731019
ZC3H7A	1.08378	9.43126	4.43139	0.0354016	0.735349
ZNHIT2	-1.24889	8.14028	4.41047	0.0358376	0.735349
THAP1	-0.957324	8.72625	4.39938	0.0360705	0.735349
KRT86	2.13458	8.05034	4.39586	0.036145	0.735349
FBH1	-0.993349	8.58905	4.3881	0.0363095	0.735349
NUDT2	-0.894572	9.00091	4.38391	0.0363987	0.735349
ENPP4	-1.09622	8.29827	4.365	0.0368041	0.735349
HPGD	2.12222	7.98619	4.35137	0.037099	0.735349
SOCS3	1.5764	8.38734	4.34997	0.0371294	0.735349
ZNF639	1.3371	8.8847	4.34935	0.0371429	0.735349
CYB561D1	-0.995304	8.43101	4.34351	0.0372702	0.735349
JMJD4	-1.23592	8.19508	4.34333	0.0372742	0.735349
MNAT1	1.25911	9.03107	4.34266	0.0372888	0.735349
ZNF211	-1.15278	8.23361	4.31431	0.0379136	0.740187
COG4	-0.946627	8.71183	4.31061	0.0379962	0.740187
ABRAXAS2	-1.18905	8.1547	4.30993	0.0380113	0.740187
ZNF451	1.19037	8.9396	4.27087	0.0388927	0.753054
PTAR1	1.24971	8.92943	4.25177	0.0393316	0.753054
SERTAD1	1.11487	9.47787	4.25134	0.0393415	0.753054
BARD1	2.08884	7.99905	4.21605	0.0401662	0.753054
BLZF1	-1.26751	8.16353	4.21521	0.0401861	0.753054
TRIOBP	1.73991	8.19792	4.21373	0.0402211	0.753054
ALAS1	-1.13882	8.27769	4.21326	0.0402322	0.753054
TIPARP	1.25316	9.05474	4.20629	0.0403975	0.753054
KIR2DL1	-1.03127	8.46454	4.19137	0.0407538	0.753054
INO80C	-1.06849	8.28265	4.18951	0.0407985	0.753054
BCAS4	-0.900004	8.83583	4.1895	0.0407987	0.753054
NME6	-0.965384	8.66488	4.18043	0.0410171	0.753054
FASTKD5	-1.27162	7.96718	4.17756	0.0410866	0.753054
MAP9	1.73806	8.37429	4.17361	0.0411821	0.753054
TRIM21	-0.96863	8.71795	4.17182	0.0412256	0.753054
UQCRHL	-1.22502	7.98472	4.17036	0.041261	0.753054
C15orf39	-0.799951	9.23865	4.13331	0.0421719	0.759471
DDIT3	1.08424	9.43286	4.13186	0.0422079	0.759471
ARNTL	-0.866792	8.96897	4.13169	0.0422121	0.759471
KLHDC3	-0.772332	9.56939	4.12956	0.0422654	0.759471
CMAS	-0.98233	8.62069	4.11876	0.0425354	0.761383
VIRMA	-0.890631	8.80972	4.08327	0.0434357	0.764628
USP18	1.72915	8.6371	4.0705	0.0437647	0.764628
COQ10A	-1.08528	8.35284	4.06763	0.043839	0.764628
RNF185	-1.25251	7.9633	4.06113	0.0440077	0.764628
EEF1E1	2.06234	8.10515	4.05407	0.0441916	0.764628
SPAST	1.71464	8.33505	4.03065	0.044808	0.764628
DZIP3	1.29015	8.70954	4.02974	0.0448319	0.764628
CCDC50	1.38653	8.67762	4.0266	0.0449154	0.764628
DCAF1	-1.07486	8.23845	4.01639	0.0451877	0.764628
ACBD5	1.28667	8.79671	4.00599	0.0454667	0.764628
ACCS	1.51553	8.42722	4.00583	0.0454709	0.764628
HMBOX1	-0.945043	8.72893	4.00554	0.0454786	0.764628
ALG1	-1.07314	8.25976	3.99659	0.0457203	0.764628
ELL	-1.01775	8.42674	3.99384	0.0457949	0.764628
ZMIZ1	1.2111	8.72156	3.98929	0.0459185	0.764628
TENT4B	1.16023	9.00641	3.98321	0.046084	0.764628
BTG3	1.51718	8.51238	3.9824	0.0461063	0.764628
TPBG	-1.12587	8.10662	3.97764	0.0462364	0.764628
ZNF322	-0.961817	8.56729	3.97654	0.0462667	0.764628
CNBD2	1.50881	8.4928	3.97095	0.0464202	0.764628
EXOSC7	-0.861919	8.90701	3.96788	0.0465046	0.764628
RRP12	1.69808	8.3433	3.95418	0.0468841	0.764628
G2E3	1.27999	8.71017	3.95066	0.0469819	0.764628
TYW3	-0.886836	8.79979	3.94353	0.0471811	0.764628
ORC2	-1.17439	8.20892	3.94269	0.0472047	0.764628
CAPN15	1.37145	8.57415	3.93963	0.0472904	0.764628
KNOP1	-0.985091	8.53231	3.93953	0.0472931	0.764628
IGFBP7	0.929268	10.4337	3.92713	0.0476424	0.764628
AARSD1	1.50277	8.35238	3.90334	0.0483201	0.764628
GPR18	-1.22431	8.01658	3.90025	0.0484089	0.764628
STIP1	-0.829585	9.03902	3.8937	0.0485976	0.764628
HAUS2	1.27067	8.74628	3.89366	0.0485988	0.764628
SLFN13	0.981588	9.36149	3.89124	0.0486688	0.764628
GMPR2	-0.840601	8.9194	3.88745	0.0487787	0.764628
LZIC	-0.855369	8.94207	3.88459	0.0488616	0.764628
FH	-1.0052	8.43916	3.88404	0.0488776	0.764628
TMEM135	-1.03135	8.31785	3.884	0.0488788	0.764628
IFNL1	-1.16883	8.07961	3.88121	0.0489599	0.764628
ARMC5	-0.952556	8.51532	3.86418	0.0494581	0.764678
PCTP	-1.11975	8.11693	3.86014	0.0495771	0.764678
AUH	-0.998162	8.43158	3.85064	0.0498582	0.764678
CD59	1.67271	8.17017	3.85061	0.0498591	0.764678
FOPNL	-0.875846	8.83703	3.84629	0.0499876	0.764678
FUCA1	-1.1662	8.03594	3.84079	0.0501514	0.764678
PDZD11	-0.903133	8.64855	3.83984	0.0501796	0.764678
VIPAS39	-1.16652	8.01373	3.83391	0.0503573	0.764678
HDAC11	2.01267	7.9253	3.8261	0.0505921	0.764678
GTF2H2C	2.00443	8.03437	3.82223	0.0507087	0.764678
RXRA	-1.16435	8.05084	3.82019	0.0507704	0.764678
MAP1S	-0.966471	8.53504	3.80901	0.0511096	0.765701
RPAP3	1.25933	8.84063	3.80712	0.0511674	0.765701
SLC35A4	-0.794015	9.17288	3.79304	0.0515986	0.767156
TASP1	-0.985368	8.5065	3.78557	0.0518287	0.767156
ROCK2	1.65958	8.15345	3.76908	0.0523414	0.767156
PIGS	-0.79851	9.11499	3.76286	0.0525359	0.767156
XAB2	-0.770402	9.15284	3.76232	0.0525528	0.767156
PMS1	1.04484	9.21311	3.75786	0.052693	0.767156
CLIP4	-0.882709	8.73412	3.7577	0.052698	0.767156
AHR	1.34487	8.76744	3.75638	0.0527396	0.767156
FAF1	-0.915045	8.69654	3.75574	0.0527596	0.767156
PYM1	-0.850048	8.83656	3.74908	0.05297	0.767156
LNPK	-0.835661	8.76866	3.74343	0.0531491	0.767156
GOT2	-0.769728	9.20383	3.73645	0.0533709	0.767156
TRIM41	1.46832	8.28484	3.73531	0.0534075	0.767156
OGFOD1	-1.06614	8.22981	3.72941	0.053596	0.767495
JMY	1.65487	8.29015	3.70494	0.054386	0.773946
NELFA	-0.888165	8.68861	3.70428	0.0544072	0.773946
C2orf74	-0.84552	8.85072	3.69906	0.0545775	0.773946
ZNF512	-0.844285	8.81748	3.6931	0.0547726	0.773946
CCNY	1.65367	8.26714	3.68988	0.054878	0.773946
NPC1	-0.885162	8.78385	3.6769	0.0553064	0.777157
TMEM150A	-1.23844	7.9612	3.67288	0.0554397	0.777157
MSH6	-1.17105	8.13999	3.65363	0.0560823	0.781256
HLTF	-1.05288	8.40504	3.64994	0.0562066	0.781256
SUOX	1.97233	7.96112	3.62875	0.0569253	0.781256
SPNS3	1.6364	8.10811	3.62606	0.0570173	0.781256
TFDP1	1.44963	8.36776	3.6203	0.0572145	0.781256
RAD9A	1.09755	8.77483	3.61421	0.0574241	0.781256
RTL8C	-0.797994	9.04349	3.61322	0.0574582	0.781256
ANKRD17	0.994015	9.24733	3.61227	0.057491	0.781256
NOTCH1	0.986362	9.14907	3.60661	0.0576864	0.781256
ATP13A3	-1.11817	8.23509	3.60598	0.0577084	0.781256
SRPK1	-0.783562	9.18327	3.60549	0.0577251	0.781256
BTBD9	1.96384	7.97808	3.59852	0.0579676	0.781256
ZNF414	-0.954265	8.57246	3.59432	0.0581138	0.781256
FKBP4	-0.891031	8.61598	3.58656	0.0583851	0.781256
WDR48	-0.806295	9.0653	3.58594	0.058407	0.781256
RNF139	1.05919	9.14387	3.58563	0.0584179	0.781256
SPART	-0.930088	8.56432	3.57823	0.0586783	0.781889
HPS3	-0.816304	9.00636	3.57236	0.0588855	0.781889
POLR3E	1.21731	8.61824	3.56268	0.0592293	0.781889
TRIB3	-1.16352	8.04366	3.56077	0.0592973	0.781889
MED8	-0.851919	8.77819	3.55131	0.0596356	0.781889
ABCD3	-1.03808	8.3991	3.54482	0.0598689	0.781889
NELFB	1.43442	8.31495	3.53757	0.060131	0.781889
ZMAT2	-0.719209	10.0092	3.53291	0.0602999	0.781889
SLC7A5	1.21532	8.69175	3.52371	0.0606347	0.781889
CLDND2	1.94406	7.92763	3.51905	0.0608051	0.781889
CEP126	-1.15516	8.06356	3.5185	0.0608252	0.781889
YBEY	-0.787991	9.07708	3.51626	0.0609072	0.781889
CASP8AP2	0.954131	9.26751	3.51536	0.0609403	0.781889
SLF2	-0.898004	8.64066	3.51024	0.0611286	0.781889
ANKRD37	1.61087	8.25101	3.50659	0.0612632	0.781889
RBM19	-0.964413	8.62133	3.50516	0.0613162	0.781889
WASHC2A	1.08646	8.83826	3.50502	0.0613213	0.781889
FEZ2	-0.746059	9.09611	3.49595	0.0616575	0.782393
ZRANB1	1.61365	8.12645	3.49488	0.0616971	0.782393
CENPV	-1.09746	8.2028	3.48628	0.0620179	0.783364
TTLL3	1.60338	8.21192	3.48381	0.0621103	0.783364
ETF1	0.946118	9.25035	3.45817	0.0630791	0.790948
GCC1	-1.25585	7.94684	3.45774	0.0630955	0.790948
FAM126A	-0.995563	8.36755	3.45443	0.0632214	0.790948
CCDC97	-0.801637	9.01133	3.44898	0.06343	0.791406
DHX33	1.91787	7.94282	3.4398	0.0637827	0.791406
NECAB3	1.91887	7.96843	3.43352	0.0640256	0.791406
RNF115	-0.708061	9.80599	3.42377	0.0644036	0.791406
SEPHS2	-0.714895	9.35989	3.42249	0.0644537	0.791406
GOLPH3	-0.70556	9.66705	3.42069	0.0645237	0.791406
TTLL10	1.91862	7.91702	3.41291	0.064828	0.791406
STK39	1.2929	8.48478	3.412	0.0648636	0.791406
STARD10	1.28296	8.55333	3.40694	0.0650627	0.791406
MED19	-0.847393	8.65656	3.40045	0.0653186	0.791406
DDX28	-1.18494	7.98469	3.39686	0.0654607	0.791406
NBPF20	1.91366	7.9942	3.3963	0.0654829	0.791406
MTERF2	-1.13523	8.00926	3.3947	0.0655465	0.791406
ARFRP1	-0.731342	9.35907	3.3917	0.0656654	0.791406
VTI1A	0.988454	9.12068	3.37488	0.0663379	0.791406
NCOA1	0.920998	9.38598	3.37206	0.0664515	0.791406
MAN1A1	1.90393	8.04294	3.36163	0.0668725	0.791406
SERTAD3	1.27901	8.65698	3.36142	0.0668811	0.791406
KMT5B	1.02615	9.07995	3.35682	0.0670678	0.791406
TRIM27	-0.71099	9.27817	3.35129	0.067293	0.791406
IMPA1	-0.919179	8.56561	3.3448	0.0675588	0.791406
NFX1	-0.797901	8.85708	3.34163	0.0676885	0.791406
SCOC	-0.825602	8.90488	3.34117	0.0677076	0.791406
MED13L	1.11602	8.81417	3.33905	0.0677948	0.791406
TEX30	-0.926156	8.48856	3.33761	0.0678539	0.791406
SIRT1	1.89856	7.99839	3.33299	0.0680444	0.791406
PUDP	-1.12359	8.0016	3.33143	0.0681088	0.791406
RFNG	-1.12299	8.04017	3.32857	0.0682273	0.791406
CAMK2G	-0.70042	9.48591	3.3278	0.0682594	0.791406
CCDC112	1.57192	8.17771	3.32364	0.0684318	0.791406
LRRC41	-0.796803	8.85013	3.32129	0.0685295	0.791406
DNAJA2	-0.703029	9.63555	3.31515	0.0687854	0.792369
FBXO8	-1.22449	7.98209	3.31021	0.0689926	0.792369
IQCB1	1.17819	8.6712	3.30708	0.0691238	0.792369
SLC9A8	-0.893727	8.50542	3.30297	0.0692965	0.792398
ZNF74	-1.06419	8.11339	3.29591	0.0695946	0.793856
EDEM3	-0.848121	8.65992	3.28559	0.0700324	0.796897
FOXJ2	1.87963	7.93487	3.27536	0.0704697	0.799917
LPCAT4	-0.803541	8.92459	3.26523	0.0709055	0.802906
ZNF154	-1.21558	7.99281	3.25543	0.0713296	0.805747
HIST1H2AK	1.87719	7.93057	3.25144	0.0715033	0.805754
NSD2	1.38518	8.32669	3.24121	0.0719502	0.805904
XCL2	-0.888609	12.2167	3.23902	0.0720464	0.805904
ATG101	-0.861258	8.58621	3.23751	0.0721127	0.805904
LRRC59	-0.783606	8.88335	3.23055	0.0724191	0.805904
TRIM39	1.37633	8.25919	3.23022	0.0724338	0.805904
PUS1	-1.01428	8.17943	3.22746	0.0725556	0.805904
GON7	-0.879403	8.54602	3.20528	0.0735441	0.808167
METTL6	-1.0983	7.99271	3.20251	0.0736689	0.808167
NIPSNAP2	-0.738181	9.02295	3.20142	0.0737176	0.808167
OTUD7B	-1.27383	7.94294	3.2004	0.0737637	0.808167
ALDH18A1	-0.95225	8.42156	3.19448	0.0740307	0.808167
PVRIG	1.26676	8.80628	3.18843	0.0743048	0.808167
POC1B	-0.837444	8.76663	3.18407	0.0745029	0.808167
FBXO32	1.24839	8.48758	3.18402	0.0745052	0.808167
MLXIP	1.16176	8.73803	3.17983	0.074696	0.808167
SMIM30	-1.04051	8.19884	3.17486	0.0749233	0.808167
LYSMD3	1.15612	8.65611	3.1672	0.075275	0.808167
NPIPA1	1.85737	7.94265	3.16655	0.0753051	0.808167
BANP	-0.816736	8.87527	3.16441	0.0754034	0.808167
ARHGAP10	1.36389	8.28753	3.16248	0.0754927	0.808167
MICAL3	1.36654	8.3442	3.16137	0.0755436	0.808167
TLR1	-1.03981	8.12169	3.15841	0.0756805	0.808167
PACSIN1	0.899581	9.07625	3.15775	0.0757114	0.808167
MAP2K7	-0.752933	9.02679	3.15282	0.0759399	0.808174
ING1	1.15532	8.58912	3.14205	0.0764419	0.808174
RRNAD1	1.36207	8.31306	3.13805	0.0766292	0.808174
KIR2DL4	0.822801	10.0981	3.13329	0.0768531	0.808174
CACTIN	1.84686	7.94222	3.1302	0.076999	0.808174
ARL8A	1.53621	8.28717	3.123	0.0773389	0.808174
PEX3	-0.940591	8.34622	3.12167	0.0774021	0.808174
MDM1	-1.07594	8.13087	3.11706	0.0776209	0.808174
ANGEL1	1.52797	8.13508	3.11258	0.0778343	0.808174
CARMIL2	1.53302	8.08875	3.11196	0.077864	0.808174
STYK1	1.35439	8.27123	3.11186	0.0778687	0.808174
MYO9A	-0.859109	8.64029	3.11071	0.0779238	0.808174
ADNP	-0.937349	8.36869	3.10824	0.078042	0.808174
PATZ1	-0.968539	8.30689	3.10286	0.0782999	0.808174
CISD2	-0.726659	9.08585	3.1025	0.0783168	0.808174
PPFIA1	1.52651	8.28882	3.09577	0.078641	0.809724
AGFG1	1.52406	8.22508	3.08449	0.0791869	0.813545
ZSCAN32	-1.12334	8.02306	3.07591	0.0796052	0.81604
CCDC167	-0.837206	8.7446	3.06378	0.0802006	0.816922
PM20D2	-1.11895	7.97158	3.06082	0.0803465	0.816922
FARP2	1.83176	7.94435	3.06007	0.0803836	0.816922
HDAC8	1.22982	8.5153	3.05114	0.0808261	0.816922
STK16	-0.709941	9.32487	3.04936	0.0809146	0.816922
POP7	-0.773782	8.83476	3.04879	0.0809425	0.816922
ZNF736	1.82841	7.95765	3.04066	0.0813485	0.816922
RNF214	1.06573	8.62487	3.03965	0.0813987	0.816922
ANGEL2	-0.799224	8.80876	3.03777	0.0814931	0.816922
TTC7A	1.2238	8.59626	3.03485	0.0816395	0.816922
SNRNP40	-0.691883	9.21238	3.03416	0.0816745	0.816922
INTS13	-0.848312	8.62934	3.03171	0.0817975	0.816922
SLC22A18	-1.11105	7.96161	3.02146	0.0823153	0.817231
ACYP1	1.01374	8.85171	3.01955	0.082412	0.817231
PSMB5	-0.813197	8.68385	3.01773	0.0825044	0.817231
ALKBH4	-0.922488	8.39584	3.01548	0.0826191	0.817231
CCDC28B	-0.736405	8.98857	3.01025	0.0828857	0.817231
PHF12	0.906991	9.10696	3.00366	0.0832227	0.817231
ZNF595	-0.781855	8.74257	3.0036	0.0832255	0.817231
RP2	-0.973107	8.22268	2.99926	0.0834488	0.817231
FLNB	0.93676	9.12173	2.99793	0.0835169	0.817231
TOPBP1	1.0082	8.82949	2.99662	0.0835844	0.817231
HELZ2	1.21297	8.50334	2.97718	0.0845928	0.819886
CCL3	0.938919	8.97268	2.97705	0.0845995	0.819886
ATXN3	-0.776764	8.76962	2.97667	0.084619	0.819886
TSGA10	-0.970091	8.21576	2.97522	0.0846949	0.819886
FAM78A	-0.850625	8.54607	2.9712	0.0849053	0.819886
PLOD1	-1.05444	8.04775	2.97004	0.0849662	0.819886
BICD1	-1.09448	8.12776	2.9654	0.08521	0.819886
ZNF688	-0.823165	8.7367	2.96251	0.0853619	0.819886
SLC2A11	-0.942894	8.32984	2.96101	0.0854415	0.819886
RNF14	-0.840654	8.54729	2.94861	0.0860979	0.824485
NIT1	-0.803436	8.58228	2.94117	0.0864947	0.825416
FAM98A	-1.00231	8.0639	2.93505	0.0868231	0.825416
NANS	-0.912896	8.37515	2.93205	0.0869839	0.825416
HIVEP1	1.20723	8.41256	2.92518	0.0873544	0.825416
STAP1	-0.833928	8.62433	2.92148	0.0875548	0.825416
ZNF236	-0.932374	8.41559	2.92041	0.0876126	0.825416
TCEAL1	1.48499	8.15542	2.91822	0.0877317	0.825416
FAM120A	0.965478	9.18761	2.91713	0.0877906	0.825416
ZMIZ2	-0.731833	8.94589	2.91186	0.0880777	0.825416
ZNF10	1.31923	8.34626	2.91063	0.0881448	0.825416
RAB22A	1.1096	8.65153	2.9106	0.0881461	0.825416
CCR1	-0.772544	8.84056	2.90648	0.0883712	0.825765
THAP5	-0.926992	8.18643	2.90031	0.0887098	0.825765
ARIH2OS	1.48612	8.05101	2.9002	0.0887156	0.825765
CSTF2T	-0.831477	8.57468	2.89692	0.0888966	0.82578
TSPAN17	1.04448	8.76779	2.89194	0.0891707	0.82578
GEMIN7	-0.687879	9.27887	2.88686	0.089452	0.82578
SART3	-0.778072	8.783	2.88676	0.0894576	0.82578
HERC5	1.11481	8.81007	2.88412	0.0896044	0.82578
SLC7A6	0.864029	9.1679	2.8747	0.0901292	0.828975
SBF1	0.943843	8.81138	2.86537	0.0906524	0.831112
PPP1R15B	0.997702	8.94376	2.86288	0.0907927	0.831112
TFPT	1.04198	8.74112	2.86102	0.0908973	0.831112
NR2C1	1.03576	8.68034	2.85028	0.091506	0.832165
BNIP3	-1.12812	7.99304	2.84891	0.0915835	0.832165
ARHGEF19	-0.980638	8.17662	2.84419	0.0918526	0.832165
TENT5A	0.951573	9.12941	2.83639	0.0922989	0.832165
PEMT	1.18612	8.45976	2.83574	0.092336	0.832165
OR4D1	-1.07064	8.07649	2.83511	0.0923725	0.832165
ZCCHC10	-0.746544	8.78032	2.83026	0.0926513	0.832165
PKN2	0.885979	9.16964	2.82988	0.0926733	0.832165
EEF1AKMT2	1.09927	8.67576	2.82956	0.0926917	0.832165
TMED1	-0.702051	9.09853	2.81878	0.0933149	0.832165
UBR3	-0.859522	8.58133	2.81824	0.0933466	0.832165
DMKN	1.30039	8.52304	2.81591	0.0934818	0.832165
RBMX2	-0.729264	8.95527	2.81301	0.0936506	0.832165
NBAS	1.09772	8.6577	2.81148	0.0937401	0.832165
GIMAP8	-0.983408	8.29834	2.80831	0.0939251	0.832165
POLD2	-0.818245	8.53269	2.80754	0.0939701	0.832165
GPATCH11	-0.886582	8.39362	2.80614	0.0940522	0.832165
POLR3H	-0.94293	8.2721	2.79923	0.0944579	0.834169
APEX2	-0.727909	8.96663	2.79321	0.0948129	0.835047
RABIF	-0.713074	8.9223	2.78639	0.0952167	0.835047
LIN37	-0.936596	8.23759	2.78624	0.0952252	0.835047
TYW1B	1.75285	7.92506	2.78323	0.0954041	0.835047
C2orf68	-0.777747	8.79737	2.77488	0.0959022	0.835047
PAFAH1B3	-0.858906	8.38143	2.77342	0.0959896	0.835047
DDHD2	1.08953	8.74602	2.77044	0.0961684	0.835047
PCNX2	1.75104	7.94282	2.76919	0.0962434	0.835047
GLE1	1.08894	8.539	2.76385	0.0965644	0.835047
GTPBP10	-0.825679	8.61988	2.75962	0.0968197	0.835047
ESCO1	0.939359	9.0288	2.75698	0.0969794	0.835047
CRADD	-1.05384	8.056	2.75539	0.0970758	0.835047
MAPKAPK2	1.02549	8.82972	2.75307	0.0972163	0.835047
RAE1	-0.746362	8.84251	2.75208	0.0972764	0.835047
RINT1	-0.965561	8.13945	2.75106	0.0973384	0.835047
PTRH1	-0.965267	8.2467	2.7479	0.0975307	0.835047
FAHD1	-1.05309	8.09999	2.73919	0.0980629	0.835047
SPOP	-0.64799	9.36455	2.73723	0.0981829	0.835047
HEATR5B	-0.807838	8.51944	2.73381	0.0983934	0.835047
GOLIM4	0.864207	9.03865	2.73359	0.0984066	0.835047
NHLRC2	1.44587	8.11382	2.73005	0.0986251	0.835047
SGMS1	1.0788	8.63689	2.72463	0.09896	0.835047
AMBRA1	-0.871547	8.36781	2.7246	0.0989619	0.835047
NXF1	0.894931	9.1017	2.72385	0.0990083	0.835047
NUP88	-0.845146	8.50531	2.71769	0.09939	0.835047
SPIDR	-0.692413	9.16803	2.71037	0.0998468	0.835047
STRADA	1.01291	8.71946	2.70829	0.099977	0.835047
IFT88	-0.957735	8.27071	2.70734	0.100037	0.835047
TMEM71	-0.838543	8.59672	2.70727	0.100041	0.835047
DDX11	1.43938	8.19806	2.70551	0.100151	0.835047
MGAT4B	1.73805	7.95262	2.7036	0.100271	0.835047
ZBTB10	1.0798	8.69491	2.70094	0.100438	0.835047
GTPBP1	1.07413	8.61676	2.7003	0.100478	0.835047
CHMP2B	0.786589	9.36867	2.68991	0.101135	0.838531
HELQ	-0.868799	8.3786	2.68797	0.101258	0.838531
ALG8	1.26671	8.22904	2.68253	0.101603	0.83957
TTC4	-0.918725	8.23927	2.6732	0.1022	0.83957
OGFOD2	-0.838437	8.45322	2.66933	0.102448	0.83957
AAAS	1.06841	8.59007	2.66657	0.102625	0.83957
FYCO1	1.42429	8.20549	2.66578	0.102677	0.83957
POMC	-0.79341	8.61553	2.66054	0.103015	0.83957
ZNF701	-0.945998	8.14773	2.66047	0.103019	0.83957
MICU3	1.72427	8.02936	2.66024	0.103035	0.83957
ASCC3	0.886481	9.13655	2.65985	0.10306	0.83957
CHMP1B	0.857657	9.17637	2.65788	0.103187	0.83957
SLC35C2	-0.643449	9.28574	2.65264	0.103527	0.840865
SPPL2B	1.26317	8.26198	2.64615	0.10395	0.842829
MAPK8	1.25939	8.35914	2.64234	0.104199	0.843345
NSMAF	-0.773653	8.76892	2.63412	0.104739	0.843345
ZNF100	-0.887072	8.34062	2.62925	0.10506	0.843345
KLHDC2	-0.636485	9.58718	2.62883	0.105088	0.843345
FBXO25	-0.73986	8.77968	2.62611	0.105268	0.843345
VEZT	-0.742249	8.74546	2.62568	0.105296	0.843345
VNN2	0.996974	8.67444	2.62423	0.105393	0.843345
XPOT	1.145	8.47222	2.62317	0.105463	0.843345
BAK1	0.872193	8.99003	2.6127	0.106161	0.843657
SIDT2	1.2503	8.27651	2.60952	0.106373	0.843657
KATNB1	-0.827804	8.55496	2.60865	0.106432	0.843657
GTF2IRD2B	0.87067	8.96804	2.60699	0.106543	0.843657
GK5	-0.64311	9.46326	2.60241	0.106851	0.843657
NUP37	-0.878719	8.3257	2.59657	0.107244	0.843657
TFAP4	-0.90627	8.30029	2.59423	0.107403	0.843657
ZNF821	1.25121	8.30428	2.59328	0.107467	0.843657
PITPNA	-1.13324	7.93856	2.59171	0.107574	0.843657
DNAJC24	-0.875407	8.37666	2.59078	0.107637	0.843657
HIP1	0.902425	8.84058	2.58526	0.108012	0.843657
GAB3	-0.732939	8.8296	2.58274	0.108184	0.843657
CYP51A1	1.14036	8.43883	2.58267	0.108189	0.843657
PRCC	-0.649729	9.20499	2.5779	0.108515	0.843657
KBTBD3	-0.871022	8.28145	2.57613	0.108636	0.843657
SPECC1	0.842312	9.13668	2.5738	0.108796	0.843657
DPH1	0.901152	8.81505	2.56866	0.109149	0.843657
COPS7A	-0.706843	8.82971	2.56726	0.109246	0.843657
TMEM204	-0.713444	8.95292	2.56547	0.10937	0.843657
MPRIP	0.898722	8.9513	2.5654	0.109374	0.843657
FLYWCH1	-0.848477	8.35407	2.56439	0.109444	0.843657
COPS3	-0.663151	9.19792	2.55838	0.109861	0.843657
PKD1	-0.802362	8.45749	2.55639	0.109998	0.843657
ELOA	1.12676	8.53645	2.54992	0.110449	0.843657
LRWD1	-0.891843	8.16127	2.54738	0.110627	0.843657
SLC37A3	1.23487	8.16727	2.54734	0.11063	0.843657
MAP2K4	-0.816502	8.54784	2.54688	0.110662	0.843657
NADK	-0.759758	8.71584	2.54474	0.110812	0.843657
MEN1	-0.84174	8.3452	2.54334	0.11091	0.843657
TCEANC2	-0.960541	8.17619	2.5429	0.110941	0.843657
PDE6D	0.893261	8.89122	2.53714	0.111346	0.84531
CEP83	-0.895834	8.41548	2.53429	0.111547	0.84531
CEBPG	-0.770573	8.63782	2.53138	0.111752	0.84531
TSG101	-0.713083	8.80124	2.52766	0.112016	0.84531
BCL2L12	-0.812931	8.5163	2.52454	0.112237	0.84531
RIOX2	-0.918466	8.23125	2.52439	0.112248	0.84531
RFX5	-0.688322	8.90582	2.51192	0.113138	0.84603
SOX4	0.771182	9.54063	2.51103	0.113201	0.84603
TUBGCP6	0.978961	8.73162	2.50737	0.113465	0.84603
PIGP	-0.73613	8.6743	2.50522	0.113619	0.84603
ANAPC1	0.888587	8.75841	2.50226	0.113833	0.84603
FAM217B	-0.668322	9.09132	2.49926	0.11405	0.84603
MLYCD	-0.884744	8.13927	2.49782	0.114154	0.84603
RALGDS	-0.645514	9.13608	2.49563	0.114313	0.84603
SUCLA2	-0.695729	8.89938	2.49486	0.114368	0.84603
LMBR1	0.975004	8.66224	2.48973	0.114741	0.84603
IER3IP1	0.927552	8.85246	2.48759	0.114897	0.84603
IFI27L1	1.38907	8.04126	2.4871	0.114933	0.84603
AGAP2	-0.733202	8.71238	2.4838	0.115174	0.84603
ZNF672	-0.913376	8.21877	2.48182	0.115319	0.84603
TBRG4	0.922217	8.73068	2.48178	0.115321	0.84603
TMEM214	-0.76342	8.72155	2.48001	0.115451	0.84603
RAB33B	-0.99643	8.00153	2.47986	0.115462	0.84603
MSTO1	1.22463	8.23224	2.47777	0.115616	0.84603
IRF9	0.887614	9.03501	2.46435	0.116606	0.849988
PARP2	-0.94286	8.16204	2.46058	0.116886	0.849988
COQ6	-0.851809	8.33333	2.45754	0.117112	0.849988
GAMT	-0.941503	8.18721	2.45331	0.117427	0.849988
IFIH1	1.11087	8.44291	2.45264	0.117478	0.849988
FUT7	0.921219	8.65346	2.45096	0.117603	0.849988
SLC39A4	1.02575	8.58093	2.44525	0.118031	0.849988
RFC4	-0.872077	8.2362	2.44014	0.118415	0.849988
ZNF567	1.37758	8.07272	2.43822	0.11856	0.849988
PSMD1	-0.636812	9.16676	2.43741	0.118622	0.849988
TKTL1	1.22525	8.27358	2.43441	0.118848	0.849988
METTL7A	-0.776897	8.52026	2.43439	0.11885	0.849988
ATP6V1B2	-0.754902	8.59966	2.43233	0.119006	0.849988
TP53RK	-0.87007	8.27635	2.42914	0.119248	0.849988
PEX5	-0.983894	8.00874	2.4252	0.119548	0.849988
AGA	-0.79944	8.54072	2.42295	0.11972	0.849988
NFKBIL1	-0.757345	8.56361	2.42195	0.119796	0.849988
SZT2	1.10549	8.39421	2.42039	0.119915	0.849988
SLC12A9	1.20688	8.28	2.41876	0.12004	0.849988
NAGA	1.37601	8.03287	2.41332	0.120457	0.849988
TXLNA	-0.771259	8.59593	2.41259	0.120513	0.849988
LZTR1	1.21134	8.33167	2.41176	0.120576	0.849988
IL21R	-0.645909	9.06997	2.4117	0.120582	0.849988
CSNK1G3	0.785482	9.36882	2.41038	0.120683	0.849988
ZNF677	-0.842259	8.38045	2.40987	0.120722	0.849988
DHX15	-0.62255	9.40868	2.40665	0.120971	0.850451
NPIPB5	1.02339	8.49095	2.39647	0.121759	0.85347
MTRR	1.01957	8.54317	2.39382	0.121966	0.85347
ZNF420	-0.976221	7.9927	2.38475	0.122674	0.85347
MON1B	-0.732978	8.85303	2.37976	0.123067	0.85347
BICRAL	1.09518	8.41864	2.37955	0.123083	0.85347
SLC25A20	-0.693931	8.95031	2.37868	0.123151	0.85347
NIPAL2	-1.02244	8.01445	2.3775	0.123244	0.85347
SETD1A	1.35795	8.14513	2.36837	0.123966	0.85347
PLCD1	-0.972714	7.98456	2.36577	0.124173	0.85347
TRAF2	-0.83433	8.35404	2.36386	0.124324	0.85347
PSMD5	-0.811494	8.3732	2.36348	0.124355	0.85347
RTP4	-0.96944	8.01346	2.35981	0.124647	0.85347
NBPF10	0.958887	8.88653	2.35611	0.124943	0.85347
JADE2	-0.646624	9.06294	2.3557	0.124975	0.85347
TIAM1	0.832425	8.92809	2.35547	0.124994	0.85347
NOC3L	-0.760124	8.58206	2.35489	0.12504	0.85347
CANT1	-0.786021	8.44521	2.35197	0.125275	0.85347
ZC3H18	0.783452	9.17044	2.35091	0.12536	0.85347
ACADSB	-0.885897	8.17763	2.34949	0.125474	0.85347
COQ7	0.862425	8.85603	2.34802	0.125592	0.85347
AGPAT5	0.948706	8.62101	2.34728	0.125652	0.85347
DENND4A	0.903903	9.01075	2.34047	0.126202	0.85347
TBL1XR1	0.801338	9.00625	2.33614	0.126552	0.85347
MTMR2	1.08646	8.40427	2.33193	0.126894	0.85347
ATP10D	-0.827317	8.35337	2.32999	0.127053	0.85347
MCM9	1.19181	8.35774	2.3299	0.12706	0.85347
CKAP2	1.62809	7.91098	2.32856	0.127169	0.85347
ELMO2	-0.66117	8.96333	2.32663	0.127326	0.85347
BOLA2B	1.00636	8.54538	2.32641	0.127345	0.85347
FBXO34	-0.651873	9.05184	2.32594	0.127383	0.85347
PPP1R12C	1.18751	8.22262	2.32535	0.127431	0.85347
GSE1	-0.636764	9.1252	2.32489	0.127469	0.85347
GK	1.35124	7.98911	2.32208	0.127699	0.85347
MCOLN1	1.34723	8.07598	2.32058	0.127823	0.85347
SDE2	-0.739067	8.73544	2.31941	0.127918	0.85347
SLC17A9	0.944517	8.65464	2.31483	0.128295	0.85347
ELP3	-0.694381	8.75009	2.31142	0.128577	0.85347
CAMTA2	-0.795212	8.51787	2.30659	0.128976	0.85347
CHST2	-0.601653	9.38812	2.30583	0.129039	0.85347
GHDC	-0.779778	8.33994	2.30284	0.129288	0.85347
SKA2	-0.73359	8.70869	2.30106	0.129435	0.85347
DENND6A	0.893382	8.93299	2.29982	0.129539	0.85347
DENND5A	1.34287	8.01979	2.29729	0.12975	0.85347
ELOVL6	-0.772222	8.51004	2.28257	0.130984	0.85347
AKT3	0.890128	8.90026	2.28051	0.131159	0.85347
MPLKIP	-0.612059	9.16891	2.27997	0.131204	0.85347
IRF5	0.937699	8.65414	2.27743	0.131419	0.85347
PIM3	0.790012	9.31371	2.27551	0.131581	0.85347
MAP4K4	0.934781	8.58313	2.27169	0.131906	0.85347
ICK	-0.947097	8.08765	2.27121	0.131946	0.85347
CHPF2	-0.7649	8.59	2.27038	0.132017	0.85347
KIF21A	-0.731204	8.59545	2.26851	0.132176	0.85347
DLG1	1.0704	8.47397	2.26672	0.132329	0.85347
CDIPT	-0.594277	9.42528	2.266	0.13239	0.85347
ELL2	1.18227	8.36689	2.26544	0.132438	0.85347
NEDD1	-0.72747	8.61449	2.26473	0.132499	0.85347
CCDC137	-0.672855	8.86597	2.26203	0.13273	0.85347
SNX12	-0.947436	8.04606	2.26044	0.132866	0.85347
CSTF3	1.1684	8.17447	2.25723	0.133142	0.85347
SLC25A53	1.16787	8.13441	2.24932	0.133823	0.85347
TMEM128	-0.789052	8.45359	2.2459	0.134118	0.85347
C16orf87	1.06452	8.64081	2.24398	0.134285	0.85347
PTBP2	-0.837036	8.25783	2.24371	0.134308	0.85347
MOGS	0.786779	8.92877	2.2435	0.134327	0.85347
LRRC61	-0.898122	8.15167	2.2434	0.134335	0.85347
FAM20B	-0.943032	7.9914	2.24156	0.134495	0.85347
TFIP11	-0.741434	8.57583	2.24084	0.134557	0.85347
TRIM35	-0.866602	8.11479	2.2406	0.134579	0.85347
FAM199X	0.986374	8.62003	2.24007	0.134625	0.85347
GOLT1B	0.844163	8.88309	2.23896	0.134721	0.85347
C2orf76	-0.987654	7.98701	2.23501	0.135065	0.85347
MAGOHB	-0.706925	8.70262	2.23264	0.135273	0.85347
VCPIP1	-0.669589	8.97727	2.23205	0.135324	0.85347
DCPS	-0.681299	8.90044	2.23191	0.135336	0.85347
WRN	1.16801	8.19118	2.2308	0.135433	0.85347
CCDC146	1.32163	8.15766	2.22764	0.13571	0.85347
RALBP1	-0.592212	9.75424	2.22577	0.135875	0.85347
EFHC2	-0.830534	8.39995	2.21916	0.136457	0.85347
ATF2	-0.676898	8.8486	2.21747	0.136606	0.85347
HIVEP3	0.876363	8.68958	2.217	0.136647	0.85347
UBE4B	-0.721635	8.68654	2.21633	0.136707	0.85347
UBALD2	0.810995	9.07974	2.21567	0.136765	0.85347
ZNF350	-0.758023	8.54755	2.21495	0.136829	0.85347
KLHL42	1.59256	7.95809	2.21402	0.136912	0.85347
NMI	-0.592289	9.46852	2.21315	0.136988	0.85347
LSM12	-0.624431	9.08366	2.21013	0.137256	0.853999
SNAPIN	-0.636965	8.98375	2.20801	0.137445	0.854033
NFIC	-0.702549	8.74696	2.20129	0.138044	0.856376
ZXDC	1.31065	8.10695	2.19966	0.138191	0.856376
TRMT2B	0.916746	8.64173	2.19545	0.138568	0.857415
IFRD2	-0.651074	8.98631	2.19369	0.138727	0.857415
NRBF2	-0.716106	8.65497	2.18947	0.139107	0.858002
ADCK5	1.58032	7.92865	2.18465	0.139542	0.858002
SDHAF1	-0.67252	8.8535	2.18274	0.139715	0.858002
SNX29	-0.770847	8.54996	2.17926	0.14003	0.858002
HYPK	1.31319	8.04452	2.17926	0.140031	0.858002
PAM16	1.14934	8.22093	2.17901	0.140054	0.858002
DCAF17	-0.922248	8.11019	2.17837	0.140112	0.858002
COG7	-0.926404	8.08398	2.17607	0.140321	0.858087
ZNF410	0.970758	8.64628	2.16361	0.141461	0.858087
FNIP1	0.828913	9.00956	2.16162	0.141644	0.858087
COQ5	-0.792027	8.47231	2.15974	0.141818	0.858087
TVP23B	-0.681465	8.7958	2.1597	0.141821	0.858087
TIFA	-0.794863	8.37187	2.15857	0.141926	0.858087
ANKRD36C	0.802312	9.07777	2.15731	0.142042	0.858087
GLRX2	-0.878931	8.14977	2.15539	0.14222	0.858087
LTB4R2	-0.880636	8.12108	2.15435	0.142315	0.858087
ITGAX	0.685979	10.889	2.15345	0.142399	0.858087
ECD	0.770077	9.06981	2.15032	0.142689	0.858087
NSUN2	-0.606482	9.06665	2.14797	0.142908	0.858087
PPP4R1	-0.770308	8.43059	2.14397	0.14328	0.858087
LETM1	1.04723	8.31637	2.14347	0.143326	0.858087
MARK3	0.720374	9.29035	2.14281	0.143388	0.858087
FAM122C	1.2997	8.07972	2.14172	0.14349	0.858087
NIP7	-0.706112	8.71489	2.13995	0.143655	0.858087
STRIP1	-0.690326	8.72282	2.13978	0.143671	0.858087
PRKCZ	-0.845223	8.40285	2.13682	0.143949	0.858087
MYNN	0.907571	8.6809	2.13654	0.143974	0.858087
GTPBP4	-0.632983	9.03322	2.13432	0.144183	0.858087
ADHFE1	-0.690407	8.73005	2.13282	0.144324	0.858087
ZFP64	-0.840524	8.17649	2.13062	0.144531	0.858087
NXT2	1.14042	8.14864	2.13041	0.144551	0.858087
GPR89A	1.03936	8.43482	2.12742	0.144833	0.858597
LMF1	1.04019	8.38016	2.12559	0.145006	0.858597
NBPF12	1.13753	8.26831	2.10982	0.146505	0.863289
GCFC2	1.29023	8.1065	2.1089	0.146593	0.863289
C1orf52	-0.579561	9.38352	2.10422	0.147041	0.863289
MED9	1.03681	8.38296	2.10372	0.14709	0.863289
COX11	0.820289	8.89169	2.10168	0.147286	0.863289
PSMC2	-0.615362	9.17841	2.10151	0.147302	0.863289
LRCH4	0.740675	9.08282	2.10074	0.147376	0.863289
STAM	-0.641086	8.93121	2.09995	0.147452	0.863289
RETREG2	-0.626906	9.00227	2.09979	0.147468	0.863289
U2AF1L4	0.763403	9.10887	2.09538	0.147894	0.864443
JMJD6	0.819704	8.91036	2.09363	0.148063	0.864443
RNF31	-0.75264	8.58912	2.09198	0.148222	0.864443
DGKQ	-0.835973	8.32353	2.08638	0.148767	0.86545
SLC20A2	-0.904836	8.09529	2.08638	0.148767	0.86545
CRIP2	1.2837	7.92793	2.07712	0.14967	0.868348
AIMP2	-0.669225	8.77516	2.07653	0.149729	0.868348
ZNF668	-0.903365	7.99987	2.07254	0.15012	0.868348
SDHAF3	-0.666514	8.72585	2.07173	0.1502	0.868348
HSPA1B	1.2847	8.1384	2.06855	0.150513	0.868348
MED6	0.896646	8.65486	2.06681	0.150685	0.868348
FBXO42	0.894557	8.70618	2.06411	0.150951	0.868348
RPE	-0.631411	8.95694	2.06372	0.150989	0.868348
MEMO1	0.894012	8.68839	2.06134	0.151226	0.868348
COMMD3	0.812265	8.81625	2.05959	0.151399	0.868348
AKT1S1	1.27944	8.03981	2.05872	0.151485	0.868348
BUD13	1.02744	8.32919	2.05853	0.151504	0.868348
SEMA4C	-0.945536	8.00489	2.05159	0.152195	0.871237
FAM122A	-0.892852	8.09989	2.04837	0.152517	0.872007
FAM89B	1.12187	8.2547	2.04137	0.15322	0.874952
SIPA1L1	1.02315	8.51712	2.03789	0.15357	0.874993
PGM2L1	1.12129	8.2715	2.03756	0.153603	0.874993
LRR1	-0.938506	8.01108	2.03293	0.154071	0.876585
NAF1	1.12128	8.30215	2.03058	0.154309	0.876869
PNPLA6	-0.636148	8.83708	2.02478	0.154899	0.878237
TEX10	1.11777	8.22746	2.0245	0.154927	0.878237
GPKOW	-0.763848	8.50603	2.01895	0.155494	0.880379
KDM1A	-0.742134	8.47414	2.01172	0.156236	0.882084
TUBGCP5	1.11218	8.12866	2.00804	0.156615	0.882084
ZNF606	-0.886609	8.13926	2.00732	0.156689	0.882084
VPS25	-0.621856	8.95875	2.00676	0.156747	0.882084
HINT2	-0.556285	9.56187	2.0051	0.156919	0.882084
PNPLA8	-0.625776	9.11016	2.00496	0.156933	0.882084
PDXK	-0.735221	8.57528	2.00011	0.157436	0.883582
TSSC4	-0.554161	9.49817	1.99872	0.157579	0.883582
CDC37L1	-0.925065	8.07714	1.9948	0.157987	0.884806
ZNF524	-0.60163	9.05267	1.98647	0.158857	0.888609
EMC1	1.00634	8.3498	1.96672	0.160943	0.897821
CEP85L	0.76464	8.98929	1.96634	0.160983	0.897821
PDE12	-0.755807	8.38743	1.96541	0.161083	0.897821
ZNF699	1.00301	8.24254	1.96267	0.161375	0.898371
MAP2K1	0.718947	9.15152	1.95669	0.162015	0.898622
DNAL4	1.09841	8.2276	1.9551	0.162185	0.898622
KBTBD2	0.764186	8.975	1.95501	0.162194	0.898622
RRM1	-0.839603	8.07203	1.95406	0.162297	0.898622
PISD	-0.658398	8.71537	1.95217	0.1625	0.898622
EML2	0.693339	9.0996	1.95144	0.162578	0.898622
RGS9	0.927528	8.50241	1.94758	0.162995	0.898821
OAZ2	-0.730309	8.46706	1.94752	0.163001	0.898821
PPA2	0.683963	9.29132	1.94368	0.163416	0.89926
ACACA	0.999705	8.34895	1.94321	0.163467	0.89926
PRPF19	-0.59468	9.11576	1.93932	0.163889	0.900452
C19orf12	-0.656081	8.8491	1.93765	0.16407	0.900452
ABRAXAS1	-0.700972	8.56172	1.93009	0.164895	0.903232
EI24	-0.654332	8.81678	1.92881	0.165036	0.903232
CLPTM1L	1.09203	8.1866	1.92768	0.165159	0.903232
SACS	0.923414	8.47679	1.92487	0.165467	0.903856
ANAPC4	0.86298	8.62074	1.92099	0.165894	0.905124
DVL3	-0.746163	8.28217	1.91561	0.166487	0.907298
AUTS2	0.861735	8.75888	1.90981	0.167131	0.907802
PRMT6	-0.907936	7.98345	1.90972	0.167141	0.907802
SMARCAD1	0.92001	8.5505	1.90812	0.167318	0.907802
CD58	0.751301	8.83929	1.90774	0.16736	0.907802
CASD1	1.22847	8.12729	1.89977	0.16825	0.909325
RNFT1	0.724214	8.94515	1.89921	0.168313	0.909325
RFLNB	1.23111	7.99034	1.89672	0.168592	0.909325
CLEC12A	1.228	8.05268	1.89404	0.168894	0.909325
AKTIP	-0.662665	8.59253	1.89191	0.169132	0.909325
IRF2BPL	0.723601	9.01318	1.88887	0.169476	0.909325
RBM48	-0.647384	8.81689	1.88774	0.169603	0.909325
SLC27A3	-0.54549	9.28842	1.88764	0.169614	0.909325
RRAGA	-0.591814	9.01136	1.88463	0.169955	0.909325
HAT1	0.776679	8.78267	1.88446	0.169974	0.909325
CARNMT1	0.986062	8.34541	1.88394	0.170033	0.909325
LPCAT3	-0.692839	8.52691	1.88331	0.170104	0.909325
PSMG3	-0.691386	8.61274	1.88192	0.170262	0.909325
DAPK3	-0.69197	8.58828	1.87976	0.170507	0.909325
MLLT11	1.22568	8.06639	1.87919	0.170572	0.909325
LAGE3	-0.554203	9.39821	1.87463	0.171091	0.909395
TMEM129	-0.692313	8.58815	1.87424	0.171136	0.909395
PGRMC2	0.852177	8.64517	1.87393	0.171171	0.909395
C16orf70	-1.00762	7.92779	1.86536	0.172153	0.909475
ZC3H11A	0.980257	8.34173	1.8627	0.172459	0.909475
RBM34	0.850173	8.67442	1.86137	0.172612	0.909475
ABHD2	0.61843	9.66725	1.85935	0.172845	0.909475
GPBP1L1	-0.552927	9.37398	1.85856	0.172936	0.909475
RBM10	-0.606422	8.90148	1.85825	0.172973	0.909475
PBX3	-0.786149	8.31843	1.85708	0.173107	0.909475
KLHL11	0.90835	8.37591	1.85431	0.173428	0.909475
PSMD9	0.634542	9.52444	1.85138	0.173768	0.909475
TMEM181	-0.684305	8.57019	1.85047	0.173874	0.909475
COP1	-0.629225	8.8175	1.84937	0.174002	0.909475
ANKRD36	0.809184	8.95418	1.84676	0.174306	0.909475
UCK1	-0.729604	8.44873	1.84616	0.174376	0.909475
FAM219B	-0.57033	9.04571	1.84573	0.174426	0.909475
CASP2	1.07111	8.22262	1.8441	0.174616	0.909475
ZADH2	-0.809664	8.11179	1.84372	0.17466	0.909475
CRACR2A	0.768102	8.75118	1.84354	0.174682	0.909475
TUSC2	-0.556748	9.25835	1.84242	0.174812	0.909475
ZNF254	0.976304	8.34597	1.84168	0.174899	0.909475
HTRA2	-0.570357	9.11281	1.83774	0.175361	0.910862
CCDC141	1.20665	8.16619	1.83215	0.176019	0.911312
C1RL	-0.72557	8.49464	1.83214	0.17602	0.911312
RCC2	-0.749622	8.4241	1.83201	0.176035	0.911312
ZNF140	-0.843125	8.11293	1.82944	0.176339	0.911828
DTNB	0.972317	8.27644	1.82785	0.176527	0.911828
ERAL1	-0.653143	8.73507	1.82534	0.176824	0.911902
SLC9A9	-0.837608	8.21086	1.82442	0.176933	0.911902
CCAR2	-0.574902	9.06533	1.81513	0.178039	0.912485
FHIT	-0.774214	8.22861	1.8147	0.17809	0.912485
TAF2	0.797799	8.73284	1.81222	0.178386	0.912485
FBXL20	-0.662076	8.57084	1.81131	0.178496	0.912485
CCDC14	-0.682089	8.50091	1.81029	0.178618	0.912485
TMEM60	-0.936282	7.93886	1.80963	0.178697	0.912485
PURA	-0.588756	8.95908	1.80807	0.178885	0.912485
YEATS2	1.06158	8.31656	1.80592	0.179143	0.912485
MIEF1	-0.723015	8.32829	1.80463	0.179298	0.912485
KLHL7	-0.799683	8.2282	1.80377	0.179402	0.912485
BNIP1	0.9683	8.37253	1.80323	0.179467	0.912485
PLD1	1.20582	7.93035	1.79842	0.180048	0.912485
PUSL1	-0.878378	8.02018	1.79742	0.180169	0.912485
CCDC82	0.731099	9.04063	1.79354	0.18064	0.912485
MIS12	-0.698563	8.4681	1.79103	0.180945	0.912485
B3GALT4	-0.659802	8.71691	1.78777	0.181343	0.912485
ZNF791	-0.575574	9.02568	1.78698	0.181439	0.912485
TIMM50	0.702998	8.99756	1.78604	0.181554	0.912485
EIF5A2	1.0536	8.2571	1.78441	0.181753	0.912485
MTFP1	-0.831234	8.14738	1.78312	0.181911	0.912485
ALG12	0.757597	8.9148	1.78277	0.181954	0.912485
RARA	0.663977	9.11333	1.78208	0.182038	0.912485
GANAB	-0.528555	9.5712	1.78201	0.182047	0.912485
CNOT4	0.651512	9.19817	1.78184	0.182068	0.912485
DHDDS	1.19898	8.05866	1.78124	0.182141	0.912485
SLC25A13	0.791841	8.65568	1.77673	0.182696	0.912485
TGFBR1	0.792268	8.67311	1.77253	0.183213	0.912485
CD99L2	1.052	8.1425	1.77074	0.183435	0.912485
ATXN1L	1.19217	7.9445	1.76919	0.183626	0.912485
SCAF1	0.890481	8.37164	1.76911	0.183635	0.912485
ORC5	1.04643	8.16715	1.76804	0.183768	0.912485
FZR1	1.04857	8.25814	1.76698	0.1839	0.912485
CHERP	-0.591002	8.876	1.76353	0.184329	0.912485
SDCCAG8	-0.567945	9.10388	1.76315	0.184376	0.912485
HELB	0.64864	9.20211	1.76105	0.184637	0.912485
PDK2	-0.611514	8.83935	1.75712	0.185128	0.912485
CERS5	-0.624188	8.75399	1.75699	0.185144	0.912485
ZNF75A	0.698129	8.84994	1.75657	0.185197	0.912485
PAIP1	0.828649	8.69647	1.75071	0.185931	0.912485
TMEM220	-0.82155	8.11017	1.7502	0.185995	0.912485
MTF1	0.953379	8.32481	1.7499	0.186032	0.912485
TBC1D25	-0.709341	8.4658	1.74989	0.186034	0.912485
ZNF808	-0.569334	9.00654	1.74325	0.18687	0.912485
DEF8	0.95143	8.30604	1.7397	0.18732	0.912485
MTIF2	0.951388	8.3797	1.73634	0.187747	0.912485
ZNF138	-0.730179	8.43767	1.73583	0.187811	0.912485
IFT20	-0.544655	9.23145	1.73572	0.187825	0.912485
IRS2	0.951442	8.31572	1.73456	0.187973	0.912485
ZNF101	0.879156	8.45093	1.73155	0.188355	0.912485
LEMD3	0.69611	9.10744	1.72836	0.188763	0.912485
MED27	0.821045	8.74126	1.72519	0.189169	0.912485
GAR1	0.944239	8.42773	1.72504	0.189188	0.912485
PTEN	-0.583284	8.97543	1.72362	0.18937	0.912485
ZBTB48	-0.66146	8.56993	1.7209	0.18972	0.912485
TBP	-0.593151	8.89633	1.71902	0.189961	0.912485
QSER1	1.18088	8.04311	1.71764	0.190139	0.912485
GOSR2	-0.6444	8.58583	1.71751	0.190156	0.912485
IDNK	1.03491	8.16961	1.71694	0.19023	0.912485
SGSH	0.778061	8.71664	1.71644	0.190294	0.912485
C12orf73	-0.904472	7.96512	1.71568	0.190393	0.912485
DOCK9	0.942026	8.25338	1.71352	0.190672	0.912485
C14orf93	-0.745177	8.1964	1.71325	0.190707	0.912485
AACS	-0.855562	7.95579	1.71012	0.191113	0.912485
GCDH	-0.581132	8.94724	1.70775	0.191419	0.912485
TMEM167B	-0.628583	8.78117	1.7034	0.191986	0.912485
SLC15A4	-0.719189	8.49311	1.70197	0.192173	0.912485
NOP9	1.17241	7.93778	1.7011	0.192287	0.912485
ZEB1	0.655496	9.20469	1.69816	0.192671	0.912485
MTR	-0.581139	8.99267	1.69784	0.192713	0.912485
DNTTIP1	-0.74169	8.1949	1.69762	0.192742	0.912485
ZMAT5	-0.601384	8.88296	1.69629	0.192916	0.912485
ANAPC2	0.68764	8.90598	1.6947	0.193125	0.912485
NAPB	-0.80976	8.06631	1.6936	0.193268	0.912485
RANBP9	1.02611	8.23718	1.69307	0.193338	0.912485
YPEL2	1.02721	8.17935	1.69288	0.193364	0.912485
TACO1	-0.720841	8.37964	1.69152	0.193543	0.912485
ZNF324	-0.846896	8.06927	1.68998	0.193746	0.912485
HMCES	-0.655727	8.56954	1.68936	0.193828	0.912485
ENC1	1.17558	8.0206	1.68439	0.194484	0.912485
TSPAN31	-0.654667	8.52603	1.68354	0.194597	0.912485
TGDS	-0.674708	8.45841	1.68304	0.194663	0.912485
MECR	-0.806486	8.05674	1.68006	0.195058	0.912485
NAA35	-0.71927	8.42872	1.67742	0.19541	0.912485
RBM18	-0.667812	8.58247	1.6734	0.195945	0.912485
TBK1	-0.525613	9.33807	1.67245	0.196072	0.912485
MTCH2	-0.567464	9.10401	1.67134	0.19622	0.912485
MRNIP	-0.711599	8.2014	1.66162	0.197526	0.912485
PIAS4	-0.761671	8.17397	1.66133	0.197565	0.912485
NACC1	1.15914	7.98266	1.65843	0.197956	0.912485
INPP5K	-0.521155	9.50745	1.65571	0.198325	0.912485
TTN	0.6631	9.13831	1.6551	0.198408	0.912485
NBPF26	0.862175	8.38667	1.65358	0.198613	0.912485
TFB2M	-0.688049	8.47239	1.64887	0.199253	0.912485
ABCA5	-0.709659	8.21919	1.64839	0.199319	0.912485
NIPSNAP3A	0.808159	8.46356	1.64735	0.199461	0.912485
MLST8	0.67573	8.98655	1.64665	0.199556	0.912485
NSFL1C	-0.524013	9.34204	1.64406	0.199909	0.912485
PAN3	0.859139	8.482	1.64145	0.200267	0.912485
POLR2M	0.730028	8.85155	1.6409	0.200342	0.912485
EIF1AD	0.921744	8.36474	1.63743	0.200819	0.912485
MTFMT	0.805947	8.52193	1.63654	0.200941	0.912485
NR2C2AP	-0.578043	8.81918	1.63461	0.201208	0.912485
RNPEP	-0.549709	9.05291	1.63176	0.2016	0.912485
TARBP2	0.855453	8.42153	1.62944	0.20192	0.912485
INTS5	-0.833998	8.02568	1.62911	0.201967	0.912485
FAM98B	1.00979	8.12949	1.62654	0.202322	0.912485
COA5	-0.5247	9.2087	1.62648	0.202331	0.912485
SDHAF2	0.850648	8.553	1.62633	0.202352	0.912485
FEN1	-0.830105	8.0324	1.62578	0.202428	0.912485
TRMT6	-0.628748	8.55872	1.62432	0.20263	0.912485
DNASE1L1	0.853161	8.47047	1.62417	0.202651	0.912485
NDUFAF6	-0.728816	8.28048	1.62394	0.202683	0.912485
ZNF383	-0.78638	8.22988	1.6222	0.202925	0.912485
DCTN6	0.85559	8.45521	1.62028	0.203194	0.912485
TMEM33	-0.64351	8.47626	1.61801	0.203509	0.912485
CYB5R4	-0.595936	8.80928	1.61716	0.203628	0.912485
DCAF13	-0.586126	8.84917	1.6165	0.203721	0.912485
SLC35B3	-0.678691	8.51379	1.61467	0.203976	0.912485
FOXO1	-0.826844	8.09209	1.61359	0.204128	0.912485
C1GALT1C1	-0.874617	7.97998	1.61324	0.204176	0.912485
MMS19	-0.572438	8.87727	1.60727	0.205016	0.912485
PDS5B	0.691725	8.89898	1.60654	0.205119	0.912485
REC8	0.917344	8.46182	1.60586	0.205215	0.912485
EFTUD2	-0.573328	8.98844	1.60447	0.20541	0.912485
ELMOD3	-0.622907	8.75627	1.60403	0.205473	0.912485
SMYD3	0.631194	9.15175	1.60347	0.205552	0.912485
CSE1L	-0.824401	8.03015	1.60288	0.205635	0.912485
DNAJC16	1.14538	7.99805	1.6016	0.205817	0.912485
IGFBP4	0.568203	10.5184	1.60159	0.205818	0.912485
C16orf72	0.753781	8.74598	1.59948	0.206117	0.912485
CENPJ	1.13984	8.03472	1.59946	0.20612	0.912485
ZNF718	-0.59362	8.71123	1.59894	0.206192	0.912485
TAF4B	1.00138	8.12184	1.59743	0.206407	0.912485
IDH3A	-0.676341	8.36156	1.59714	0.206448	0.912485
SCAMP4	0.718204	8.90206	1.59586	0.206631	0.912485
CSNK1G2	0.583078	9.33616	1.59388	0.206912	0.912485
EIF4E3	0.909036	8.23397	1.5921	0.207165	0.912485
ERLIN2	-0.748595	8.26383	1.59149	0.207252	0.912485
POLRMT	0.843622	8.54766	1.59091	0.207336	0.912485
ISOC1	-0.606168	8.749	1.58977	0.207498	0.912485
ZMYM6	-0.744349	8.15354	1.58652	0.207964	0.912485
PRPF18	-0.528007	9.11999	1.58585	0.208059	0.912485
EXOC1	-0.593564	8.78645	1.58443	0.208263	0.912485
PDS5A	0.632311	9.21096	1.58255	0.208532	0.912485
SLC25A22	0.843173	8.52443	1.58015	0.208878	0.912485
ZNF675	-0.777565	8.14218	1.5782	0.209159	0.912485
CD72	-0.671501	8.43956	1.57612	0.20946	0.912485
C1orf56	1.13325	7.95453	1.57326	0.209872	0.912485
XPO6	0.748204	8.7607	1.5725	0.209983	0.912485
WDR75	0.839744	8.38397	1.57218	0.21003	0.912485
BCR	0.992694	8.16669	1.5708	0.210229	0.912485
KLHL22	-0.651039	8.47711	1.57026	0.210308	0.912485
NAPRT	-0.822897	7.97817	1.57011	0.210329	0.912485
HNRNPA1P48	-0.62612	8.56535	1.56915	0.210469	0.912485
RMND1	-0.773942	8.10905	1.56882	0.210517	0.912485
RUNX2	0.600941	9.27037	1.564	0.211219	0.912485
FTSJ3	0.786959	8.55858	1.56367	0.211267	0.912485
MKKS	0.790113	8.42883	1.56122	0.211625	0.912485
ZNF683	0.749727	8.51796	1.56111	0.211641	0.912485
FAM76A	-0.773549	8.08191	1.56015	0.211782	0.912485
OGFOD3	0.783463	8.63994	1.55941	0.211891	0.912485
HEATR3	0.902823	8.29375	1.55623	0.212357	0.912485
ARAF	-0.509665	9.25733	1.5562	0.212361	0.912485
VAC14	-0.712051	8.24894	1.55509	0.212524	0.912485
UBE2S	0.783597	8.65516	1.55346	0.212764	0.912485
UFSP2	-0.664299	8.53467	1.55333	0.212783	0.912485
SPHK2	-0.644444	8.54649	1.55322	0.212799	0.912485
NOTCH2	-0.572796	8.83732	1.55162	0.213035	0.912485
UTP20	1.1284	7.97942	1.55022	0.213241	0.912485
COMMD7	0.781102	8.76244	1.54869	0.213467	0.912485
MED29	-0.595015	8.67957	1.54792	0.21358	0.912485
SQOR	-0.644049	8.55853	1.54754	0.213637	0.912485
ABCB8	-0.643323	8.49222	1.54609	0.213852	0.912485
MAP7D3	0.831101	8.54743	1.54474	0.214051	0.912485
APTX	-0.595548	8.72388	1.54425	0.214124	0.912485
METTL4	-0.733695	8.20524	1.54289	0.214326	0.912485
VPS26A	-0.503033	9.40064	1.53722	0.21517	0.912485
ZFYVE16	0.984027	8.26313	1.53497	0.215506	0.912485
SMIM12	-0.537052	9.10291	1.53421	0.215619	0.912485
COQ2	-0.849763	7.95696	1.53329	0.215757	0.912485
SUMF1	0.734865	8.65537	1.53276	0.215836	0.912485
STYXL1	-0.559639	8.89006	1.53236	0.215895	0.912485
SMARCA4	0.606328	9.22863	1.5323	0.215905	0.912485
ATE1	-0.559535	8.89453	1.53183	0.215976	0.912485
ISY1	0.777795	8.57156	1.52891	0.216414	0.912485
PAAF1	-0.80246	8.05826	1.52886	0.216421	0.912485
PGPEP1	0.826934	8.51253	1.52797	0.216555	0.912485
BOLA1	-0.703464	8.15879	1.52773	0.216591	0.912485
ADAM15	-0.706487	8.26873	1.52734	0.21665	0.912485
CSTF1	-0.760296	8.15927	1.52584	0.216875	0.912485
DDX1	-0.593331	8.61865	1.5257	0.216897	0.912485
FRS2	1.1155	8.08067	1.5256	0.216912	0.912485
PUS3	-0.805267	8.01234	1.52558	0.216915	0.912485
RPRD1B	-0.763396	8.23496	1.52551	0.216926	0.912485
IMMP1L	-0.56747	8.82799	1.52497	0.217006	0.912485
KLHL20	-0.704328	8.45494	1.52411	0.217136	0.912485
HECA	0.830355	8.3936	1.52285	0.217325	0.912485
PSPH	-0.558865	8.65352	1.52169	0.217502	0.912485
SBNO1	0.582626	9.30421	1.52164	0.217509	0.912485
MT1F	-0.661434	8.31898	1.52151	0.217528	0.912485
MLH1	-0.657763	8.5005	1.51959	0.217819	0.912485
APOBEC3F	-0.702542	8.33977	1.51941	0.217845	0.912485
NCOA6	-0.758643	8.16642	1.51907	0.217897	0.912485
RARS	-0.657707	8.45881	1.51644	0.218296	0.912485
CDK8	-0.75759	8.14807	1.51557	0.218428	0.912485
PPP1R21	-0.577201	8.85251	1.51518	0.218488	0.912485
TBC1D9B	0.604085	9.24259	1.51503	0.21851	0.912485
B3GLCT	-0.844352	7.97081	1.51246	0.218901	0.912485
RNF141	0.973963	8.15827	1.51113	0.219104	0.912485
PREP	-0.564356	8.81214	1.50954	0.219346	0.912485
ETFDH	0.730548	8.66542	1.50873	0.21947	0.912485
EDEM1	0.888792	8.32637	1.50791	0.219595	0.912485
BOLA2-SMG1P6	0.889518	8.42289	1.50586	0.219908	0.912485
KPNA2	0.76865	8.63446	1.50408	0.220182	0.912485
AP3S2	-0.759154	8.02768	1.50325	0.220309	0.912485
ZNF92	-0.520765	9.05508	1.50313	0.220327	0.912485
MYCBP	0.772836	8.41575	1.50243	0.220434	0.912485
ELP4	-0.724758	8.27748	1.49839	0.221056	0.912485
MLC1	0.564442	9.543	1.49795	0.221123	0.912485
PRIMPOL	-0.674798	8.38326	1.49693	0.221281	0.912485
AP5M1	-0.599732	8.62226	1.49576	0.221462	0.912485
ZMYND11	0.644872	8.93673	1.49279	0.221921	0.912485
ZNF665	-0.797361	7.9999	1.49262	0.221948	0.912485
POLR2H	-0.512335	9.13563	1.49236	0.221987	0.912485
BTN2A1	0.626254	9.07501	1.49148	0.222123	0.912485
AIFM1	-0.652435	8.44365	1.49055	0.222268	0.912485
GOLPH3L	-0.794189	7.98192	1.49033	0.222302	0.912485
TXNDC15	-0.597037	8.60028	1.48922	0.222474	0.912485
ZNF593	0.69575	8.83611	1.48776	0.222701	0.912485
CTNNBIP1	-0.488013	9.62811	1.48681	0.222848	0.912485
KSR1	1.10811	8.01251	1.48593	0.222985	0.912485
GOLGA8A	0.887094	8.39493	1.48435	0.223231	0.912485
CDHR1	0.647389	8.8887	1.48413	0.223265	0.912485
ZNF121	0.768761	8.49519	1.48195	0.223605	0.912485
TBCK	0.724634	8.75808	1.48016	0.223885	0.912485
TFRC	0.966103	8.16598	1.47961	0.223972	0.912485
NBEAL2	0.605877	9.08803	1.47935	0.224013	0.912485
MID1IP1	-0.598651	8.51279	1.47918	0.224039	0.912485
RNF40	-0.488105	9.46417	1.4779	0.224239	0.912485
PICK1	0.766488	8.48544	1.47726	0.22434	0.912485
SHARPIN	-0.467948	9.91123	1.47644	0.224469	0.912485
MED28	-0.490892	9.37318	1.47457	0.224762	0.912485
NUP93	-0.593814	8.67091	1.47399	0.224853	0.912485
ATAD2B	0.597524	9.1998	1.4728	0.225041	0.912485
GPATCH2L	-0.646758	8.51626	1.47253	0.225082	0.912485
HSPBAP1	-0.671385	8.30655	1.46951	0.225559	0.912589
MTMR6	-0.648946	8.43956	1.4686	0.225702	0.912589
FYTTD1	-0.479126	10.0057	1.46571	0.22616	0.912589
BDH2	-0.605586	8.60173	1.46454	0.226345	0.912589
COA3	-0.480511	9.48136	1.46332	0.226537	0.912589
ARMC7	-0.785952	8.04786	1.46257	0.226657	0.912589
CLP1	0.960153	8.12588	1.46202	0.226744	0.912589
DDX20	-0.712008	8.2289	1.4609	0.226922	0.912589
APPBP2	-0.621824	8.6295	1.45999	0.227068	0.912589
CBL	0.719258	8.70235	1.45766	0.227438	0.912589
TRAF3IP2	1.09436	7.95058	1.4567	0.22759	0.912589
MAST3	-0.525215	8.92956	1.4564	0.227639	0.912589
POLB	-0.57525	8.6639	1.45604	0.227697	0.912589
NIF3L1	-0.712576	8.12476	1.45506	0.227853	0.912589
RNF2	0.761385	8.49381	1.44978	0.228699	0.914145
OASL	0.726773	8.71799	1.44934	0.228769	0.914145
RRP9	0.873934	8.34276	1.44895	0.228831	0.914145
SMAD3	-0.588747	8.69327	1.44454	0.229541	0.916197
ZNF792	-0.821765	7.94542	1.43773	0.230642	0.919622
PHF23	-0.742895	8.08873	1.43679	0.230795	0.919622
MVB12A	-0.550137	8.77747	1.43442	0.231179	0.919887
POLDIP2	-0.484374	9.45019	1.42835	0.232168	0.919887
PIGQ	0.864516	8.21085	1.42706	0.232378	0.919887
RANBP3	-0.549932	8.87933	1.42691	0.232403	0.919887
SYS1	0.755115	8.5327	1.42616	0.232526	0.919887
SOCS2	-0.702734	8.19662	1.42462	0.232778	0.919887
GPATCH2	0.867096	8.41252	1.42456	0.232789	0.919887
TTC5	-0.657233	8.38698	1.42443	0.23281	0.919887
ATPAF2	0.952631	8.08855	1.42326	0.233002	0.919887
NCR1	-0.483756	10.799	1.4231	0.233027	0.919887
INTS6L	0.803293	8.40375	1.42117	0.233344	0.919887
C1orf21	-0.462662	10.1351	1.41999	0.23354	0.919887
ZNF235	-0.818348	7.98663	1.41681	0.234064	0.919887
ATP6V1A	-0.635889	8.41703	1.41477	0.234399	0.919887
NUDT9	-0.678	8.33098	1.41314	0.234669	0.919887
EFCAB2	0.947985	8.21453	1.41245	0.234784	0.919887
DNASE2	0.597088	9.13753	1.41216	0.234832	0.919887
ABHD11	-0.700841	8.16934	1.41015	0.235165	0.919887
MAPK3	-0.652994	8.42868	1.40892	0.23537	0.919887
FBXL6	0.802803	8.44638	1.4087	0.235406	0.919887
BLMH	-0.595686	8.68582	1.40806	0.235512	0.919887
UBE2E1	0.595826	9.19212	1.40621	0.235819	0.919887
RHBDD3	1.07662	7.98771	1.40515	0.235997	0.919887
UTP11	-0.609423	8.55891	1.40201	0.236521	0.919887
AGK	-0.466182	10.2912	1.40075	0.236732	0.919887
SFXN5	1.07426	7.96046	1.40046	0.236779	0.919887
NEU1	0.649206	8.84328	1.39962	0.236921	0.919887
NSL1	-0.516605	9.01889	1.39864	0.237085	0.919887
CHRAC1	0.582101	9.28499	1.39763	0.237254	0.919887
PPIL2	-0.52496	8.92174	1.39745	0.237285	0.919887
CLK4	-0.506055	9.00708	1.3944	0.237797	0.919887
KLHL9	-0.577316	8.71447	1.39335	0.237973	0.919887
COMMD4	-0.475571	9.42607	1.39332	0.237978	0.919887
HPS4	0.650111	8.80035	1.39286	0.238055	0.919887
CXorf56	-0.724323	8.1558	1.39234	0.238143	0.919887
ATG4A	1.06847	8.05113	1.39152	0.238281	0.919887
ZNHIT6	0.795673	8.47208	1.39087	0.238392	0.919887
ITPKB	-0.627247	8.4514	1.38968	0.238592	0.919887
IPO11	0.792793	8.41119	1.38574	0.239258	0.919887
METRNL	0.795322	8.59462	1.3856	0.239282	0.919887
TFG	-0.538603	8.80951	1.38345	0.239646	0.919887
PLOD3	-0.574846	8.65318	1.38262	0.239788	0.919887
EEF2K	0.938045	8.02225	1.38242	0.239823	0.919887
YPEL3	-0.472447	10.3326	1.38141	0.239994	0.919887
MORF4L2	-0.511643	9.06256	1.38124	0.240023	0.919887
LARP4B	0.743808	8.4773	1.38036	0.240173	0.919887
DPH2	-0.624674	8.52401	1.37977	0.240272	0.919887
ICMT	-0.692953	8.23994	1.37881	0.240437	0.919887
MDP1	-0.644991	8.31607	1.37741	0.240675	0.919887
NREP	-0.757773	8.11916	1.37699	0.240747	0.919887
VIPR2	-0.765937	7.95244	1.37545	0.24101	0.919887
NUBP1	-0.644967	8.34418	1.37319	0.241397	0.919887
EHBP1	0.932165	8.08414	1.37086	0.241796	0.919887
CBX7	-0.688973	8.17794	1.37074	0.241817	0.919887
LRCH3	-0.527466	8.83417	1.36928	0.242068	0.919887
AL662899.2	-0.541334	8.80414	1.3682	0.242254	0.919887
HEATR1	0.697243	8.61605	1.36773	0.242335	0.919887
RLF	0.625979	9.10818	1.36733	0.242403	0.919887
ZNF737	-0.800241	8.01915	1.36641	0.242561	0.919887
FBRS	0.586561	9.15525	1.36549	0.24272	0.919887
SINHCAF	-0.462511	9.54112	1.36362	0.243043	0.920361
NOL10	0.846373	8.34148	1.35825	0.243973	0.922984
ETNK1	0.570297	9.42825	1.35733	0.244133	0.922984
TRMT61A	-0.661287	8.27167	1.35574	0.244409	0.923278
TRIM5	-0.581081	8.66437	1.35273	0.244932	0.923499
RGP1	-0.569523	8.62534	1.35222	0.245022	0.923499
OXR1	-0.522745	8.96376	1.35199	0.245062	0.923499
TUBGCP3	-0.619308	8.44325	1.34802	0.245756	0.924646
INIP	-0.637589	8.38138	1.34517	0.246256	0.924646
CYB5D2	0.786384	8.38299	1.3451	0.246268	0.924646
EZH2	0.841959	8.24354	1.34489	0.246305	0.924646
COQ9	-0.6593	8.45106	1.343	0.246637	0.924646
IL18BP	-0.788435	8.01862	1.3426	0.246708	0.924646
PSKH1	-0.658607	8.27742	1.34231	0.246758	0.924646
IDH1	-0.71192	8.09765	1.3399	0.247183	0.924861
2003-03-01	0.778813	8.27294	1.33973	0.247212	0.924861
PSENEN	0.566864	9.21592	1.3346	0.248119	0.927133
SLC35B4	0.922193	8.07087	1.33367	0.248284	0.927133
BTBD7	-0.657758	8.4233	1.33292	0.248418	0.927133
KIF21B	-0.578276	8.69369	1.32557	0.249726	0.929548
XKR8	-0.615173	8.46564	1.3247	0.24988	0.929548
KPNA3	-0.469018	9.35077	1.32453	0.249911	0.929548
SETDB2	-0.593357	8.53618	1.32322	0.250145	0.929548
VARS	0.727081	8.51674	1.32105	0.250534	0.929548
FRY	1.04326	7.93292	1.31912	0.250881	0.929548
PHTF1	-0.547251	8.72411	1.31789	0.251101	0.929548
SPATA2L	-0.743558	7.96647	1.31726	0.251214	0.929548
ZNF609	-0.678019	8.33846	1.31595	0.25145	0.929548
MED1	0.607145	8.97118	1.31568	0.251499	0.929548
KLHL18	0.911925	8.25263	1.31519	0.251587	0.929548
BABAM1	0.562207	9.19915	1.3144	0.25173	0.929548
UTP6	-0.609066	8.50555	1.31379	0.251839	0.929548
SBNO2	0.916961	8.0819	1.31339	0.251912	0.929548
NSUN3	0.834394	8.41526	1.31187	0.252186	0.929548
RIOK2	-0.675986	8.27307	1.31052	0.252429	0.929548
BAG5	0.607886	8.92282	1.30962	0.252593	0.929548
PATL1	-0.559467	8.72873	1.30791	0.252903	0.929548
INTS9	-0.673326	8.25821	1.30638	0.253181	0.929548
CRCP	0.682436	8.75462	1.30457	0.25351	0.929548
ATAD2	0.915519	8.24437	1.30307	0.253783	0.929548
ATP6V1H	0.548514	9.28029	1.30156	0.254058	0.929548
SPTLC1	0.625896	8.83161	1.29979	0.254381	0.929548
CHAMP1	-0.699414	8.13449	1.2992	0.254489	0.929548
DENND6B	1.03605	7.97597	1.29732	0.254832	0.929548
TOR1B	-0.606685	8.42082	1.29724	0.254847	0.929548
ANKHD1	0.720385	8.60714	1.29652	0.254979	0.929548
GMIP	-0.452671	9.45823	1.29499	0.25526	0.929548
STOML2	-0.461099	9.50951	1.29274	0.255672	0.929548
TRIB2	-0.453158	9.49136	1.29083	0.256023	0.929548
R3HDM1	0.569583	9.09255	1.29008	0.256163	0.929548
IP6K1	-0.530599	8.72116	1.28946	0.256277	0.929548
CREB3L2	-0.521548	8.88135	1.28854	0.256445	0.929548
MKNK1	0.679429	8.57558	1.28681	0.256765	0.929548
SOCS4	-0.667008	8.25081	1.28598	0.256919	0.929548
P3H4	1.03232	8.01656	1.28454	0.257185	0.929548
SUPT7L	0.557689	9.23799	1.28222	0.257615	0.929548
GRAMD1A	-0.457739	9.55573	1.28159	0.257732	0.929548
KDM3A	-0.567448	8.7246	1.28135	0.257777	0.929548
RANGAP1	-0.567477	8.55278	1.28087	0.257867	0.929548
PIK3C3	-0.553642	8.79717	1.2798	0.258065	0.929548
STYX	-0.581255	8.5479	1.27926	0.258165	0.929548
CCDC174	-0.490396	9.22243	1.27809	0.258382	0.929548
SPOUT1	-0.518398	8.80319	1.27736	0.258518	0.929548
MTHFD1	0.822041	8.39672	1.27698	0.25859	0.929548
NRF1	-0.668158	8.33948	1.27592	0.258787	0.929548
ZFYVE26	0.818677	8.18964	1.27385	0.259174	0.929548
TRIM26	0.619673	8.85047	1.27327	0.259282	0.929548
HUS1	0.675557	8.63232	1.27293	0.259345	0.929548
CCDC84	0.712853	8.63478	1.27279	0.259373	0.929548
TMEM101	0.673646	8.66432	1.27273	0.259383	0.929548
TMEM9	-0.639993	8.309	1.27124	0.259663	0.929548
TGIF1	-0.53735	8.69138	1.27082	0.25974	0.929548
CRACR2B	0.764353	8.27875	1.27024	0.25985	0.929548
PXK	-0.665781	8.33729	1.26675	0.260505	0.931174
UROD	-0.457149	9.25929	1.25968	0.26184	0.935228
VGLL4	-0.496373	9.03956	1.25856	0.262052	0.935269
PORCN	-0.633814	8.41376	1.25374	0.262966	0.937759
TAF1B	0.710654	8.45285	1.2525	0.263204	0.937759
RRAGB	0.892353	8.18043	1.2517	0.263354	0.937759
GBF1	-0.51139	8.96623	1.24869	0.263929	0.938561
ATF6	-0.57387	8.6657	1.24339	0.264945	0.938561
RBM14	0.809176	8.21812	1.24254	0.265108	0.938561
PAPOLG	-0.612932	8.38611	1.24114	0.265377	0.938561
POLK	0.749979	8.51731	1.23971	0.265654	0.938561
NEMP2	-0.716809	8.08315	1.2389	0.265809	0.938561
ZNF460	0.665817	8.58724	1.23744	0.266091	0.938561
ZSCAN25	-0.755553	8.00242	1.23734	0.266112	0.938561
AC118549.1	0.590598	9.0065	1.23723	0.266132	0.938561
GRHPR	-0.451246	9.39967	1.23713	0.266152	0.938561
CTSO	0.702572	8.5373	1.23556	0.266455	0.938561
TMEM167A	-0.460584	9.18408	1.23526	0.266514	0.938561
PURB	0.890715	8.13272	1.23491	0.266581	0.938561
CASK	0.70471	8.50277	1.23418	0.266721	0.938561
PPP2R5A	0.527357	9.47521	1.23212	0.267121	0.938561
INO80D	0.666934	8.68596	1.23177	0.267189	0.938561
HDAC9	1.00973	8.02875	1.23122	0.267296	0.938561
SMARCD1	0.559307	9.1779	1.23053	0.26743	0.938561
LCORL	-0.652172	8.25744	1.22995	0.267543	0.938561
GALNT11	-0.456434	9.35112	1.22959	0.267613	0.938561
ZNF708	-0.570761	8.78202	1.22821	0.267882	0.938796
WDR37	-0.443817	9.39385	1.22512	0.268485	0.939681
DPM1	-0.628429	8.46439	1.22484	0.268538	0.939681
DPH6	0.805721	8.34613	1.22075	0.269339	0.940364
KATNAL1	1.0076	7.93723	1.2206	0.269368	0.940364
MPHOSPH10	-0.464947	9.1967	1.21871	0.269739	0.940364
ZBTB11	-0.528684	8.94413	1.2184	0.269801	0.940364
TPRA1	-0.539822	8.54193	1.21729	0.270019	0.940364
SMKR1	-0.607417	8.38944	1.21727	0.270024	0.940364
CEP295	0.80153	8.26412	1.21608	0.270256	0.940364
INVS	0.884126	8.08739	1.21456	0.270557	0.940364
AGL	0.698543	8.65059	1.2145	0.270568	0.940364
FAM76B	0.658756	8.59822	1.21356	0.270754	0.940364
RAB18	-0.454612	9.52052	1.21173	0.271114	0.940915
TSPAN3	-0.524571	8.88221	1.20999	0.271459	0.941407
KAT2B	0.65845	8.60776	1.20755	0.271944	0.941709
WDR60	0.658843	8.66608	1.20713	0.272026	0.941709
RABEP1	0.531211	9.29218	1.20612	0.272228	0.941709
C5orf22	-0.645379	8.28405	1.20407	0.272635	0.941709
SLC11A2	1.00479	8.0223	1.20371	0.272707	0.941709
PPP2R2A	0.550357	9.12531	1.20166	0.273115	0.941709
ZNFX1	-0.459708	9.1764	1.20002	0.273442	0.941709
TRMT11	-0.704269	8.10193	1.19982	0.273483	0.941709
TET3	1.00217	7.95231	1.1988	0.273686	0.941709
R3HDM2	0.656522	8.7913	1.19795	0.273856	0.941709
SAAL1	0.874843	8.16304	1.19679	0.27409	0.941709
PPP3CB	-0.596902	8.53238	1.19568	0.274311	0.941709
TPRKB	-0.492164	9.0258	1.19387	0.274675	0.941709
FAM207A	0.603254	8.73106	1.1933	0.27479	0.941709
CEP41	-0.790736	7.93124	1.19038	0.275377	0.941709
SH3GL1	-0.508853	8.73173	1.18943	0.275569	0.941709
SLAIN2	0.562369	9.06113	1.18807	0.275844	0.941709
IMPAD1	0.990515	7.99573	1.1874	0.27598	0.941709
MRFAP1	-0.425289	9.72192	1.18723	0.276012	0.941709
NEK6	0.577784	8.9106	1.18597	0.276269	0.941709
MTG2	-0.596717	8.47514	1.18427	0.276614	0.941709
ZNF687	0.737177	8.3247	1.18356	0.276757	0.941709
TOPORS	0.599381	8.88489	1.18346	0.276777	0.941709
EIF3B	0.578283	8.87069	1.18266	0.27694	0.941709
WDR7	0.793909	8.27742	1.18098	0.277281	0.941709
PGAP2	0.794671	8.30695	1.17892	0.277699	0.941709
CDK5RAP1	-0.516198	8.79293	1.17727	0.278036	0.941709
ARFIP1	0.597792	8.87638	1.17686	0.278121	0.941709
TTI1	-0.667825	8.04883	1.1743	0.278643	0.941709
USP4	0.497459	9.52234	1.17427	0.278649	0.941709
DDI2	0.872955	8.03843	1.1742	0.278663	0.941709
MED21	0.688579	8.47821	1.17298	0.278913	0.941709
ZNF566	-0.698024	8.01824	1.17293	0.278923	0.941709
RRBP1	0.482336	9.76795	1.17274	0.278962	0.941709
R3HCC1L	0.791521	8.2757	1.17251	0.27901	0.941709
NQO2	0.685435	8.53054	1.17157	0.279203	0.941709
SLC38A9	-0.692037	8.21006	1.16994	0.279537	0.941709
PUM3	0.517903	9.10571	1.16894	0.279743	0.941709
SMIM15	-0.494637	8.9223	1.16751	0.280036	0.941709
ACADM	-0.485571	8.93055	1.16708	0.280125	0.941709
PDE8A	0.787234	8.2823	1.16349	0.280866	0.941709
SUPV3L1	0.528095	9.12528	1.16349	0.280866	0.941709
CPT1A	0.527711	9.14159	1.16176	0.281224	0.941709
AP3M2	-0.778069	7.94035	1.16132	0.281316	0.941709
ABHD13	-0.570985	8.54077	1.15996	0.281597	0.941709
PLCH2	0.591473	8.71014	1.15961	0.28167	0.941709
NRIP1	-0.53682	8.6252	1.15658	0.282299	0.941709
PJA1	-0.550997	8.56229	1.15628	0.282362	0.941709
CPOX	-0.777493	7.95999	1.15535	0.282554	0.941709
CPSF2	0.785961	8.36536	1.15415	0.282805	0.941709
RMDN1	-0.501176	8.83832	1.15397	0.282842	0.941709
VWA8	0.72815	8.4061	1.15225	0.283202	0.941709
HAPLN3	0.592346	8.83598	1.15123	0.283415	0.941709
TARS	-0.473454	9.02747	1.14911	0.283859	0.941709
ZNF664	-0.588423	8.37969	1.14759	0.284177	0.941709
SMAGP	0.591418	8.86492	1.14498	0.284725	0.941709
MAP3K6	-0.69014	7.95716	1.14448	0.284831	0.941709
EHD4	0.678254	8.65724	1.14436	0.284855	0.941709
PTMS	-0.584287	8.53144	1.14342	0.285052	0.941709
FBXW11	-0.441332	9.28855	1.14337	0.285063	0.941709
KDM6B	0.680332	8.54347	1.14302	0.285138	0.941709
RNF165	0.857677	8.14452	1.14263	0.28522	0.941709
YIPF1	-0.605202	8.39058	1.14148	0.285461	0.941709
POLR3A	0.7251	8.31341	1.13916	0.285952	0.941709
AHSA1	-0.430522	9.65115	1.13775	0.286251	0.941709
ITPRIP	0.538861	9.18677	1.13697	0.286415	0.941709
KIAA0930	-0.624238	8.1905	1.13695	0.28642	0.941709
WDR11	-0.497123	8.74444	1.13636	0.286545	0.941709
PAN2	0.776051	8.21547	1.13623	0.286572	0.941709
FMNL3	0.567321	8.83701	1.13506	0.286821	0.941709
COPZ1	-0.418866	10.1109	1.13458	0.286922	0.941709
AP4E1	0.773712	8.21498	1.13338	0.287178	0.941709
USP47	0.468937	9.77402	1.13128	0.287625	0.941709
DNAJC13	-0.624593	8.29614	1.12825	0.28827	0.941709
TBC1D22A	0.546531	8.89578	1.12797	0.28833	0.941709
WWP1	0.567276	8.96462	1.12795	0.288334	0.941709
TOE1	0.721294	8.3681	1.12683	0.288573	0.941709
TTC9C	-0.622408	8.29085	1.12616	0.288717	0.941709
RNGTT	0.672377	8.62307	1.1261	0.28873	0.941709
THUMPD2	0.717329	8.38759	1.12553	0.288851	0.941709
PDE4DIP	-0.546968	8.4588	1.12524	0.288914	0.941709
SAR1A	0.494466	9.36487	1.12383	0.289217	0.941709
IFIT2	-0.650925	8.17286	1.12379	0.289225	0.941709
USE1	-0.528016	8.68183	1.12313	0.289366	0.941709
CSNK2A2	0.970357	7.95329	1.12248	0.289505	0.941709
SFR1	-0.68418	8.01423	1.1218	0.289652	0.941709
RAD17	0.633305	8.68233	1.12167	0.289681	0.941709
COG2	-0.52698	8.63542	1.12075	0.289877	0.941709
ITGA5	0.495123	9.38349	1.1199	0.290061	0.941709
SLC35E3	-0.561469	8.49208	1.11929	0.290193	0.941709
PRR12	-0.619164	8.26127	1.11779	0.290515	0.941709
PKNOX1	0.970706	7.96081	1.11469	0.291186	0.941709
P2RY10	-0.597579	8.37954	1.11442	0.291243	0.941709
CWF19L1	-0.542728	8.51576	1.11266	0.291626	0.941709
ZNF296	-0.483165	8.88366	1.11128	0.291925	0.941709
MCMBP	-0.539736	8.5966	1.10946	0.292319	0.941709
MOCS2	-0.53819	8.64972	1.10925	0.292366	0.941709
GGCT	-0.491619	8.93602	1.10861	0.292505	0.941709
GPR155	0.770055	8.1447	1.10561	0.293158	0.941709
CCZ1	-0.644609	8.10159	1.10516	0.293258	0.941709
EEFSEC	-0.499945	8.80132	1.10472	0.293352	0.941709
HERC6	-0.617965	8.37508	1.10368	0.29358	0.941709
ZNF490	0.711791	8.34279	1.10185	0.29398	0.941709
ZNF778	0.764232	8.20723	1.10056	0.294263	0.941709
DIAPH2	0.768361	8.38746	1.09968	0.294456	0.941709
CDK5	0.710364	8.30639	1.0986	0.294694	0.941709
SCO1	-0.614428	8.27826	1.09858	0.294698	0.941709
RNF146	-0.571455	8.52334	1.0979	0.294847	0.941709
HECTD4	0.668576	8.489	1.09659	0.295136	0.941709
IDUA	0.844328	8.09726	1.09546	0.295385	0.941709
PANK3	0.84396	8.08837	1.09357	0.295801	0.941709
FN3KRP	-0.554992	8.44029	1.0922	0.296104	0.941709
TRIM65	0.762221	8.17767	1.0916	0.296236	0.941709
CHPT1	0.663749	8.57771	1.09153	0.296252	0.941709
GYS1	-0.636334	8.14524	1.09053	0.296474	0.941709
SMARCD2	0.842231	8.05278	1.08921	0.296767	0.941709
ECPAS	-0.534649	8.70401	1.08918	0.296773	0.941709
KAT2A	0.627292	8.56178	1.08775	0.29709	0.941709
TNRC18	0.660466	8.55544	1.08638	0.297395	0.941709
PI4K2A	0.958763	7.99024	1.0861	0.297456	0.941709
NUDT14	0.660668	8.55984	1.08498	0.297706	0.941709
RAD50	0.573989	8.81231	1.08451	0.29781	0.941709
AGPAT4	0.555353	8.91424	1.08447	0.297818	0.941709
TIMM22	-0.497006	8.84544	1.08409	0.297903	0.941709
CASC4	0.512504	9.14693	1.08297	0.298153	0.941709
UBR5	0.573731	8.89625	1.08283	0.298184	0.941709
UCHL3	-0.505621	8.68236	1.08057	0.298689	0.941709
TMEM69	0.762705	8.29988	1.07971	0.298881	0.941709
RAMP1	0.514696	9.18396	1.07856	0.299138	0.941709
PSEN1	-0.516747	8.60777	1.07835	0.299187	0.941709
COPS4	-0.47359	8.92468	1.07832	0.299193	0.941709
USP14	-0.429612	9.19293	1.07638	0.299628	0.941709
ODR4	-0.566608	8.44962	1.07514	0.299906	0.941709
DCAF16	0.597109	8.83429	1.07467	0.300011	0.941709
COQ8B	-0.54693	8.51601	1.07224	0.300559	0.941709
SPATC1L	-0.588461	8.34001	1.07217	0.300575	0.941709
TADA1	-0.660809	8.16791	1.07131	0.300769	0.941709
ASB6	-0.530522	8.59257	1.07077	0.30089	0.941709
SLC39A8	0.702849	8.45188	1.07074	0.300897	0.941709
METTL2B	0.70142	8.45934	1.06937	0.301206	0.941709
ABCC5	0.83368	8.14919	1.06921	0.301242	0.941709
SRCAP	-0.632753	8.28191	1.06834	0.301439	0.941709
OSBPL5	-0.408686	9.76111	1.06567	0.302044	0.941709
RARS2	-0.563836	8.49217	1.06414	0.30239	0.941709
CRLS1	-0.502125	8.71784	1.0628	0.302696	0.941709
SLC16A7	-0.46347	8.99855	1.06262	0.302736	0.941709
PHACTR4	0.519904	9.15668	1.06257	0.302748	0.941709
EDC3	0.751317	8.15287	1.0618	0.302923	0.941709
GPALPP1	-0.512464	8.64877	1.06177	0.302931	0.941709
RPF2	0.658636	8.41417	1.06147	0.302997	0.941709
ESYT2	-0.403858	9.5517	1.06026	0.303274	0.941709
RHOBTB3	-0.632009	8.30984	1.05869	0.303632	0.941709
ACOT8	-0.445248	8.95292	1.05772	0.303854	0.941709
ABHD15	0.593005	8.78123	1.05761	0.303878	0.941709
DENND1B	0.464199	9.50288	1.05705	0.304008	0.941709
ATAD3B	0.945928	7.98955	1.05644	0.304146	0.941709
WDR89	-0.698475	7.95773	1.05544	0.304375	0.941709
PIGV	-0.626358	8.13894	1.05522	0.304426	0.941709
RMND5A	0.590628	8.70406	1.05512	0.304447	0.941709
MYO19	0.700254	8.2902	1.05405	0.304694	0.941709
PSMD10	-0.511101	8.59332	1.0533	0.304865	0.941709
ZNF26	0.698573	8.31969	1.05292	0.304954	0.941709
BCL3	0.521759	9.15182	1.05169	0.305235	0.941709
CHFR	-0.410561	9.34527	1.05126	0.305333	0.941709
ASXL2	-0.489307	8.72217	1.0498	0.30567	0.941709
RNF41	-0.50966	8.69587	1.04847	0.305977	0.941709
UBE2Z	-0.556998	8.5813	1.04814	0.306052	0.941709
DCTD	-0.422617	9.46372	1.04622	0.306497	0.941709
AFF3	-0.480418	8.89204	1.04586	0.30658	0.941709
MLEC	-0.409369	9.71181	1.04511	0.306754	0.941709
RABL2B	-0.539513	8.49731	1.04354	0.307118	0.941709
IKZF5	0.651947	8.50053	1.04352	0.307121	0.941709
PAFAH2	-0.511179	8.49989	1.04333	0.307165	0.941709
SPATA20	0.510657	8.92938	1.04236	0.30739	0.941709
APOO	0.822475	8.03438	1.04156	0.307576	0.941709
B4GALT5	-0.737621	7.99891	1.04064	0.307789	0.941709
RRP1	-0.578061	8.34886	1.04034	0.30786	0.941709
PABPC1L	0.934715	8.02843	1.03928	0.308107	0.941709
LYRM1	0.584389	8.76476	1.03636	0.308787	0.941709
SGTB	0.820312	8.11838	1.03559	0.308967	0.941709
ZNF83	0.499339	9.09333	1.03508	0.309086	0.941709
SNTB1	-0.50598	8.717	1.03266	0.309651	0.941709
RPP38	-0.55668	8.4133	1.0321	0.309782	0.941709
SPRYD3	0.540351	8.78841	1.03184	0.309842	0.941709
FASTKD1	0.817244	8.0754	1.03117	0.310002	0.941709
CASTOR1	-0.622651	8.02823	1.0296	0.310368	0.941709
ARMC6	-0.483394	8.78633	1.02956	0.310378	0.941709
CHCHD1	-0.439605	8.96374	1.02891	0.310531	0.941709
DNAJC14	-0.554604	8.38821	1.02886	0.310542	0.941709
CCNJL	0.690991	8.37041	1.02833	0.310666	0.941709
ELAC2	-0.471978	8.90124	1.0283	0.310676	0.941709
NOP14	-0.471374	8.87547	1.02684	0.311019	0.941709
EXOC6	0.686934	8.40156	1.02582	0.311259	0.941709
DHX16	-0.492914	8.69326	1.02524	0.311396	0.941709
SMPD2	0.686815	8.27719	1.02238	0.31207	0.941709
ZNF507	-0.571763	8.31149	1.02199	0.312163	0.941709
TM7SF3	-0.453236	8.90955	1.02177	0.312216	0.941709
ETFRF1	-0.50332	8.684	1.0211	0.312374	0.941709
PARN	0.492834	9.07411	1.01956	0.31274	0.941709
ARL14EP	-0.413367	9.5078	1.0195	0.312754	0.941709
FOSL2	0.446714	9.91484	1.01745	0.313241	0.941709
VRK2	0.537195	8.91764	1.01499	0.313825	0.941709
PAK1	-0.551198	8.46958	1.01432	0.313986	0.941709
GTF2A1	-0.570961	8.3629	1.0143	0.313991	0.941709
RBM41	-0.647156	8.03711	1.01425	0.314001	0.941709
NEPRO	-0.500835	8.68875	1.01335	0.314218	0.941709
INPP1	0.554849	8.83325	1.01322	0.314248	0.941709
GPX7	0.579252	8.58236	1.0127	0.314372	0.941709
RASSF3	0.535545	8.8276	1.01217	0.314499	0.941709
TMEM263	-0.478925	8.76225	1.01175	0.314599	0.941709
BIRC2	0.454491	9.51054	1.01005	0.315007	0.941709
TRAF1	0.555297	8.69978	1.00823	0.315442	0.941709
TRAF4	-0.67987	8.00794	1.00797	0.315505	0.941709
CIDEB	-0.407532	9.24505	1.00685	0.315773	0.941709
EDRF1	0.533747	8.95357	1.00583	0.316018	0.941709
SCYL3	-0.513359	8.62625	1.0057	0.316051	0.941709
PIP4K2B	0.681849	8.34971	1.0054	0.316121	0.941709
APOL3	-0.420137	9.19317	1.00504	0.316208	0.941709
MYL6B	0.809412	8.08227	1.0044	0.316362	0.941709
WDR36	0.636866	8.55364	1.00381	0.316505	0.941709
LRRC8C	0.814919	8.06241	1.00332	0.316623	0.941709
C1orf174	0.478744	9.34955	1.00284	0.31674	0.941709
TAB1	-0.584877	8.26357	1.00171	0.317012	0.941709
DPYSL2	0.736338	8.11682	1.00133	0.317104	0.941709
LLGL2	-0.488034	8.81674	1.00092	0.317204	0.941709
PHF21A	-0.439268	9.17142	1.00025	0.317366	0.941709
BOD1	-0.564482	8.45925	0.998161	0.31787	0.941709
EPG5	0.916015	7.93899	0.997935	0.317925	0.941709
TPTEP2-CSNK1E	0.728101	8.21557	0.996819	0.318196	0.941709
GPR82	-0.564664	8.284	0.995989	0.318397	0.941709
ALDH9A1	-0.404352	9.41652	0.995893	0.318421	0.941709
PTPA	0.551131	8.96607	0.99561	0.31849	0.941709
DDB2	0.549471	8.7771	0.990379	0.319764	0.944877
SAMD4B	0.725428	8.14446	0.989527	0.319972	0.944892
INPPL1	0.727512	8.27608	0.988336	0.320263	0.945071
TMCO6	-0.563198	8.37323	0.987619	0.320439	0.945071
UBE2V2	-0.402719	9.62429	0.986177	0.320792	0.945272
ZFHX3	0.601471	8.48508	0.98545	0.320971	0.945272
CUL9	0.915825	7.95584	0.984858	0.321116	0.945272
KCTD10	-0.495082	8.74076	0.983646	0.321414	0.94555
DCAF4	-0.60244	8.17066	0.98133	0.321984	0.946117
ERCC6L2	-0.581874	8.3604	0.979098	0.322535	0.946117
SPINK2	0.488733	9.12454	0.97903	0.322552	0.946117
GDAP2	0.912968	8.00923	0.978371	0.322715	0.946117
RSPRY1	-0.509108	8.4761	0.97814	0.322772	0.946117
NXPE3	0.672623	8.41443	0.977612	0.322902	0.946117
ZNF587	-0.707659	7.94674	0.976878	0.323084	0.946117
BCS1L	0.722878	8.24477	0.974923	0.323568	0.946117
KDM4B	0.545282	8.70523	0.973804	0.323847	0.946117
MCM3	-0.459291	8.84592	0.973164	0.324006	0.946117
MAP2K5	0.627125	8.55658	0.972266	0.324229	0.946117
PYGO2	-0.506398	8.52048	0.971104	0.324518	0.946117
THG1L	-0.662743	8.0459	0.969488	0.324921	0.946117
C5orf15	-0.488733	8.63485	0.969309	0.324966	0.946117
MTX2	-0.519469	8.49879	0.96762	0.325387	0.946117
CASC3	-0.414476	9.2789	0.966471	0.325675	0.946117
ANKRD26	0.543228	8.6893	0.964628	0.326136	0.946117
FASTKD2	0.563627	8.5641	0.962799	0.326595	0.946117
DIS3	0.593909	8.71235	0.961074	0.327029	0.946117
MNT	0.792829	8.04676	0.959788	0.327353	0.946117
KDM1B	-0.661452	7.96214	0.959147	0.327514	0.946117
PIGO	0.667401	8.30441	0.958876	0.327582	0.946117
DOHH	0.789556	8.07073	0.958343	0.327717	0.946117
MTPAP	0.904835	7.93908	0.958259	0.327738	0.946117
TIMM29	-0.551161	8.40839	0.956915	0.328077	0.946117
POFUT1	-0.661021	7.98548	0.956314	0.328229	0.946117
THAP6	-0.572444	8.25558	0.955202	0.328511	0.946117
RAB3GAP2	0.664074	8.50564	0.953538	0.328932	0.946117
LARP1	0.508025	9.13572	0.953155	0.329029	0.946117
TMEM35B	-0.412802	9.10104	0.952445	0.32921	0.946117
ARL1	-0.484412	8.69582	0.952082	0.329302	0.946117
SURF6	-0.496678	8.58654	0.948657	0.330173	0.946117
PCBD2	0.786123	8.13306	0.948466	0.330222	0.946117
BEX5	0.897405	7.9399	0.947885	0.33037	0.946117
ARMC2	0.786729	7.99759	0.9472	0.330545	0.946117
TMEM19	-0.59065	8.26643	0.946066	0.330834	0.946117
CSGALNACT2	-0.462363	8.84398	0.946042	0.33084	0.946117
B4GALT4	-0.437396	9.0692	0.946022	0.330845	0.946117
HYOU1	-0.422448	9.06845	0.944794	0.331159	0.946117
TRIM33	0.536256	8.86318	0.944163	0.331321	0.946117
STAMBPL1	0.584836	8.67237	0.944046	0.331351	0.946117
FUNDC1	-0.532637	8.37276	0.943728	0.331432	0.946117
EXOC8	0.784176	8.1033	0.942493	0.331749	0.946117
BRD1	0.666108	8.39198	0.942478	0.331753	0.946117
CTDP1	0.53659	8.79271	0.941582	0.331982	0.946117
GCNT1	0.661085	8.28366	0.940905	0.332157	0.946117
MTREX	-0.422622	9.12919	0.940304	0.332311	0.946117
NAP1L5	0.78532	8.05082	0.940085	0.332367	0.946117
METTL25	0.783855	8.14157	0.939104	0.332619	0.946117
DHRS1	-0.415145	9.08922	0.939017	0.332642	0.946117
PON2	0.659675	8.51141	0.939014	0.332643	0.946117
PLGRKT	-0.411478	9.17033	0.938473	0.332782	0.946117
SWAP70	-0.526449	8.55402	0.938323	0.33282	0.946117
FUCA2	0.536526	8.84012	0.938264	0.332836	0.946117
TET2	0.501203	9.07257	0.937534	0.333024	0.946117
FBXO11	0.584863	8.61904	0.935138	0.333642	0.946117
PIEZO1	0.557497	8.72162	0.934231	0.333876	0.946117
ISCU	-0.390796	10.6331	0.933919	0.333957	0.946117
MIB1	0.779827	8.07984	0.931465	0.334593	0.946117
SHQ1	-0.544759	8.36332	0.931409	0.334608	0.946117
ZMYND8	0.472738	9.09667	0.930353	0.334882	0.946117
DLGAP4	-0.424456	9.04545	0.928343	0.335404	0.946117
HERC1	0.445326	9.40358	0.928098	0.335468	0.946117
PPME1	-0.584442	8.19428	0.927189	0.335705	0.946117
PEX6	0.705601	8.22067	0.92689	0.335783	0.946117
TRMT1L	-0.649229	8.02636	0.925321	0.336192	0.946117
TIMM23	-0.455954	8.82643	0.925274	0.336204	0.946117
POLG2	-0.493793	8.47531	0.924954	0.336288	0.946117
TLE1	0.463514	9.13819	0.924619	0.336375	0.946117
MPP7	-0.47954	8.55696	0.922759	0.336862	0.946117
ABL2	-0.613403	8.09352	0.922067	0.337043	0.946117
GNPDA1	-0.587803	8.33521	0.921484	0.337196	0.946117
KCTD7	0.777135	8.11102	0.920039	0.337575	0.946117
FUNDC2	-0.381911	9.80924	0.919897	0.337612	0.946117
GLB1	-0.506134	8.54913	0.919797	0.337638	0.946117
B3GALT6	-0.581963	8.18852	0.919137	0.337812	0.946117
BTAF1	0.482175	9.11098	0.919037	0.337838	0.946117
WDR18	-0.44531	8.86875	0.918488	0.337982	0.946117
PRR3	0.652674	8.394	0.917933	0.338128	0.946117
GAA	0.706182	8.09512	0.916459	0.338516	0.946117
TP53BP1	-0.504507	8.559	0.916409	0.338529	0.946117
CLPX	0.529545	8.90296	0.915716	0.338712	0.946117
CETN3	-0.616976	7.98038	0.913381	0.339328	0.946117
CRIPT	-0.444106	8.78504	0.910767	0.34002	0.946117
ALDH3A2	-0.537458	8.40288	0.91063	0.340057	0.946117
ING5	-0.453773	8.76319	0.909923	0.340244	0.946117
ZBTB43	0.574419	8.62888	0.908555	0.340607	0.946117
COQ4	-0.40696	9.37061	0.908519	0.340617	0.946117
VPS52	-0.48888	8.51437	0.90829	0.340678	0.946117
ZSCAN18	0.574985	8.64408	0.908124	0.340722	0.946117
DUSP11	-0.426169	8.99801	0.907984	0.340759	0.946117
MAP3K14	-0.552653	8.18186	0.907721	0.340829	0.946117
COG6	-0.577333	8.2171	0.907695	0.340836	0.946117
IP6K2	-0.388112	9.45847	0.907501	0.340887	0.946117
THOC6	0.528168	8.78851	0.906673	0.341108	0.946117
DDX51	0.87721	7.93017	0.906506	0.341152	0.946117
ELP1	0.577917	8.47972	0.90458	0.341665	0.946117
HDHD2	-0.514596	8.49922	0.901967	0.342363	0.946117
CPD	0.477462	9.09887	0.901354	0.342528	0.946117
BAHD1	-0.640134	7.99975	0.901244	0.342557	0.946117
ELF4	-0.470092	8.62945	0.900422	0.342777	0.946117
C17orf80	-0.680999	7.93302	0.900088	0.342867	0.946117
UQCC3	-0.402037	9.16916	0.898708	0.343237	0.946117
ZNF266	-0.410219	9.02401	0.897895	0.343455	0.946117
TERF1	0.455252	9.16769	0.897655	0.34352	0.946117
PAFAH1B2	-0.484839	8.49509	0.895942	0.34398	0.946117
COL6A2	-0.516593	8.39232	0.895738	0.344035	0.946117
PPM1L	-0.602762	8.14742	0.895362	0.344137	0.946117
TEC	0.505506	8.90478	0.891836	0.345089	0.946117
GTPBP3	0.64357	8.33094	0.891293	0.345235	0.946117
HAUS6	0.643421	8.391	0.890084	0.345563	0.946117
RRS1	-0.550955	8.32087	0.889414	0.345744	0.946117
LMNB2	0.765101	8.02275	0.888565	0.345974	0.946117
HACD3	0.602959	8.4995	0.888454	0.346004	0.946117
ZC3H6	0.542475	8.64431	0.888084	0.346105	0.946117
PIGG	0.52015	8.67027	0.886217	0.346612	0.946117
RBM7	0.59928	8.58816	0.886161	0.346628	0.946117
IARS	-0.403872	9.11251	0.885982	0.346676	0.946117
TRUB2	-0.509449	8.53741	0.885912	0.346695	0.946117
SCPEP1	-0.421226	8.92936	0.884167	0.34717	0.946117
PAF1	-0.42044	9.03079	0.88282	0.347538	0.946117
PIP4K2C	-0.445697	8.78826	0.882282	0.347685	0.946117
AHI1	0.545927	8.72573	0.881899	0.34779	0.946117
APPL2	0.688342	8.19962	0.881084	0.348012	0.946117
NFKBIE	-0.674015	7.9755	0.880743	0.348106	0.946117
ZNF439	0.689887	8.12645	0.88023	0.348246	0.946117
LPGAT1	0.411109	9.97301	0.87979	0.348367	0.946117
SNRNP25	0.638823	8.4362	0.879141	0.348544	0.946117
CBFB	-0.429331	9.06845	0.878545	0.348708	0.946117
AGO4	0.686301	8.23876	0.877937	0.348875	0.946117
DPF2	-0.395389	9.14791	0.876316	0.34932	0.946117
PEX26	-0.451829	8.64551	0.876287	0.349328	0.946117
CHM	-0.47648	8.61973	0.875068	0.349663	0.946117
TMEM192	0.5643	8.68626	0.873615	0.350063	0.946117
VPS35L	0.59893	8.45601	0.872757	0.3503	0.946117
RNF121	-0.669131	7.93719	0.871713	0.350588	0.946117
BAIAP3	0.687388	8.11625	0.870883	0.350818	0.946117
PDPK1	-0.417374	8.95425	0.870436	0.350941	0.946117
SYAP1	0.443094	9.45519	0.868994	0.351341	0.946117
RIC1	0.497533	8.84551	0.868981	0.351344	0.946117
CKS2	-0.545609	8.32619	0.868925	0.35136	0.946117
FAM193B	0.598949	8.45907	0.868853	0.35138	0.946117
PPIE	-0.372627	9.67076	0.867457	0.351767	0.946117
DPP4	0.863496	7.95028	0.86741	0.35178	0.946117
ZNF7	-0.508039	8.41594	0.867259	0.351822	0.946117
HPRT1	-0.390324	9.1965	0.867253	0.351823	0.946117
ZC3H14	0.481089	8.94451	0.866755	0.351962	0.946117
GALNS	0.683536	8.16654	0.866695	0.351978	0.946117
C16orf58	-0.474736	8.66803	0.866565	0.352015	0.946117
PLXND1	0.858605	7.91155	0.865965	0.352181	0.946117
ZNF789	0.755834	8.01364	0.865399	0.352339	0.946117
GATD3B	0.566531	8.41393	0.864794	0.352507	0.946117
DXO	-0.397718	9.12893	0.862817	0.353058	0.946254
GART	-0.422803	8.89026	0.861207	0.353507	0.946254
TMEM250	-0.625528	7.97637	0.86094	0.353582	0.946254
DNAJC9	-0.409712	9.08577	0.860626	0.353669	0.946254
ZNF429	-0.473246	8.71005	0.860527	0.353697	0.946254
EIF3C	0.751556	8.10425	0.859928	0.353865	0.946254
LGALS9C	0.513813	8.78258	0.859513	0.353981	0.946254
NOL12	0.633324	8.30187	0.857843	0.354449	0.946471
HSDL2	0.68271	8.41134	0.857771	0.354469	0.946471
TTC32	0.53174	8.62136	0.856526	0.354818	0.946547
RFXAP	-0.561886	8.17736	0.856206	0.354908	0.946547
SLC9B2	0.681094	8.22277	0.855497	0.355108	0.946547
ITPK1	-0.447809	8.69284	0.853187	0.355758	0.947737
NAA15	0.477792	8.98568	0.851339	0.356279	0.948055
APOL2	-0.447062	8.7357	0.85132	0.356285	0.948055
LRCH1	-0.445797	8.79211	0.848977	0.356947	0.948815
BBS7	-0.623252	7.92507	0.847631	0.357329	0.948815
GRAMD4	0.677769	8.2777	0.846416	0.357673	0.948815
SLC8B1	0.675707	8.18278	0.84608	0.357769	0.948815
RABGAP1	0.588066	8.44303	0.845708	0.357874	0.948815
LIN7C	-0.615622	8.17474	0.845277	0.357997	0.948815
TEFM	-0.535193	8.20608	0.844841	0.358121	0.948815
GABARAPL1	0.400832	10.1021	0.842292	0.358847	0.948815
DDX19B	0.628149	8.25848	0.842014	0.358926	0.948815
YIPF6	-0.537099	8.35638	0.841462	0.359084	0.948815
DPP9	0.421276	9.48995	0.841384	0.359106	0.948815
LRRC23	0.741257	8.13368	0.841119	0.359182	0.948815
ATP9B	0.554199	8.59383	0.840341	0.359404	0.948815
ADAT1	0.673369	8.19351	0.837005	0.360359	0.948815
POLD1	-0.583083	8.14171	0.836663	0.360457	0.948815
IRAK1	0.585544	8.44244	0.83543	0.360811	0.948815
EIF3J	0.390225	9.8799	0.834817	0.360988	0.948815
NOA1	0.473947	8.97813	0.833995	0.361224	0.948815
TM9SF1	-0.55304	8.18975	0.833014	0.361507	0.948815
GPATCH4	0.527185	8.69877	0.832889	0.361543	0.948815
PFKFB3	0.744148	8.06213	0.831582	0.36192	0.948815
CERS4	-0.374162	9.27325	0.829755	0.362447	0.948815
GNGT2	-0.479672	8.58281	0.829669	0.362472	0.948815
CHIC1	0.74284	7.9552	0.829656	0.362476	0.948815
LAMTOR3	-0.423412	8.91394	0.829376	0.362557	0.948815
VPS50	0.621711	8.18926	0.829273	0.362587	0.948815
RB1	0.431679	9.25684	0.828273	0.362876	0.948815
SNX19	-0.464865	8.71165	0.828272	0.362877	0.948815
NSUN6	-0.414772	8.86414	0.828251	0.362883	0.948815
ZNF585A	0.583712	8.40622	0.827874	0.362992	0.948815
CYTH3	-0.413212	8.83006	0.826329	0.36344	0.948815
WHRN	0.735842	8.16857	0.825852	0.363579	0.948815
CCDC22	-0.491796	8.54267	0.824887	0.363859	0.948815
ZMAT3	-0.413717	8.99009	0.824784	0.363889	0.948815
HIPK2	-0.429598	8.69556	0.823807	0.364173	0.948815
ZNF641	-0.577441	8.09628	0.822706	0.364494	0.948815
TBCCD1	-0.510166	8.47766	0.822404	0.364582	0.948815
AIDA	0.548158	8.65958	0.820934	0.365011	0.948815
TXNDC11	0.434538	9.14434	0.820824	0.365043	0.948815
SRBD1	-0.475947	8.48461	0.818508	0.36572	0.948815
UROS	0.399666	9.91979	0.8177	0.365957	0.948815
ZCCHC2	0.735109	8.22675	0.813782	0.367107	0.948815
PELP1	-0.506843	8.48967	0.813421	0.367214	0.948815
ZNF197	-0.607526	8.04093	0.813243	0.367266	0.948815
PDXDC1	-0.388972	9.20123	0.811497	0.367781	0.948815
BMI1	0.616846	8.31747	0.810252	0.368148	0.948815
DGCR2	-0.435182	8.67853	0.81007	0.368202	0.948815
ZSCAN26	-0.547351	8.23115	0.807082	0.369087	0.948815
LINC02210-CRHR1	0.728629	8.03345	0.806438	0.369278	0.948815
TNKS	-0.426466	8.89421	0.805235	0.369635	0.948815
USP12	0.574396	8.45598	0.804295	0.369915	0.948815
GSKIP	-0.544478	8.13766	0.80424	0.369931	0.948815
SELENOI	-0.523422	8.38184	0.804084	0.369977	0.948815
TNRC6A	0.465018	8.9704	0.803004	0.370299	0.948815
ATP6V1D	-0.445453	8.85712	0.802004	0.370597	0.948815
SLC25A26	-0.444935	8.66784	0.801853	0.370642	0.948815
PPP5C	-0.370725	9.34726	0.801181	0.370843	0.948815
NHSL2	0.660552	8.08831	0.799935	0.371215	0.948815
SBF2	0.612455	8.3114	0.798754	0.371568	0.948815
HIRIP3	0.611511	8.23891	0.798097	0.371765	0.948815
ING3	-0.423229	8.83592	0.79773	0.371875	0.948815
WASHC5	0.5427	8.53019	0.797711	0.37188	0.948815
POLR1C	0.572144	8.49075	0.797672	0.371892	0.948815
UBXN7	0.571251	8.5692	0.797654	0.371897	0.948815
MKRN2	-0.454042	8.62648	0.79569	0.372487	0.948815
CCDC88A	0.612161	8.34492	0.795224	0.372627	0.948815
DHX37	-0.501351	8.41062	0.794198	0.372935	0.948815
CKAP5	-0.453808	8.57932	0.793603	0.373114	0.948815
NXT1	0.426014	9.62162	0.793164	0.373247	0.948815
COIL	0.462177	8.93708	0.792826	0.373349	0.948815
NAALADL1	-0.373598	9.36134	0.792059	0.37358	0.948815
LLPH	0.476811	8.91536	0.79174	0.373676	0.948815
HBS1L	0.494093	8.79602	0.79145	0.373763	0.948815
GNL2	-0.412396	8.8798	0.789694	0.374294	0.948815
NAA16	0.402377	9.49064	0.788768	0.374574	0.948815
NOMO2	0.657818	8.08273	0.78808	0.374782	0.948815
RNF111	-0.517435	8.40936	0.787773	0.374875	0.948815
GTF2H3	-0.44019	8.77012	0.787761	0.374879	0.948815
STAT5B	-0.464404	8.60845	0.786595	0.375233	0.948815
WDR12	0.655048	8.15716	0.786498	0.375262	0.948815
PSEN2	0.603778	8.31063	0.781923	0.376654	0.948815
TRAP1	-0.449312	8.68872	0.780512	0.377085	0.948815
ARID2	0.436782	9.11994	0.780424	0.377112	0.948815
ZFP90	-0.403354	8.93124	0.779337	0.377444	0.948815
PYROXD2	0.38909	9.51744	0.778876	0.377586	0.948815
JOSD1	0.564246	8.55071	0.778847	0.377595	0.948815
SSH3	-0.531837	8.18612	0.778174	0.377801	0.948815
SCAF8	0.457201	8.87718	0.77509	0.378747	0.948815
TCEAL4	-0.448423	8.53341	0.775012	0.378771	0.948815
KIF13B	0.564001	8.5231	0.773334	0.379288	0.948815
CPSF3	0.53408	8.57529	0.772916	0.379417	0.948815
TMEM70	0.487766	8.69353	0.772629	0.379505	0.948815
HAUS1	-0.446422	8.68322	0.772532	0.379535	0.948815
C5orf24	0.415384	9.22697	0.77226	0.379619	0.948815
TOX	-0.403321	9.16059	0.771309	0.379912	0.948815
C20orf194	-0.560496	8.02006	0.770955	0.380022	0.948815
IFT74	-0.673449	7.94372	0.770945	0.380025	0.948815
NBPF1	-0.590232	7.98775	0.769786	0.380383	0.948815
AGO2	0.4537	8.94226	0.769264	0.380545	0.948815
TRMT61B	0.469213	8.8849	0.768576	0.380758	0.948815
NSMCE2	-0.47417	8.53309	0.767466	0.381102	0.948815
ENDOV	-0.558939	8.08062	0.76688	0.381284	0.948815
PDE6B	0.562765	8.48591	0.766683	0.381345	0.948815
SLC10A7	0.81579	7.94512	0.766531	0.381392	0.948815
C2CD2L	0.717254	8.03721	0.766269	0.381473	0.948815
ARSD	0.648434	8.13968	0.766029	0.381548	0.948815
TMEM120A	0.389528	9.36431	0.765976	0.381564	0.948815
PRKCE	0.808809	7.9242	0.764515	0.382019	0.948815
PXMP4	-0.590435	7.95725	0.764502	0.382023	0.948815
HSD17B12	0.485783	8.84251	0.763875	0.382218	0.948815
TMEM184C	-0.553446	8.09316	0.763607	0.382301	0.948815
CREB1	-0.365037	9.32057	0.763328	0.382388	0.948815
PITPNM2	0.486816	8.70015	0.763173	0.382437	0.948815
SLC25A24	-0.491028	8.33091	0.76208	0.382778	0.948815
ZNF761	0.711584	8.01305	0.759216	0.383673	0.948815
RNASEH1	-0.391964	9.16452	0.758905	0.38377	0.948815
CCDC142	0.80583	7.94099	0.758465	0.383908	0.948815
GCLC	-0.554863	8.28949	0.758151	0.384007	0.948815
ELK1	-0.52817	8.30961	0.758102	0.384022	0.948815
SRPRB	-0.455106	8.58092	0.75766	0.384161	0.948815
ACSF3	0.504275	8.52695	0.756899	0.3844	0.948815
TCAIM	-0.619844	8.04333	0.756401	0.384556	0.948815
PIK3CA	-0.507195	8.26521	0.756263	0.3846	0.948815
MED14	0.706907	8.29729	0.756216	0.384614	0.948815
D2HGDH	-0.619747	7.95342	0.754518	0.385148	0.948815
MIOS	0.596374	8.25698	0.754159	0.385261	0.948815
ZDHHC12	-0.371841	9.28818	0.753548	0.385454	0.948815
UNC93B1	0.448788	8.87926	0.753425	0.385493	0.948815
KPNA6	-0.45296	8.62121	0.753363	0.385512	0.948815
MAPKAPK5	0.410132	9.17309	0.752334	0.385837	0.948815
MED22	-0.582754	8.00679	0.751866	0.385985	0.948815
CRY1	-0.402532	8.93396	0.750881	0.386296	0.948815
KYAT3	0.553078	8.54204	0.750064	0.386554	0.948815
MFN2	0.594405	8.36383	0.749015	0.386887	0.948815
OGDH	0.401354	9.41849	0.748593	0.38702	0.948815
REPIN1	-0.402329	8.88612	0.748535	0.387039	0.948815
CDHR3	0.638885	8.14866	0.747797	0.387273	0.948815
YPEL1	-0.377045	9.1411	0.74771	0.3873	0.948815
SORBS3	0.639411	8.17378	0.747203	0.387462	0.948815
PSMA2	0.638114	8.22458	0.746042	0.38783	0.948815
SREBF2	-0.429157	8.68681	0.745996	0.387845	0.948815
PGBD2	-0.551294	7.98632	0.745766	0.387918	0.948815
RFFL	0.498072	8.57872	0.743168	0.388746	0.948815
APOBEC3H	0.558007	8.36878	0.743062	0.38878	0.948815
C2orf49	-0.467227	8.47799	0.74263	0.388918	0.948815
CHAF1A	0.703633	8.00758	0.741523	0.389271	0.948815
RNF26	-0.544418	8.25141	0.739901	0.38979	0.948815
ZCWPW1	-0.616207	7.93478	0.739659	0.389868	0.948815
SLC2A4RG	-0.463421	8.5347	0.738665	0.390186	0.948815
TRAPPC4	-0.358856	9.18869	0.738371	0.390281	0.948815
ALKBH6	-0.371831	9.0799	0.738189	0.390339	0.948815
BCL2L11	0.634706	8.25423	0.73814	0.390355	0.948815
C11orf54	-0.520399	8.29394	0.738129	0.390359	0.948815
FBXW7	0.519601	8.67651	0.73811	0.390365	0.948815
SGPL1	0.799973	7.98476	0.737244	0.390643	0.948815
VPS26C	-0.357741	9.32601	0.736841	0.390772	0.948815
QKI	0.420756	9.01654	0.735724	0.391131	0.948815
TCOF1	-0.352469	9.38464	0.735579	0.391178	0.948815
CSTF2	-0.545959	8.07731	0.735392	0.391238	0.948815
PIK3C2A	0.494169	8.67677	0.734916	0.391392	0.948815
ISG20L2	-0.360689	9.28445	0.734569	0.391503	0.948815
WBP4	0.552057	8.44136	0.73421	0.391619	0.948815
DUSP28	0.520905	8.52498	0.734179	0.391629	0.948815
ITPR1	0.476693	8.71223	0.734101	0.391654	0.948815
RALGAPA2	0.550434	8.47655	0.734013	0.391683	0.948815
CCDC28A	-0.397653	8.97986	0.733799	0.391752	0.948815
ATXN1	-0.450942	8.50351	0.733325	0.391905	0.948815
TOP3B	0.554049	8.39556	0.733206	0.391943	0.948815
NAA80	-0.481126	8.3802	0.733009	0.392007	0.948815
PTPN9	0.493725	8.65273	0.732238	0.392256	0.948815
RBM15	0.588089	8.39041	0.731986	0.392337	0.948815
STARD4	-0.543356	8.08245	0.731698	0.39243	0.948815
DIP2B	0.54995	8.43246	0.731652	0.392445	0.948815
UGGT1	0.519891	8.50231	0.731487	0.392499	0.948815
ZKSCAN8	0.697416	8.16575	0.731046	0.392641	0.948815
EHBP1L1	0.550479	8.52341	0.729305	0.393205	0.948815
UBE2Q1	-0.497673	8.28636	0.729189	0.393243	0.948815
NEDD9	-0.394946	8.97893	0.728881	0.393343	0.948815
LRRC58	0.549395	8.44828	0.727861	0.393674	0.948815
P4HTM	-0.380213	9.01049	0.72776	0.393707	0.948815
RHOQ	0.698243	7.9641	0.727155	0.393904	0.948815
POMGNT1	-0.460548	8.54915	0.726879	0.393993	0.948815
PPP2R5D	-0.461666	8.44924	0.72674	0.394039	0.948815
OTUD5	-0.366538	9.19141	0.726605	0.394082	0.948815
ARNT	-0.447562	8.46229	0.725299	0.394508	0.948955
FAM214B	-0.540117	8.1202	0.725175	0.394548	0.948955
CHID1	-0.431164	8.7105	0.722033	0.395574	0.949737
EXT2	0.626257	8.21452	0.720837	0.395966	0.949737
NDUFS4	-0.352252	9.25745	0.720249	0.396158	0.949737
SENP5	0.428197	8.99283	0.719993	0.396242	0.949737
AKAP7	-0.393201	8.76595	0.719291	0.396473	0.949737
SACM1L	-0.338407	9.59919	0.71878	0.39664	0.949737
POLR3C	-0.377732	8.90107	0.718698	0.396667	0.949737
PPP1R35	-0.419509	8.70667	0.7186	0.3967	0.949737
CNP	-0.475267	8.45009	0.718569	0.39671	0.949737
COA6	-0.383613	8.86092	0.71665	0.397341	0.950095
ZNF124	-0.566027	8.0556	0.716343	0.397442	0.950095
BRWD3	0.58175	8.41123	0.715884	0.397593	0.950095
CRTC1	-0.534342	8.13066	0.714891	0.397921	0.950095
FBXO22	-0.490594	8.29372	0.714683	0.397989	0.950095
RASGEF1A	-0.473177	8.30339	0.714395	0.398084	0.950095
ZNF487	0.623323	8.24381	0.712756	0.398626	0.950606
SPATS2L	0.688168	8.21891	0.712511	0.398707	0.950606
SMARCAL1	-0.441029	8.54644	0.711201	0.399141	0.951019
MED7	-0.56609	8.0901	0.710755	0.399289	0.951019
PAOX	0.621949	8.24438	0.708308	0.400102	0.951131
CD83	0.496225	8.80943	0.7076	0.400337	0.951131
AC013394.1	-0.5332	8.16693	0.707314	0.400432	0.951131
UNKL	0.513097	8.46603	0.706809	0.4006	0.951131
FAM185A	0.622251	8.17077	0.706001	0.40087	0.951131
DUSP6	0.576564	8.33915	0.705066	0.401182	0.951131
GNG10	-0.405378	8.83094	0.704212	0.401467	0.951131
CYSLTR1	0.541673	8.42781	0.703208	0.401803	0.951131
TAX1BP1	0.378839	10.7241	0.702956	0.401887	0.951131
GALC	-0.359728	9.30131	0.702872	0.401915	0.951131
SFMBT1	0.573771	8.36558	0.702638	0.401994	0.951131
SLC4A1AP	0.435202	8.9119	0.702532	0.402029	0.951131
PHF10	-0.562913	8.03858	0.702405	0.402072	0.951131
ZNF335	0.435693	8.86037	0.702031	0.402197	0.951131
SLC27A5	0.513404	8.43571	0.701373	0.402418	0.951169
METTL18	-0.530565	8.10939	0.700506	0.402708	0.951373
RAD51D	-0.528879	8.12578	0.699537	0.403034	0.951659
RUSC1	-0.470267	8.4563	0.698795	0.403284	0.951766
ACYP2	-0.355442	9.26324	0.696996	0.40389	0.952248
LEO1	-0.447955	8.58193	0.696557	0.404038	0.952248
TOR3A	-0.37272	8.99715	0.696367	0.404102	0.952248
COPB2	-0.336468	9.5252	0.695105	0.404528	0.952445
ANKRD54	0.484303	8.54216	0.694907	0.404595	0.952445
NUFIP1	-0.502709	8.27281	0.693388	0.405109	0.953173
CLYBL	0.681168	7.94053	0.691899	0.405613	0.953531
IL15	-0.5016	8.16152	0.691729	0.405671	0.953531
CINP	-0.421672	8.69272	0.69047	0.406099	0.953881
SQLE	-0.485967	8.40928	0.690085	0.40623	0.953881
UNK	-0.402045	8.75412	0.688991	0.406602	0.954273
TSPOAP1	0.419753	9.0305	0.687408	0.407141	0.954365
PIKFYVE	-0.358454	9.06262	0.687075	0.407255	0.954365
QDPR	-0.483906	8.35588	0.68654	0.407437	0.954365
ARSG	-0.482473	8.35359	0.686471	0.407461	0.954365
ZNF84	0.502941	8.57862	0.685559	0.407773	0.954614
GBA	-0.463023	8.49081	0.684921	0.407991	0.954645
ASB1	-0.419268	8.61829	0.684321	0.408196	0.954646
PI16	0.537796	8.37546	0.682255	0.408905	0.954657
ZNF548	0.675821	8.05179	0.682254	0.408905	0.954657
RINL	-0.375085	8.914	0.681992	0.408995	0.954657
PES1	0.47773	8.74844	0.680651	0.409456	0.954657
MAP3K5	-0.581859	8.19064	0.678375	0.41024	0.954657
SIPA1L3	0.676545	7.99273	0.676532	0.410876	0.954657
NCOA2	-0.37402	8.99883	0.67605	0.411043	0.954657
RFC2	-0.428803	8.61686	0.675125	0.411363	0.954657
TM2D3	-0.366365	9.03055	0.67489	0.411445	0.954657
[truncated: 2,655 more rows]

## Sheet: CD56bri CD16- NKSvsH_DGEtable
	logFC	logCPM	F	PValue	FDR
AREG	5.82612	11.682	38.3209	7.19031e-10	3.34637e-06
CXCR3	-7.38927	9.8702	22.5108	2.22965e-06	0.00518841
CAMK2G	-6.65812	9.48591	16.2588	5.72155e-05	0.0887602
C14orf119	-6.46573	8.99241	15.1362	0.000103129	0.0975302
CCL3	2.59753	8.97268	15.1059	0.000104781	0.0975302
TRNT1	-6.26657	8.9353	13.701	0.000219839	0.151583
KIR3DL1	-3.78776	8.71207	13.5145	0.000242632	0.151583
USP18	3.58104	8.6371	13.3799	0.000260564	0.151583
LRIF1	-6.20359	8.92079	13.1254	0.0002982	0.153087
ATF1	-6.1458	8.86258	12.7638	0.000361322	0.153087
NIPSNAP2	-6.16542	9.02295	12.7611	0.000361829	0.153087
FUT11	-3.75116	9.48517	12.539	0.000407183	0.157919
CCDC57	-6.1966	9.41357	12.3684	0.000445895	0.15963
GPR68	-6.02183	8.8767	11.7259	0.000628141	0.208812
LNPK	-5.9879	8.76866	11.5665	0.000684038	0.212234
ZNFX1	-5.99819	9.1764	11.3685	0.000760476	0.216133
ZNF92	-5.96321	9.05508	11.1831	0.000839896	0.216133
NDRG3	-5.92672	8.81472	11.1075	0.000874648	0.216133
IFIT3	3.08823	8.28641	11.0435	0.000905169	0.216133
CLK4	-5.91866	9.00708	10.9762	0.000938466	0.216133
ODF3B	3.86204	8.48961	10.7986	0.0010324	0.216133
XCL2	-2.85486	12.2167	10.6749	0.0011034	0.216133
CMPK2	3.85042	8.48904	10.6533	0.00111629	0.216133
SNUPN	-5.8315	8.35019	10.4655	0.00123506	0.216133
SH2D1B	-2.41889	11.3136	10.4521	0.00124395	0.216133
MTA1	-5.85493	9.05289	10.4413	0.00125128	0.216133
FOPNL	-5.81209	8.83703	10.353	0.00131226	0.216133
NUP58	-5.86469	9.24181	10.3195	0.00133615	0.216133
TMEM191C	-5.79944	8.50232	10.3048	0.00134677	0.216133
RPP25L	-5.78229	8.53174	10.1427	0.00146991	0.228033
NFYB	-5.74656	8.34102	9.92303	0.00165511	0.24848
NPC1	-5.73695	8.78385	9.85659	0.00171566	0.249522
ESYT2	-3.43644	9.5517	9.74727	0.00182022	0.256707
ARMC10	-5.71848	9.05858	9.5943	0.00197752	0.257439
TWISTNB	-5.72253	8.98482	9.59354	0.00197834	0.257439
HDAC3	-5.73041	9.1988	9.54174	0.0020347	0.257439
ZBTB2	-5.67711	8.42237	9.47156	0.00211365	0.257439
SAG	2.73314	7.99236	9.39634	0.00220172	0.257439
SGTA	-5.67293	8.99852	9.32945	0.00228321	0.257439
CYB561D1	-5.62967	8.43101	9.24842	0.002386	0.257439
TMEM168	-5.63007	8.50996	9.22606	0.00241518	0.257439
CYTH3	-5.63517	8.83006	9.22505	0.00241651	0.257439
TRIB2	-3.35848	9.49136	9.22082	0.00242205	0.257439
LGALS3BP	4.90941	8.32725	9.1494	0.00251802	0.257439
PREP	-5.61866	8.81214	9.14894	0.00251865	0.257439
MFAP1	-5.62008	8.32041	9.13016	0.00254452	0.257439
C6orf47	-5.60418	8.52348	9.07075	0.00262815	0.260243
ZNF296	-5.60281	8.88366	8.97034	0.00277592	0.263613
FES	-2.35925	9.87643	8.91703	0.00285773	0.263613
PIK3CG	-5.58695	8.77933	8.87153	0.00292956	0.263613
RBM48	-5.57421	8.81689	8.85919	0.00294934	0.263613
FEZ2	-3.23108	9.09611	8.8294	0.00299765	0.263613
PISD	-5.55945	8.71537	8.82458	0.00300556	0.263613
ASPSCR1	-5.58206	8.96809	8.79248	0.00305868	0.263613
SH2D3C	-2.67991	9.24834	8.71345	0.00319354	0.26771
ARMC5	-5.53701	8.51532	8.69765	0.00322126	0.26771
MCM3	-5.53903	8.84592	8.64453	0.00331614	0.27076
FASLG	-2.64444	8.77945	8.55147	0.00348922	0.279979
PAGR1	-3.1783	8.83587	8.50282	0.00358336	0.28266
PHTF1	-5.48646	8.72411	8.4191	0.00375148	0.290585
POLB	-5.47139	8.6639	8.37923	0.00383433	0.290585
MYO9A	-5.46296	8.64029	8.3364	0.0039254	0.290585
CSTF2T	-5.47141	8.57468	8.32542	0.00394911	0.290585
BBIP1	-5.47365	8.77579	8.30389	0.00399602	0.290585
ARHGEF7	-5.45909	8.83816	8.23517	0.00414955	0.297108
DDX1	-5.43962	8.61865	8.12202	0.00441555	0.305836
FBXL20	-5.418	8.57084	8.05691	0.00457641	0.305836
VHL	-3.21419	9.53933	8.02623	0.00465425	0.305836
TXNDC15	-5.41322	8.60028	8.02474	0.00465809	0.305836
PEX26	-5.40448	8.64551	8.01402	0.00468566	0.305836
MAP3K7	-5.41083	8.73015	7.97287	0.00479293	0.305836
YPEL3	-2.3839	10.3326	7.92862	0.00491106	0.305836
RGP1	-5.40448	8.62534	7.92093	0.00493197	0.305836
B3GNT2	-3.21347	9.58485	7.92025	0.00493375	0.305836
ISCA2	-5.40445	8.78597	7.91592	0.00494558	0.305836
TRIM4	-3.09311	8.9615	7.85575	0.0051122	0.305836
CD160	-2.06965	10.4336	7.82201	0.00520815	0.305836
CTCF	-5.41463	9.09568	7.78537	0.00531447	0.305836
DCK	-2.18642	9.7016	7.77745	0.00533769	0.305836
ERMP1	-5.3852	8.78594	7.77155	0.00535512	0.305836
NPAT	-5.40647	9.13233	7.72342	0.00549921	0.305836
USP48	-5.41479	9.21182	7.71229	0.00553309	0.305836
RETREG3	-5.38767	9.05083	7.68049	0.00563108	0.305836
HOXB2	-3.07507	8.94227	7.67915	0.00563519	0.305836
CHST14	-5.32928	8.19371	7.5958	0.00590076	0.305836
HMCES	-5.31976	8.56954	7.52324	0.00614227	0.305836
CANT1	-5.31537	8.44521	7.49836	0.00622742	0.305836
TMEM129	-5.31269	8.58815	7.48624	0.00626933	0.305836
PAFAH1B3	-5.30831	8.38143	7.47312	0.006315	0.305836
GHDC	-5.31044	8.33994	7.46994	0.00632612	0.305836
KDM3A	-5.31493	8.7246	7.46287	0.00635093	0.305836
VPS53	-3.03696	8.89957	7.44941	0.00639838	0.305836
ENPP4	-5.29611	8.29827	7.44876	0.00640073	0.305836
DNAJB12	-5.33799	8.99835	7.44132	0.00642715	0.305836
GOLPH3	-2.32396	9.66705	7.43929	0.00643431	0.305836
PAM	-2.52243	9.24956	7.41294	0.00652888	0.305836
PEX11B	-5.30623	8.72901	7.4103	0.00653852	0.305836
C5orf15	-5.28842	8.63485	7.40469	0.00655883	0.305836
CAPN12	-2.4851	10.3133	7.37874	0.00665376	0.305836
KDM5B	-5.32512	9.06448	7.37159	0.00668024	0.305836
NRROS	-5.27984	8.72812	7.35673	0.00673549	0.305836
MPP7	-5.28586	8.55696	7.33759	0.00680729	0.305836
SAR1B	-5.28921	8.93449	7.30843	0.00691825	0.305836
NSUN2	-3.00964	9.06665	7.28912	0.0069927	0.305836
TMEM223	-2.99775	8.77923	7.24551	0.00716394	0.305836
FAM117A	-5.28145	8.94632	7.22322	0.00725318	0.305836
S100B	-5.2748	8.21707	7.20519	0.00732615	0.305836
GMPR2	-2.99886	8.9194	7.18146	0.00742328	0.305836
WDR48	-2.99686	9.0653	7.13838	0.0076031	0.305836
ASB1	-5.23056	8.61829	7.10245	0.00775656	0.305836
VPS52	-5.23602	8.51437	7.09806	0.00777551	0.305836
LSM12	-2.98377	9.08366	7.09139	0.00780434	0.305836
CYP4V2	-5.2235	8.68195	7.04415	0.0080122	0.305836
SPHK2	-5.20797	8.54649	7.00176	0.00820346	0.305836
ZNF586	-5.20323	8.17888	7.00171	0.00820371	0.305836
NUP43	-5.1997	8.06918	6.99915	0.0082154	0.305836
USF1	-5.22325	8.85749	6.98531	0.00827895	0.305836
TOMM70	-5.20583	8.75773	6.97915	0.00830739	0.305836
ARMH3	4.50869	8.27527	6.97548	0.00832437	0.305836
STYX	-5.19644	8.5479	6.97104	0.00834499	0.305836
USP19	-5.19786	8.27973	6.96784	0.0083599	0.305836
POLG2	-5.20071	8.47531	6.96514	0.00837246	0.305836
DNAJA2	-2.25387	9.63555	6.95494	0.00842012	0.305836
HELQ	-5.20043	8.3786	6.94984	0.00844414	0.305836
C15orf39	-2.45375	9.23865	6.93589	0.00850995	0.305836
CLEC11A	-5.21282	8.83419	6.93177	0.00852956	0.305836
DCAF1	-5.1834	8.23845	6.92746	0.00855007	0.305836
FUT8	-5.21903	8.97754	6.92541	0.00855988	0.305836
SEC16A	-5.19756	8.72179	6.92243	0.00857411	0.305836
VTA1	-5.21909	8.92779	6.91907	0.00859016	0.305836
AGK	-2.09692	10.2912	6.90909	0.00863804	0.305836
AP1G1	-5.19982	8.91931	6.90158	0.00867433	0.305836
DCAF6	-5.18372	8.76641	6.86055	0.00887509	0.30655
ARFIP2	-5.17724	8.6715	6.85301	0.00891246	0.30655
COMMD10	-5.18454	8.90114	6.8271	0.00904228	0.30655
BTBD1	-5.19107	8.97693	6.82597	0.00904795	0.30655
PTCH2	4.51234	8.26737	6.81599	0.00909852	0.30655
KIAA0100	-5.18085	8.94226	6.78359	0.00926455	0.30655
RNF115	-2.08622	9.80599	6.77089	0.00933043	0.30655
FAM122C	2.85552	8.07972	6.75305	0.00942386	0.30655
RABIF	-2.91228	8.9223	6.71043	0.009651	0.30655
C6orf62	-3.02311	9.60775	6.6862	0.00978264	0.30655
GRAMD1A	-2.47893	9.55573	6.66059	0.00992376	0.30655
KEAP1	-2.4024	9.15962	6.65156	0.00997401	0.30655
OGFRL1	-5.15776	8.71518	6.65129	0.00997559	0.30655
PATZ1	-5.14053	8.30689	6.64015	0.010038	0.30655
RSAD2	2.57229	8.20461	6.62528	0.0101218	0.30655
SLC2A11	-5.13051	8.32984	6.62495	0.0101237	0.30655
COQ8B	-5.12473	8.51601	6.61947	0.0101548	0.30655
MAFF	2.14636	10.1061	6.60827	0.0102186	0.30655
CCDC117	-5.10252	8.16988	6.60019	0.0102649	0.30655
SMG5	-5.12812	8.72138	6.59947	0.0102691	0.30655
ELMSAN1	-5.12376	8.56557	6.58668	0.0103429	0.30655
LZTS2	-5.10753	8.05897	6.56765	0.0104537	0.30655
LLGL1	-5.09998	8.09324	6.55826	0.0105089	0.30655
ZDHHC16	-5.09441	8.07768	6.54276	0.0106005	0.30655
PAQR8	-5.09934	7.9716	6.53595	0.010641	0.30655
EPS8L2	-5.11253	8.74415	6.52977	0.010678	0.30655
KBTBD3	-5.09247	8.28145	6.51953	0.0107394	0.30655
SLC39A6	-5.10301	8.6216	6.51839	0.0107463	0.30655
REEP4	-5.11247	8.85561	6.51164	0.010787	0.30655
HLTF	-5.0952	8.40504	6.51097	0.0107911	0.30655
DCAF10	-5.1054	8.67347	6.50817	0.010808	0.30655
TIFA	-5.09769	8.37187	6.50103	0.0108514	0.30655
RARS	-5.0928	8.45881	6.48878	0.0109261	0.30655
ITGAX	-2.55925	10.889	6.48748	0.0109341	0.30655
CD72	-5.08302	8.43956	6.44915	0.0111718	0.311337
THAP5	-5.07384	8.18643	6.43557	0.0112573	0.311853
C2orf74	-2.87571	8.85072	6.41473	0.0113896	0.313652
ERCC6	-5.07562	8.57488	6.39201	0.0115359	0.314105
INTS3	-5.07357	8.4703	6.39122	0.011541	0.314105
RFX5	-2.85465	8.90582	6.31652	0.0120357	0.315334
LMBR1L	-5.07066	8.91552	6.29282	0.0121973	0.315334
LRRC41	-2.83921	8.85013	6.24985	0.0124957	0.315334
SCLT1	-2.93586	9.51333	6.2391	0.0125716	0.315334
FUNDC1	-5.04874	8.37276	6.22849	0.012647	0.315334
KLRC2	-5.3157	9.88857	6.22035	0.012705	0.315334
ASF1A	-2.82848	8.60709	6.19584	0.0128815	0.315334
NEK4	-5.02217	8.17442	6.1893	0.0129292	0.315334
ATAD2B	-5.08623	9.1998	6.15577	0.0131758	0.315334
GPATCH1	-5.00258	8.08964	6.14533	0.0132536	0.315334
TTC4	-5.01503	8.23927	6.14394	0.013264	0.315334
NUBP1	-5.00996	8.34418	6.13698	0.0133162	0.315334
FAM91A1	-5.00613	8.63162	6.12024	0.0134425	0.315334
RNF38	-5.00617	8.61169	6.10576	0.0135527	0.315334
PTMS	-5.01167	8.53144	6.10506	0.013558	0.315334
MLYCD	-4.99703	8.13927	6.10438	0.0135632	0.315334
CYB561	-2.87214	9.35196	6.09537	0.0136323	0.315334
ZNF138	-5.00435	8.43767	6.09316	0.0136493	0.315334
TMCO3	-5.00135	8.5789	6.09066	0.0136687	0.315334
SMKR1	-5.0098	8.38944	6.08845	0.0136857	0.315334
PNO1	-5.00915	8.5275	6.07587	0.0137832	0.315334
CHD1L	-5.00189	8.65261	6.07574	0.0137842	0.315334
RP2	-4.97985	8.22268	6.06658	0.0138557	0.315334
LEO1	-4.98531	8.58193	6.0649	0.0138689	0.315334
HPS6	-4.98612	8.04613	6.06243	0.0138882	0.315334
SLC15A4	-4.98729	8.49311	6.06109	0.0138987	0.315334
CEP83	-5.00233	8.41548	6.06018	0.0139058	0.315334
TSGA10	-4.98251	8.21576	6.05951	0.0139111	0.315334
NOD1	-4.99184	8.49102	6.05896	0.0139154	0.315334
STK16	-2.33636	9.32487	6.04	0.0140652	0.315334
ZNF337	-4.97426	8.14246	6.03844	0.0140776	0.315334
USPL1	-4.99038	8.64605	6.03721	0.0140874	0.315334
MRNIP	-4.98458	8.2014	6.03644	0.0140935	0.315334
RAB11FIP4	-4.99033	8.60807	6.02005	0.0142246	0.315334
SVIL	-5.00121	8.79121	6.01981	0.0142265	0.315334
AK6	-2.80505	8.476	6.01669	0.0142516	0.315334
KCTD13	-4.98234	8.51775	6.00436	0.0143512	0.315334
INIP	-4.97427	8.38138	5.99851	0.0143988	0.315334
RNF34	-2.29255	8.91785	5.99791	0.0144036	0.315334
COL6A2	-4.98228	8.39232	5.99014	0.0144671	0.315334
TYW3	-2.79237	8.79979	5.98145	0.0145383	0.315334
EFHC2	-4.96182	8.39995	5.96509	0.0146735	0.315334
TBL3	-4.96514	8.67264	5.95872	0.0147264	0.315334
PLA2G6	-2.91128	9.63537	5.94498	0.0148412	0.315334
PPM1D	-4.97177	8.57572	5.93396	0.0149341	0.315334
PUS7L	-4.98345	8.86374	5.93309	0.0149414	0.315334
UBE2Q2	-2.37177	9.57818	5.92752	0.0149886	0.315334
GRHPR	-2.32431	9.39967	5.86964	0.0154878	0.315334
SEPHS2	-2.04491	9.35989	5.84755	0.0156829	0.315334
GID8	-1.63476	9.96265	5.84496	0.0157059	0.315334
ZMAT4	-2.44999	9.9781	5.82909	0.0158479	0.315334
CRTAM	-2.3484	9.53304	5.8253	0.0158819	0.315334
TSPOAP1	-4.97374	9.0305	5.81515	0.0159736	0.315334
PIKFYVE	-2.77552	9.06262	5.80265	0.0160872	0.315334
COPG1	-2.01048	9.22215	5.79276	0.0161776	0.315334
STX18	-2.75243	8.56195	5.78515	0.0162477	0.315334
GLCCI1	-2.80238	9.32964	5.75217	0.0165546	0.315334
BET1L	-2.01537	9.29809	5.74575	0.016615	0.315334
DHX37	-4.91879	8.41062	5.73126	0.0167524	0.315334
PBX3	-4.91402	8.31843	5.70645	0.0169901	0.315334
ZNHIT2	-4.89008	8.14028	5.69566	0.0170946	0.315334
GLS	-2.77034	9.14035	5.69073	0.0171425	0.315334
ZFP64	-4.89714	8.17649	5.68479	0.0172005	0.315334
PIGL	-4.89935	8.50641	5.67724	0.0172745	0.315334
SEC22B	-1.85712	9.37424	5.67441	0.0173022	0.315334
TARS	-2.74913	9.02747	5.66448	0.0174001	0.315334
VAC14	-4.89268	8.24894	5.66388	0.0174061	0.315334
CHI3L2	-4.90548	8.04576	5.65916	0.017453	0.315334
ADAM15	-4.89554	8.26873	5.65915	0.0174531	0.315334
CNP	-4.89795	8.45009	5.6587	0.0174575	0.315334
IL10RB	-2.7276	8.59273	5.65459	0.0174983	0.315334
RBM10	-2.73731	8.90148	5.65085	0.0175355	0.315334
TMEM9	-4.88533	8.309	5.64651	0.017579	0.315334
FAM104B	-4.87419	7.96901	5.63458	0.0176987	0.315334
GPR82	-4.8901	8.284	5.62962	0.0177486	0.315334
SLC25A24	-4.8847	8.33091	5.62846	0.0177604	0.315334
ZBED1	-4.88183	8.69112	5.62148	0.0178311	0.315334
CENPV	-4.87163	8.2028	5.60796	0.0179688	0.315334
ZNF595	-2.72746	8.74257	5.60743	0.0179741	0.315334
FHIT	-4.88172	8.22861	5.60549	0.0179941	0.315334
FAM98A	-4.86331	8.0639	5.60498	0.0179993	0.315334
TLNRD1	-4.87702	8.3793	5.60463	0.0180028	0.315334
WDTC1	-2.22934	8.96789	5.60358	0.0180135	0.315334
IFT88	-4.87223	8.27071	5.60355	0.018014	0.315334
JAKMIP1	-4.90497	8.49034	5.60263	0.0180233	0.315334
YJU2	-2.71978	8.64454	5.59466	0.0181052	0.315334
SOS1	-4.87955	8.51925	5.59442	0.0181078	0.315334
ZNF274	-4.86518	8.62862	5.59076	0.0181456	0.315334
CEP250	-4.88183	8.64076	5.58901	0.0181637	0.315334
PIAS3	-4.87009	8.60607	5.58835	0.0181704	0.315334
RAB39B	-4.86877	7.95242	5.5864	0.0181907	0.315334
MINDY2	-2.74143	9.07133	5.58217	0.0182344	0.315334
BCKDHB	-4.86754	8.59225	5.57207	0.0183397	0.315334
KMT2D	-4.86977	8.50831	5.57198	0.0183406	0.315334
OSGEPL1	-4.86306	8.03637	5.57075	0.0183535	0.315334
THAP1	-2.71546	8.72625	5.56392	0.0184249	0.315334
DNTTIP1	-4.84914	8.1949	5.5545	0.0185242	0.315334
TARS2	-4.8673	8.53703	5.55321	0.0185378	0.315334
POLDIP3	-2.72772	9.03946	5.55216	0.0185489	0.315334
TRIM35	-4.85895	8.11479	5.54829	0.0185898	0.315334
CNR2	-4.8817	8.8482	5.5431	0.0186449	0.315334
ACADSB	-4.85436	8.17763	5.54199	0.0186567	0.315334
PDCL	-4.85989	8.49688	5.53849	0.0186939	0.315334
DDHD2	2.08912	8.74602	5.53338	0.0187484	0.315334
CUL4B	-4.85419	8.44262	5.52848	0.0188009	0.315334
ARHGAP26	-4.87755	8.80607	5.52614	0.018826	0.315334
ATG14	-4.87921	8.92349	5.52041	0.0188876	0.315334
EAF1	-4.84794	8.52259	5.51113	0.0189878	0.315334
SIK3	-4.85441	8.48022	5.50679	0.0190348	0.315334
ZNF600	-1.8601	10.1052	5.50116	0.019096	0.315334
TSG101	-2.70403	8.80124	5.50014	0.0191071	0.315334
TTN	-4.89032	9.13831	5.4215	0.0199843	0.328647
PACSIN1	-4.88785	9.07625	5.39235	0.02032	0.33299
CCDC50	2.20126	8.67762	5.36832	0.020601	0.336277
GANAB	-2.00726	9.5712	5.36027	0.020696	0.336277
SLC5A6	2.37372	7.99614	5.26999	0.0217937	0.336277
CWC22	-2.17729	8.88754	5.26838	0.0218138	0.336277
HIF1AN	-2.65723	8.48489	5.232	0.0222735	0.336277
EFTUD2	-2.66764	8.98844	5.23173	0.022277	0.336277
GK5	-1.97344	9.46326	5.22673	0.022341	0.336277
LRCH3	-2.6576	8.83417	5.22262	0.0223936	0.336277
KLHL7	-4.77209	8.2282	5.21726	0.0224627	0.336277
PSPH	-2.65794	8.65352	5.21238	0.0225255	0.336277
ERCC6L2	-4.77839	8.3604	5.21122	0.0225406	0.336277
CISD2	-2.1693	9.08585	5.20285	0.022649	0.336277
SACM1L	-1.99494	9.59919	5.20156	0.0226659	0.336277
ZNF333	-4.76696	8.48271	5.19911	0.0226978	0.336277
ZNF444	-4.76798	8.32922	5.19845	0.0227065	0.336277
IL18R1	-1.83932	10.2454	5.19113	0.0228019	0.336277
ABHD12	-2.7018	9.36423	5.18959	0.0228221	0.336277
PREB	-2.19536	9.32389	5.18803	0.0228425	0.336277
FASTKD5	-4.75553	7.96718	5.18396	0.0228961	0.336277
MMS19	-2.64805	8.87727	5.18282	0.022911	0.336277
NCAPD2	-4.75843	8.50953	5.16683	0.0231224	0.336277
MDM1	-4.74873	8.13087	5.15438	0.0232882	0.336277
KIAA0930	-4.74384	8.1905	5.14512	0.0234124	0.336277
GALNT6	-4.76164	8.45308	5.13933	0.0234905	0.336277
DDX20	-4.73556	8.2289	5.13812	0.0235068	0.336277
TPK1	-4.74866	8.39243	5.13619	0.0235329	0.336277
LRRC57	-4.74117	8.52625	5.13141	0.0235977	0.336277
RRM1	-4.74681	8.07203	5.12919	0.0236278	0.336277
NIF3L1	-4.73536	8.12476	5.12751	0.0236507	0.336277
NAGPA	-4.73577	8.50552	5.12124	0.023736	0.336277
DCPS	-2.64	8.90044	5.12015	0.0237507	0.336277
LCORL	-4.73549	8.25744	5.11341	0.0238431	0.336277
RFNG	-4.74085	8.04017	5.11017	0.0238875	0.336277
PCNX4	-2.66386	9.16703	5.10726	0.0239274	0.336277
NRF1	-4.74591	8.33948	5.10679	0.023934	0.336277
SEH1L	-4.7355	8.40291	5.10642	0.0239391	0.336277
SEL1L	-2.65415	9.12484	5.10624	0.0239414	0.336277
ARMT1	-4.73266	8.27554	5.1051	0.0239573	0.336277
METTL6	-4.73163	7.99271	5.10275	0.0239897	0.336277
TSPAN2	-2.66592	9.24724	5.09952	0.0240341	0.336277
DTX2	-4.72767	8.33765	5.09528	0.024093	0.336277
ARHGAP12	-4.74127	8.70268	5.0949	0.0240982	0.336277
MAPK13	-4.74306	8.46018	5.09487	0.0240986	0.336277
HPF1	-4.75063	8.71095	5.09474	0.0241004	0.336277
MTERF2	-4.73243	8.00926	5.09024	0.0241628	0.336277
FBXW11	-2.17705	9.28855	5.08958	0.024172	0.336277
CHKA	-4.73825	8.37805	5.08395	0.0242505	0.336277
TFB1M	-4.73354	8.5893	5.08257	0.0242697	0.336277
RIC1	-4.75296	8.84551	5.08016	0.0243034	0.336277
C18orf25	-4.72484	8.32658	5.07397	0.0243901	0.336277
NKIRAS2	-4.72692	8.66058	5.06936	0.0244548	0.336277
FAHD2A	-4.728	8.41241	5.06893	0.024461	0.336277
ADAMTS10	-4.74128	8.75496	5.06395	0.0245312	0.336277
ASMTL	-2.65563	9.22409	5.05793	0.0246161	0.336277
CRELD1	-2.63004	8.95523	5.05757	0.0246213	0.336277
NEK6	-4.75283	8.9106	5.05012	0.0247273	0.336277
RPUSD4	-4.72213	8.35003	5.04806	0.0247565	0.336277
TECPR1	-4.72061	8.51302	5.04438	0.0248091	0.336277
LRRC61	-4.7122	8.15167	5.04289	0.0248303	0.336277
HOOK2	-4.72942	8.6337	5.04111	0.0248559	0.336277
CCDC7	-4.72285	8.31628	5.03333	0.0249674	0.336393
CBR1	-2.13369	8.76711	5.02477	0.0250908	0.336393
TXNDC9	-1.89075	9.12697	5.02165	0.0251359	0.336393
TMED1	-2.144	9.09853	5.02043	0.0251536	0.336393
POC1B	-2.61725	8.76663	5.00343	0.0254011	0.33873
CCNG2	-4.72519	8.40049	4.99212	0.0255673	0.339489
METTL3	-2.63237	9.17612	4.98964	0.0256039	0.339489
RINL	-2.61433	8.914	4.97493	0.0258219	0.340828
TEC	-4.73399	8.90478	4.97172	0.0258699	0.340828
NIT1	-2.60505	8.58228	4.96547	0.0259632	0.340828
FMNL3	-4.71984	8.83701	4.96317	0.0259979	0.340828
HMBOX1	-2.60125	8.72893	4.95023	0.0261925	0.342415
ISCU	-1.62222	10.6331	4.92347	0.0266002	0.346771
TMEM115	-2.59529	8.46474	4.91593	0.0267163	0.346905
PRPF38A	-1.9343	9.58608	4.88492	0.0271992	0.346905
GMIP	-1.91228	9.45823	4.87148	0.0274112	0.346905
DCAF13	-2.59045	8.84917	4.87147	0.0274114	0.346905
TFG	-2.58006	8.80951	4.86349	0.0275382	0.346905
STAG1	-2.59037	9.06988	4.82276	0.0281947	0.346905
MGAT2	-2.57017	8.43027	4.82217	0.0282043	0.346905
COA6	-2.57235	8.86092	4.81799	0.0282726	0.346905
GART	-2.57605	8.89026	4.80123	0.0285484	0.346905
SIGLEC7	-1.70184	9.19923	4.77024	0.0290655	0.346905
U2AF1	3.9589	8.19099	4.72685	0.029806	0.346905
TRAPPC13	-4.63165	8.29913	4.72633	0.029815	0.346905
TMEM39B	-4.61998	8.18461	4.72114	0.029905	0.346905
SIN3B	-4.62829	8.40314	4.71637	0.0299878	0.346905
MYO5A	-4.63176	8.3457	4.71012	0.0300968	0.346905
ATF7	-4.62369	8.29153	4.70953	0.0301071	0.346905
MED11	-2.06987	8.59682	4.70554	0.0301768	0.346905
BICD1	-4.618	8.12776	4.70169	0.0302444	0.346905
ARHGAP5	-4.62306	8.45589	4.69651	0.0303356	0.346905
ALG5	-2.56692	9.09447	4.69633	0.0303386	0.346905
RPUSD2	-4.61006	8.29901	4.68167	0.030598	0.346905
ARNTL	-2.07544	8.96897	4.68102	0.0306095	0.346905
IL15	-4.60411	8.16152	4.6808	0.0306135	0.346905
BCAS3	-4.61357	8.55418	4.68033	0.0306218	0.346905
FAM76A	-4.60458	8.08191	4.67429	0.0307295	0.346905
CXorf40A	-4.60711	8.2832	4.67243	0.0307626	0.346905
ZNF141	-4.60132	8.26246	4.67114	0.0307858	0.346905
SSH3	-4.5937	8.18612	4.6659	0.0308797	0.346905
CSTF1	-4.59364	8.15927	4.66263	0.0309383	0.346905
TMEM150A	-4.6019	7.9612	4.66103	0.0309672	0.346905
SNAP47	-4.61213	8.51131	4.65927	0.0309988	0.346905
NFKBID	-2.54136	8.55266	4.65853	0.031012	0.346905
SLC9A9	-4.59648	8.21086	4.65532	0.03107	0.346905
MPZL3	-4.59088	8.2017	4.64904	0.0311837	0.346905
CCZ1	-4.59939	8.10159	4.6489	0.0311862	0.346905
HSPA1A	-2.06162	8.71257	4.64549	0.031248	0.346905
FAM20B	-4.59324	7.9914	4.64423	0.031271	0.346905
FAHD1	-4.60743	8.09999	4.64067	0.0313358	0.346905
ICK	-4.59345	8.08765	4.6386	0.0313734	0.346905
NUFIP1	-4.5936	8.27281	4.63517	0.0314361	0.346905
SNX12	-4.59331	8.04606	4.63382	0.0314608	0.346905
ZNF668	-4.58698	7.99987	4.63212	0.0314919	0.346905
ZNF346	-4.58764	8.10828	4.6301	0.031529	0.346905
C1orf52	-1.86051	9.38352	4.6295	0.0315399	0.346905
TTI1	-4.59332	8.04883	4.6293	0.0315436	0.346905
B3GALT6	-4.59179	8.18852	4.62777	0.0315716	0.346905
DTHD1	-4.60226	8.34118	4.62446	0.0316325	0.346905
C11orf54	-4.59157	8.29394	4.62342	0.0316516	0.346905
SLC22A18	-4.58687	7.96161	4.62169	0.0316835	0.346905
PLCD1	-4.58779	7.98456	4.61855	0.0317414	0.346905
ZNF749	-4.59368	8.19882	4.61825	0.031747	0.346905
SLC20A2	-4.58842	8.09529	4.61756	0.0317597	0.346905
RFXAP	-4.59088	8.17736	4.61742	0.0317623	0.346905
RMDN1	-2.53794	8.83832	4.61689	0.0317719	0.346905
TULP4	-4.59653	8.61624	4.61591	0.0317903	0.346905
ASTE1	-4.59366	8.45149	4.61426	0.0318207	0.346905
GTDC1	-4.60344	8.62397	4.61374	0.0318304	0.346905
RRP8	-4.59389	8.58729	4.61231	0.0318569	0.346905
CREBL2	-4.58047	8.16655	4.61204	0.0318619	0.346905
DROSHA	-4.5831	8.39531	4.6036	0.0320187	0.346905
PEX5	-4.57852	8.00874	4.60262	0.0320369	0.346905
ZNF227	-4.58789	8.14507	4.60243	0.0320405	0.346905
UMAD1	-4.58644	8.51395	4.60228	0.0320434	0.346905
LGALS9C	-4.60597	8.78258	4.59932	0.0320985	0.346905
APAF1	-4.58883	8.4164	4.59365	0.0322048	0.346905
SIMC1	-4.58292	8.30437	4.59306	0.0322157	0.346905
PDCD11	-4.5838	8.52439	4.5912	0.0322506	0.346905
XAB2	-1.82023	9.15284	4.59019	0.0322694	0.346905
KIAA0232	-4.58314	8.40657	4.5877	0.0323165	0.346905
GNS	-4.58379	8.52317	4.58728	0.0323243	0.346905
ITPR2	-4.59909	8.82237	4.58454	0.0323759	0.346905
ABCC10	-4.58603	8.42614	4.58404	0.0323853	0.346905
TM9SF1	-4.57515	8.18975	4.57931	0.0324746	0.346905
FBXL17	-4.5858	8.35186	4.57868	0.0324865	0.346905
HEBP1	-4.58152	8.5706	4.57423	0.0325708	0.346905
TRMO	-4.56968	8.37773	4.56559	0.0327351	0.346905
GNPDA1	-4.58574	8.33521	4.56407	0.0327641	0.346905
USP21	-4.58035	8.41587	4.56394	0.0327667	0.346905
RAB35	-2.04715	8.83321	4.55807	0.0328787	0.346905
MON1B	-2.52767	8.85303	4.55654	0.0329081	0.346905
AP3S2	-4.56098	8.02768	4.55567	0.0329249	0.346905
TRIM26	-4.5873	8.85047	4.55162	0.0330027	0.346905
MBOAT7	-4.57506	8.62049	4.5513	0.0330089	0.346905
PHF23	-4.57354	8.08873	4.54794	0.0330735	0.346905
CYB5R4	-2.51553	8.80928	4.54546	0.0331213	0.346905
LYRM7	-4.57784	8.47906	4.5438	0.0331535	0.346905
LPGAT1	-2.21296	9.97301	4.54086	0.0332101	0.346905
PRPF18	-2.05683	9.11999	4.53831	0.0332596	0.346905
KDM4B	-4.57511	8.70523	4.53686	0.0332878	0.346905
KLHDC2	-1.71672	9.58718	4.53179	0.0333863	0.346905
IP6K1	-2.51363	8.72116	4.53141	0.0333936	0.346905
MFGE8	-4.57429	8.5546	4.52603	0.0334986	0.347221
APOL3	-2.06227	9.19317	4.51603	0.0336945	0.348476
SRP68	-2.51909	9.00155	4.50487	0.0339146	0.349975
EXOC1	-2.5174	8.78645	4.50002	0.0340106	0.350189
EI24	-2.50681	8.81678	4.49612	0.0340881	0.350212
ZNF426	-2.50231	8.49846	4.46916	0.034629	0.353866
TIAM1	-4.57348	8.92809	4.46494	0.0347144	0.353866
SLC27A3	-1.81405	9.28842	4.46378	0.0347379	0.353866
LAMTOR3	-2.50947	8.91394	4.46329	0.0347479	0.353866
FRMD8	-2.5028	8.97048	4.45205	0.0349767	0.35487
ATR	-2.5108	9.0582	4.45096	0.0349991	0.35487
SVBP	-2.51335	8.95313	4.44723	0.0350753	0.35487
BOLA2B	1.92946	8.54538	4.44191	0.0351845	0.355204
COASY	-2.10119	9.53572	4.43576	0.0353113	0.355358
MPHOSPH10	-2.04937	9.1967	4.43376	0.0353525	0.355358
TMEM80	-2.49435	8.81778	4.4218	0.0356008	0.357082
RHOT1	-2.50105	8.8965	4.40659	0.0359187	0.357787
SNX14	-2.52577	9.28084	4.38694	0.0363342	0.357787
ACSS1	-2.08168	9.50488	4.38235	0.0364318	0.357787
SNX20	-1.7832	9.11312	4.36919	0.0367137	0.357787
CRNKL1	-2.49109	8.95177	4.36892	0.0367195	0.357787
NBR1	-1.71248	9.71433	4.35212	0.0370826	0.357787
UQCC3	-2.0199	9.16916	4.28586	0.0385519	0.357787
KIF21A	-2.4638	8.59545	4.26721	0.0389764	0.357787
LRRC47	-2.48315	9.20466	4.23436	0.039736	0.357787
RITA1	-4.47362	8.24146	4.23136	0.0398064	0.357787
FBXO34	-1.99607	9.05184	4.23103	0.039814	0.357787
SPRY1	1.89008	8.0558	4.23096	0.0398155	0.357787
AREL1	-4.46017	8.28324	4.22089	0.0400521	0.357787
AKAP17A	-1.87006	9.85222	4.21421	0.0402097	0.357787
AP3M1	-2.45614	8.93523	4.21381	0.0402193	0.357787
VPS45	-4.46023	8.36337	4.21077	0.0402913	0.357787
HDGFL2	-4.46345	8.32196	4.20804	0.040356	0.357787
DVL2	-4.4705	8.43625	4.20414	0.0404487	0.357787
GOLPH3L	-4.45086	7.98192	4.20176	0.0405055	0.357787
YARS2	-4.45173	8.20022	4.20172	0.0405063	0.357787
SHLD2	-4.46009	8.38173	4.19433	0.0406829	0.357787
GTF3C3	-4.45694	8.24798	4.19376	0.0406965	0.357787
CPSF4	-4.45999	8.39456	4.1933	0.0407075	0.357787
CSTF2	-4.45314	8.07731	4.19247	0.0407276	0.357787
BNIP3	-4.44755	7.99304	4.19203	0.0407381	0.357787
KATNA1	-4.45975	8.43144	4.1912	0.040758	0.357787
NREP	-4.44648	8.11916	4.18938	0.0408017	0.357787
ERI3	-1.75777	9.14117	4.18871	0.0408176	0.357787
TRMT11	-4.44361	8.10193	4.18465	0.0409153	0.357787
FAM214B	-4.44647	8.1202	4.18266	0.0409633	0.357787
TSC1	-4.45212	8.26416	4.17947	0.0410405	0.357787
ZFPL1	-2.44945	9.01243	4.17617	0.0411201	0.357787
CEP170	-4.43831	8.17057	4.17311	0.0411943	0.357787
ZNF317	-4.45237	8.31451	4.17236	0.0412126	0.357787
FAM53C	-4.45656	8.47709	4.16919	0.0412895	0.357787
MTHFR	-4.43542	8.20219	4.16863	0.0413031	0.357787
C2orf76	-4.43555	7.98701	4.16653	0.0413543	0.357787
ZNF598	-4.43252	8.15376	4.1607	0.0414966	0.357787
TMEM260	-4.43832	8.2172	4.15614	0.0416083	0.357787
SPRTN	-2.45016	8.95341	4.15602	0.0416112	0.357787
SHMT1	-4.43543	8.21977	4.15425	0.0416547	0.357787
PUSL1	-4.43554	8.02018	4.15416	0.0416568	0.357787
ZNF324	-4.42929	8.06927	4.15384	0.0416648	0.357787
CNOT9	1.62443	8.53851	4.15298	0.0416857	0.357787
RNF25	-4.43254	8.2177	4.15129	0.0417273	0.357787
MAP3K6	-4.42903	7.95716	4.14704	0.0418321	0.357787
CLOCK	-4.43835	8.24425	4.14698	0.0418336	0.357787
POLD2	-2.42699	8.53269	4.14692	0.0418349	0.357787
VAMP1	-4.43836	8.25311	4.14687	0.0418362	0.357787
PRAM1	-4.42497	8.18293	4.14591	0.0418598	0.357787
CDADC1	-4.44083	8.56456	4.14261	0.0419415	0.357787
ENDOV	-4.4355	8.08062	4.14097	0.041982	0.357787
CCDC58	-4.42387	8.05091	4.14059	0.0419914	0.357787
SAP130	-4.42769	8.24354	4.13949	0.0420185	0.357787
C5orf63	-4.43248	8.12156	4.13834	0.0420471	0.357787
SLC25A43	-4.425	8.18769	4.13672	0.0420872	0.357787
PEX13	-4.43546	8.34214	4.13643	0.0420945	0.357787
TMEM161A	-4.42991	8.55494	4.13628	0.0420983	0.357787
SEMA4C	-4.43232	8.00489	4.1355	0.0421175	0.357787
ZNF28	-4.42773	8.22734	4.13476	0.042136	0.357787
FOXO1	-4.43036	8.09209	4.13441	0.0421447	0.357787
ZNF250	-4.42144	8.11015	4.13215	0.0422009	0.357787
RBMX2	-1.97394	8.95527	4.1316	0.0422144	0.357787
INTS5	-4.43011	8.02568	4.13155	0.0422158	0.357787
EIF4G3	-4.43544	8.39151	4.12946	0.0422678	0.357787
FAM193A	-4.42754	8.31495	4.12878	0.0422848	0.357787
MEGF9	-4.42191	8.23973	4.12701	0.0423289	0.357787
SPATA2L	-4.42027	7.96647	4.12654	0.0423407	0.357787
ADARB1	-4.42041	7.99671	4.12521	0.0423739	0.357787
FBXO8	-4.41712	7.98209	4.12408	0.0424021	0.357787
UVSSA	-4.42762	8.27308	4.12372	0.0424112	0.357787
BRD8	-2.42502	8.79448	4.12366	0.0424127	0.357787
RIPOR1	-4.42165	8.13038	4.12329	0.042422	0.357787
KNOP1	-2.42748	8.53231	4.12011	0.0425014	0.357787
CPLANE1	-4.43543	8.47262	4.1196	0.0425143	0.357787
WDR35	-4.42481	8.15867	4.11862	0.042539	0.357787
FAHD2B	-4.43251	8.38052	4.1123	0.042698	0.357787
TP53BP2	-4.42515	8.5085	4.10887	0.0427843	0.357787
NTHL1	-4.40893	8.18364	4.1055	0.0428696	0.357787
UPF3B	-2.01269	9.41647	4.10445	0.0428961	0.357787
AKTIP	-2.41683	8.59253	4.09993	0.0430106	0.357787
PDHA1	-1.98463	9.23129	4.09653	0.043097	0.357787
SLC9A8	-2.41567	8.50542	4.09632	0.0431023	0.357787
PPP1R3E	-2.41763	8.43338	4.09354	0.0431731	0.357787
P2RX4	-4.41983	8.53854	4.09353	0.0431736	0.357787
P4HA1	-4.40224	8.13653	4.09244	0.0432013	0.357787
MBD2	-4.4221	8.47891	4.0922	0.0432074	0.357787
ATG2B	-4.41868	8.34332	4.09157	0.0432236	0.357787
ZNF831	-2.4237	8.80336	4.08923	0.0432832	0.357787
ACSF3	-4.41793	8.52695	4.08676	0.0433466	0.357787
ZNF641	-4.41321	8.09628	4.08664	0.0433496	0.357787
RECQL	-1.80917	9.63687	4.08652	0.0433526	0.357787
NEMP2	-4.40688	8.08315	4.08628	0.0433587	0.357787
FHOD1	-4.41597	8.3879	4.08511	0.0433888	0.357787
ATG9A	-4.41322	8.24317	4.08502	0.0433909	0.357787
PPIE	-1.65639	9.67076	4.08442	0.0434063	0.357787
GALNT2	-4.41884	8.27564	4.08279	0.0434481	0.357787
SENP7	-2.44352	9.14857	4.07778	0.0435769	0.357787
ZNF665	-4.4118	7.9999	4.07768	0.0435794	0.357787
GTF2F2	-2.41104	8.80693	4.0761	0.04362	0.357787
CYTH2	-4.41238	8.52417	4.07294	0.0437018	0.357787
TMEM218	-4.41191	8.49214	4.07103	0.043751	0.357787
SDE2	-2.4145	8.73544	4.07033	0.043769	0.357787
POR	-2.42478	8.90773	4.06963	0.0437871	0.357787
GIGYF2	-2.41706	8.93944	4.06876	0.0438096	0.357787
GOLT1B	-4.43275	8.88309	4.06836	0.04382	0.357787
ITM2C	-4.41867	8.34211	4.0642	0.043928	0.35804
SNRNP48	-4.40812	8.37196	4.05752	0.0441016	0.358827
CEP95	-2.41943	8.99613	4.05427	0.0441864	0.358889
DHRS1	-1.96817	9.08922	4.04886	0.0443281	0.359225
MAP1S	-2.4073	8.53504	4.04346	0.0444696	0.359225
JAKMIP2	-2.41184	8.76625	4.04203	0.0445073	0.359225
TNIP1	-1.56148	10.2434	4.03778	0.0446193	0.359225
HEATR5B	-2.40065	8.51944	4.03647	0.0446539	0.359225
ESCO1	1.62256	9.0288	4.03059	0.0448096	0.359225
PDE6G	-2.00469	9.4206	4.03005	0.0448238	0.359225
ALDH16A1	-2.40023	8.8066	4.02388	0.0449878	0.359225
DYNC1LI1	-2.41947	9.09781	4.02339	0.0450007	0.359225
CHORDC1	-2.42523	9.14492	4.02157	0.0450491	0.359225
KLF11	-4.41482	8.49944	4.02054	0.0450768	0.359225
CXorf38	-2.43596	9.21838	4.00777	0.0454188	0.361332
KAT7	-2.42535	9.178	4.00294	0.0455488	0.361748
IARS	-1.96058	9.11251	3.99893	0.045657	0.36192
TMLHE	1.96619	8.26788	3.99638	0.0457261	0.36192
MED28	-1.74012	9.37318	3.98876	0.0459328	0.36294
HERC1	-2.45549	9.40358	3.97957	0.0461837	0.364206
IRS2	1.97257	8.31572	3.97716	0.0462496	0.364206
SINHCAF	-1.61479	9.54112	3.97114	0.0464149	0.36489
TAF10	-2.01829	9.56429	3.96558	0.0465681	0.365477
SHARPIN	-1.47608	9.91123	3.95069	0.046981	0.368097
DXO	-1.94391	9.12893	3.93762	0.0473467	0.370339
RNPEP	-1.93476	9.05291	3.92624	0.0476677	0.371852
IRF9	1.59308	9.03501	3.92259	0.0477711	0.371852
PGM1	-2.42954	9.36149	3.92022	0.0478384	0.371852
ELMO2	-1.92866	8.96333	3.9084	0.0481751	0.371852
UNK	-2.37954	8.75412	3.89292	0.0486202	0.371852
TRIM27	-1.55759	9.27817	3.89033	0.048695	0.371852
B3GALT4	-2.37853	8.71691	3.88845	0.0487496	0.371852
OGDH	-2.43622	9.41849	3.88759	0.0487744	0.371852
GTPBP4	-1.92543	9.03322	3.88099	0.0489661	0.371852
FYTTD1	-1.48721	10.0057	3.86983	0.0492923	0.371852
CNBD2	2.11742	8.4928	3.85751	0.0496549	0.371852
TASP1	-2.36329	8.5065	3.85232	0.0498082	0.371852
DNAJC17	-2.3711	8.8224	3.84994	0.0498788	0.371852
NOC3L	-2.35626	8.58206	3.8449	0.0500289	0.371852
METTL7A	-2.35879	8.52026	3.84071	0.0501538	0.371852
SOCS1	1.41936	9.61526	3.83586	0.0502988	0.371852
POLH	-2.34766	8.14574	3.83306	0.0503827	0.371852
ZNF146	-2.36618	8.79931	3.82982	0.0504799	0.371852
SLC39A10	-1.76252	9.67507	3.82882	0.0505101	0.371852
FZR1	2.09957	8.25814	3.80412	0.0512587	0.371852
NABP1	-2.3501	8.26205	3.80319	0.0512873	0.371852
ZNF384	-1.92116	9.13941	3.7994	0.0514031	0.371852
MICAL3	2.0996	8.3442	3.79402	0.0515683	0.371852
CLPTM1L	2.09166	8.1866	3.79215	0.051626	0.371852
GTF3C5	-2.36143	9.01363	3.7908	0.0516675	0.371852
VPS35	-1.92298	9.25271	3.7796	0.0520137	0.371852
PI4KA	-2.36355	9.0847	3.7765	0.05211	0.371852
ACOT13	-2.34767	8.37673	3.7736	0.0522002	0.371852
HAVCR2	-2.36815	9.15017	3.76678	0.0524131	0.371852
MUL1	-1.89452	8.47514	3.76293	0.0525335	0.371852
PURA	-1.89934	8.95908	3.75613	0.0527475	0.371852
WDR54	-2.3511	9.02019	3.75071	0.0529183	0.371852
BTG3	2.09896	8.51238	3.75052	0.0529245	0.371852
PATL1	-2.33835	8.72873	3.74368	0.053141	0.371852
UROD	-1.68131	9.25929	3.72994	0.0535789	0.371852
OAS3	2.10009	8.75789	3.72298	0.0538022	0.371852
OSBPL5	-1.50239	9.76111	3.72281	0.0538078	0.371852
C1orf35	-2.34305	8.95294	3.72052	0.0538816	0.371852
TOR1A	-1.90822	9.17064	3.71776	0.0539706	0.371852
OSER1	-2.35541	9.11528	3.71557	0.0540411	0.371852
ANKRD27	-2.34467	9.04286	3.71115	0.0541842	0.371852
TSPYL1	-2.34133	8.97299	3.71029	0.054212	0.371852
ALKBH6	-1.89494	9.0799	3.70988	0.0542253	0.371852
TIMMDC1	-2.35542	9.12202	3.70757	0.0543005	0.371852
VPS25	-1.88802	8.95875	3.7052	0.0543773	0.371852
AHCY	-4.27427	8.329	3.69711	0.0546413	0.371852
C6orf136	-2.33217	8.96652	3.69277	0.0547832	0.371852
GRPEL1	-2.33657	9.03767	3.69087	0.0548455	0.371852
PXMP4	-4.26991	7.95725	3.68866	0.0549183	0.371852
FOCAD	-4.25694	8.11827	3.68742	0.054959	0.371852
KIAA1586	-4.25703	8.0982	3.68176	0.0551455	0.371852
SLC25A17	-4.25669	8.17961	3.67872	0.0552459	0.371852
ING2	-4.25693	8.11974	3.67756	0.0552844	0.371852
COPS7A	-1.87594	8.82971	3.67686	0.0553075	0.371852
TRIM37	-4.2508	8.13199	3.67655	0.0553179	0.371852
INO80	-2.32459	8.77462	3.67445	0.0553874	0.371852
TFIP11	-2.31294	8.57583	3.674	0.0554021	0.371852
ATMIN	-4.25384	8.13128	3.67284	0.0554409	0.371852
GALK2	-4.26782	8.2677	3.67174	0.0554773	0.371852
TARBP1	-4.2677	8.24561	3.67072	0.0555114	0.371852
EIF2AK3	-4.25683	8.14336	3.66964	0.0555473	0.371852
NSUN4	-4.26032	8.07645	3.6687	0.0555783	0.371852
MGME1	-4.25671	8.21125	3.66767	0.0556127	0.371852
FAM76B	-4.26626	8.59822	3.66572	0.0556776	0.371852
PPP1R9A	-4.26796	8.29623	3.6646	0.0557153	0.371852
VARS2	-4.2538	8.14939	3.66319	0.0557621	0.371852
NSL1	-1.88374	9.01889	3.66304	0.0557671	0.371852
KIAA0586	-4.25967	8.46601	3.66224	0.0557941	0.371852
PRIM1	-4.25406	8.03037	3.66169	0.0558125	0.371852
WDR89	-4.2575	7.95773	3.66141	0.0558217	0.371852
SLC39A7	-1.88941	9.10338	3.65885	0.0559071	0.371852
TFE3	-4.26475	8.39823	3.65852	0.0559185	0.371852
PHKA2	-4.25079	8.08693	3.65405	0.0560684	0.371852
TMTC4	-4.25692	8.12279	3.65361	0.0560833	0.371852
GFM1	-2.31164	8.77326	3.65355	0.0560852	0.371852
BBS7	-4.25416	7.92507	3.65353	0.0560857	0.371852
TSNAX	-4.25381	8.38757	3.65298	0.0561043	0.371852
HOXB4	-4.24573	8.11294	3.65275	0.0561123	0.371852
UGCG	-4.26401	8.5298	3.65174	0.0561462	0.371852
ZDHHC2	-4.25188	8.09855	3.64781	0.0562783	0.371852
TMEM250	-4.24854	7.97637	3.64659	0.0563195	0.371852
NR1H3	-4.2573	8.04889	3.64588	0.0563435	0.371852
GGCX	-4.25687	8.35621	3.6453	0.0563631	0.371852
PIDD1	-4.26481	8.27175	3.64398	0.0564078	0.371852
GOT1	-4.2508	8.22603	3.64328	0.0564314	0.371852
ZNF318	-4.24313	8.18642	3.64315	0.0564358	0.371852
LIMK2	-4.23869	8.01103	3.64306	0.0564391	0.371852
NBPF1	-4.24744	7.98775	3.64243	0.0564603	0.371852
DNASE1	-4.25672	8.46467	3.64185	0.05648	0.371852
LTB4R	-4.2398	8.13512	3.63843	0.0565959	0.371852
ZNF525	-4.24186	7.97377	3.63738	0.0566315	0.371852
SCAPER	-2.33647	9.18461	3.63486	0.0567169	0.371852
TEX30	-2.31297	8.48856	3.63481	0.0567188	0.371852
SH3GLB2	-4.2508	8.33024	3.63471	0.0567221	0.371852
ZNF836	-2.32691	9.07007	3.6342	0.0567394	0.371852
DLAT	-4.23677	8.13273	3.63413	0.0567421	0.371852
UEVLD	-4.23983	8.13757	3.63371	0.0567564	0.371852
B3GLCT	-4.23852	7.97081	3.63332	0.0567694	0.371852
ACTR6	-2.31778	8.92018	3.63295	0.0567819	0.371852
MED7	-4.25079	8.0901	3.63256	0.0567952	0.371852
KAT2A	-4.25362	8.56178	3.63234	0.0568028	0.371852
FBXO31	-4.25382	8.37573	3.63199	0.0568149	0.371852
VANGL1	-4.25366	8.529	3.62904	0.0569155	0.371852
ZNF792	-4.23841	7.94542	3.6287	0.0569272	0.371852
KAT2B	-4.25629	8.60776	3.62821	0.0569439	0.371852
SPTSSB	-1.44506	10.5758	3.62728	0.0569755	0.371852
SARM1	-4.24258	8.10188	3.62723	0.0569773	0.371852
ZCCHC10	-1.86822	8.78032	3.62714	0.0569802	0.371852
ZNF124	-4.23898	8.0556	3.62697	0.0569862	0.371852
UGGT1	-4.24323	8.50231	3.62337	0.0571092	0.371852
WIPI2	-1.68872	9.50225	3.62325	0.0571132	0.371852
NVL	-4.23975	8.34541	3.62153	0.0571724	0.371852
CCDC126	-4.24217	8.05319	3.62093	0.0571929	0.371852
ZNF683	-4.27748	8.51796	3.62089	0.0571944	0.371852
SLC35B1	1.35932	8.8172	3.61921	0.0572519	0.371852
LIAS	-4.23973	8.31649	3.61885	0.0572644	0.371852
MAML3	-4.24332	8.52017	3.61545	0.0573814	0.371852
TK2	-4.23705	8.23645	3.61464	0.0574092	0.371852
NCR1	-1.30325	10.799	3.61429	0.0574211	0.371852
RNF144A	-4.2372	8.20829	3.61187	0.0575047	0.371852
CHCHD1	-1.86495	8.96374	3.60918	0.0575974	0.371852
PHF21A	-1.88763	9.17142	3.60831	0.0576277	0.371852
SLC25A25	-4.23499	8.26996	3.60617	0.057702	0.371852
DEXI	-4.22645	8.22291	3.60238	0.0578332	0.371852
SLC39A13	-4.24302	8.44869	3.60205	0.0578448	0.371852
ZNF846	-4.22909	8.26152	3.6019	0.0578498	0.371852
TMEM204	-1.87784	8.95292	3.60013	0.0579113	0.371852
ZFHX3	-4.24896	8.48508	3.59918	0.0579444	0.371852
HACD2	-4.23494	8.37282	3.59597	0.0580563	0.371852
RECK	-4.2319	8.28888	3.5959	0.0580589	0.371852
FUT7	-4.25625	8.65346	3.5923	0.0581845	0.371852
HDHD3	-4.226	8.27704	3.59206	0.0581929	0.371852
SMC2	-4.23487	8.35994	3.59	0.058265	0.371852
PITPNA	-4.22608	7.93856	3.58778	0.0583426	0.371852
CHN2	-4.24062	8.54047	3.58602	0.0584043	0.371852
C16orf72	-4.24649	8.74598	3.58566	0.058417	0.371852
ABI2	-4.23207	8.39607	3.58368	0.0584864	0.371852
N4BP1	2.28974	8.37246	3.56974	0.0589786	0.374337
MTA2	-2.3127	9.14177	3.56806	0.0590381	0.374337
PDHX	2.67279	8.10915	3.56225	0.0592445	0.374653
STOML2	-1.5431	9.50951	3.56213	0.0592489	0.374653
MAN1A1	2.67423	8.04294	3.55585	0.0594729	0.375559
SLC27A5	-4.22346	8.43571	3.55282	0.0595815	0.375732
TMEM18	-1.87009	9.19633	3.55058	0.0596618	0.375732
SIRT1	2.67415	7.99839	3.5477	0.0597655	0.375877
LSR	-4.23459	8.50118	3.54451	0.0598803	0.37609
ITGA5	-2.34283	9.38349	3.54095	0.0600087	0.376389
TMEM63A	-1.87222	9.20846	3.53228	0.0603226	0.377849
IFT20	-1.64095	9.23145	3.52514	0.0605826	0.378831
CIDEB	-1.63763	9.24505	3.52134	0.0607213	0.378831
ZFAND5	-1.61454	10.041	3.52128	0.0607236	0.378831
SNX4	-2.28221	8.72837	3.50651	0.0612661	0.381703
COPS3	-1.62823	9.19792	3.49606	0.0616535	0.383603
TSPAN31	-2.27196	8.52603	3.49319	0.06176	0.383753
USE1	-2.27055	8.68183	3.48471	0.0620768	0.385207
DCTN4	-1.86347	9.20471	3.4812	0.0622081	0.385508
BDH2	-2.26248	8.60173	3.46971	0.062641	0.387674
COG2	-2.26182	8.63542	3.45818	0.0630784	0.389863
VTI1A	1.4711	9.12068	3.45408	0.0632349	0.390312
SLC35C2	-1.47999	9.28574	3.44005	0.063773	0.393112
NAT9	-2.26012	8.68966	3.43174	0.064094	0.393388
TCOF1	-1.63496	9.38464	3.43144	0.0641058	0.393388
ZNF224	-2.26181	8.74904	3.43001	0.0641612	0.393388
ABCF3	-2.25495	8.64007	3.42812	0.0642345	0.393388
HPS1	-1.37113	10.4224	3.42797	0.0642404	0.393388
ZNF680	-2.25842	8.06129	3.42552	0.0643356	0.393453
SCOC	-1.82282	8.90488	3.42117	0.0645049	0.393971
ARL6IP1	-1.90329	9.59221	3.41698	0.0646688	0.394454
BLMH	-2.2554	8.68582	3.4121	0.0648598	0.395101
AGA	-2.26212	8.54072	3.40758	0.0650373	0.395289
OGFOD2	-2.24847	8.45322	3.40699	0.0650605	0.395289
REPS1	-2.25313	8.81339	3.40319	0.0652105	0.395684
CEACAM21	-2.25447	8.8705	3.39589	0.065499	0.396269
EFR3A	-1.83884	9.1707	3.39432	0.0655615	0.396269
KATNB1	-2.2513	8.55496	3.3943	0.0655623	0.396269
PDGFD	-2.25712	8.94113	3.38052	0.0661117	0.398823
REV1	-2.25314	8.83807	3.37741	0.0662361	0.398823
RANGAP1	-2.24188	8.55278	3.37727	0.066242	0.398823
KCTD10	-2.24731	8.74076	3.36934	0.066561	0.400226
PAFAH2	-2.23654	8.49989	3.36097	0.0668993	0.401741
ENTPD4	-2.23655	8.74407	3.35665	0.0670749	0.402276
IKBKE	-2.24238	8.8363	3.3476	0.0674441	0.403526
CLIP4	-1.80857	8.73412	3.34712	0.0674635	0.403526
NT5DC1	-1.81312	9.01422	3.34518	0.0675433	0.403526
NCSTN	-2.24493	8.99508	3.34107	0.0677116	0.404013
VGLL4	-1.80944	9.03956	3.33492	0.0679648	0.405004
TMEM135	-2.22912	8.31785	3.32433	0.0684033	0.406785
YLPM1	-2.24285	9.04933	3.3166	0.068725	0.406785
NRIP1	-2.22499	8.6252	3.31609	0.0687461	0.406785
MRI1	-2.23399	8.83045	3.30908	0.0690398	0.406785
PPP1CB	-1.60247	9.34472	3.30395	0.0692551	0.406785
NMUR1	-1.57243	8.77959	3.30332	0.0692816	0.406785
RAE1	-1.79305	8.84251	3.29242	0.0697423	0.406785
NSF	-2.23741	8.96676	3.28702	0.0699715	0.406785
SERTAD2	-2.23849	9.07513	3.27377	0.0705377	0.406785
IL21R	-1.57217	9.06997	3.26354	0.0709784	0.406785
SLC25A26	-2.21289	8.66784	3.2565	0.0712831	0.406785
CREB1	-1.59427	9.32057	3.24532	0.0717701	0.406785
TRIM23	1.70257	8.20759	3.22543	0.0726456	0.406785
ZFAND4	-4.07502	8.11577	3.22058	0.0728611	0.406785
STAMBP	-1.78567	9.01936	3.21193	0.0732463	0.406785
WIPF2	-2.20056	8.71724	3.20921	0.073368	0.406785
EXOC2	-1.55192	8.88623	3.20839	0.0734047	0.406785
TRAF7	-1.78411	9.02099	3.20118	0.0737286	0.406785
GPATCH11	-2.19913	8.39362	3.19566	0.0739771	0.406785
MRGBP	-4.06535	8.18971	3.19285	0.0741045	0.406785
RBMXL1	-4.0687	8.01175	3.18829	0.0743113	0.406785
MICA	-4.06226	7.95062	3.18577	0.0744256	0.406785
MLEC	-1.39298	9.71181	3.1854	0.0744426	0.406785
DCAF15	-4.06272	8.42468	3.18465	0.0744764	0.406785
POLR3C	-1.76915	8.90107	3.17657	0.0748452	0.406785
ZNF468	-4.0517	8.26073	3.1758	0.0748805	0.406785
MICALL1	-4.0486	8.14848	3.17433	0.0749478	0.406785
KIF3B	-4.04911	8.06838	3.17359	0.0749817	0.406785
SEPHS1	-4.0458	8.07299	3.17321	0.074999	0.406785
PRAG1	-4.04938	8.01601	3.17097	0.0751019	0.406785
ELP3	-1.76987	8.75009	3.17095	0.0751026	0.406785
GSR	-2.18863	8.66215	3.1672	0.0752749	0.406785
NUDT2	-1.55033	9.00091	3.16595	0.0753324	0.406785
D2HGDH	-4.04607	7.95342	3.16296	0.0754705	0.406785
NAA60	-1.80096	9.36668	3.16238	0.0754972	0.406785
IPP	-4.04546	8.21818	3.15894	0.0756564	0.406785
STAT5A	-1.77575	9.0616	3.15865	0.0756697	0.406785
MED21	-4.06242	8.47821	3.15822	0.0756895	0.406785
ERCC4	1.69229	8.26114	3.15708	0.0757424	0.406785
NUDT14	-4.06131	8.55984	3.15587	0.0757983	0.406785
AHCYL1	-4.04841	8.18938	3.15345	0.0759109	0.406785
TAOK2	-4.04857	8.24779	3.15336	0.0759151	0.406785
C12orf4	-4.03015	7.98198	3.15097	0.0760262	0.406785
POM121	-1.77583	9.09009	3.15067	0.0760399	0.406785
RBBP5	-4.0406	8.19512	3.15028	0.0760583	0.406785
STK38L	-4.03393	8.06996	3.15015	0.0760643	0.406785
OPA3	-4.03101	8.10535	3.14993	0.0760743	0.406785
FBXW4	-4.03408	8.09069	3.14975	0.0760826	0.406785
ATP7A	-4.04556	8.29206	3.14974	0.0760831	0.406785
CNPY4	-4.03729	8.09085	3.14897	0.0761193	0.406785
FAM169A	-4.0336	7.99425	3.14859	0.076137	0.406785
C1orf159	-4.0371	8.04755	3.14718	0.0762023	0.406785
NLRP2	-4.04605	7.9676	3.1459	0.0762622	0.406785
ACP2	-4.04044	8.04502	3.14558	0.0762769	0.406785
CFAP36	-4.04054	8.34237	3.14537	0.0762871	0.406785
MYPOP	-4.03698	7.98046	3.14513	0.0762981	0.406785
INPP5F	-4.03462	8.18843	3.14396	0.0763528	0.406785
TMEM120B	-4.03449	8.23096	3.14107	0.0764878	0.406785
LRIG2	-4.03363	8.00515	3.13973	0.0765508	0.406785
PAWR	-4.03436	8.13635	3.1395	0.0765617	0.406785
GPATCH3	-4.05143	8.48411	3.13883	0.076593	0.406785
TMEM106A	-4.04602	7.98632	3.13858	0.0766046	0.406785
MTAP	-4.03373	8.04392	3.13782	0.0766404	0.406785
FP565260.1	-4.04257	8.02614	3.13774	0.076644	0.406785
USP12	-4.04545	8.45598	3.13748	0.0766561	0.406785
RAB11FIP2	-4.03455	8.21083	3.13713	0.0766728	0.406785
NFKBIE	-4.04041	7.9755	3.13649	0.0767029	0.406785
TOR3A	-1.7661	8.99715	3.13614	0.0767191	0.406785
PDPK1	-1.76263	8.95425	3.1356	0.0767444	0.406785
FAM193B	-4.04849	8.45907	3.13479	0.0767828	0.406785
ICE1	-1.78456	9.22171	3.13423	0.0768088	0.406785
ZNF746	-4.0376	8.19212	3.13398	0.0768207	0.406785
WASL	-4.05182	8.30341	3.13288	0.0768724	0.406785
ZNF654	-4.03439	8.27522	3.1327	0.076881	0.406785
SLC35A2	-4.03056	8.05984	3.13246	0.0768925	0.406785
TNFSF12	-4.03461	8.19139	3.13156	0.0769345	0.406785
PI4K2B	-4.03154	8.21121	3.12917	0.0770475	0.406785
HAUS2	1.68031	8.74628	3.1288	0.0770647	0.406785
COX18	-4.02925	8.12273	3.12586	0.0772036	0.406785
ZNF407	-4.02156	8.03723	3.12541	0.0772251	0.406785
ZNF354A	-4.0343	8.12616	3.12509	0.0772401	0.406785
UBP1	-4.03451	8.43895	3.12478	0.077255	0.406785
OXR1	-1.75679	8.96376	3.12431	0.077277	0.406785
NDRG1	-4.03076	8.07965	3.12243	0.0773663	0.406785
COMMD7	-4.05062	8.76244	3.12201	0.0773861	0.406785
TTLL5	-4.02801	7.98602	3.12153	0.0774089	0.406785
TOM1L2	-4.02318	8.13305	3.11922	0.0775183	0.406785
CPOX	-4.02663	7.95999	3.11869	0.0775435	0.406785
LAGE3	-1.43759	9.39821	3.11731	0.077609	0.406785
POLR1C	-4.03167	8.49075	3.11731	0.0776093	0.406785
AP3M2	-4.01745	7.94035	3.11475	0.0777309	0.406785
BCOR	-4.02317	8.13219	3.11387	0.077773	0.406785
PCGF3	-4.02809	8.34281	3.11283	0.0778228	0.406785
AGFG2	-4.01985	8.11899	3.10857	0.0780259	0.406785
MFSD8	-2.17707	8.81868	3.10718	0.0780923	0.406785
NDUFS4	-1.55521	9.25745	3.10548	0.0781737	0.406785
LIG3	-4.02087	8.19373	3.10483	0.0782053	0.406785
ASB6	-2.17353	8.59257	3.10414	0.0782382	0.406785
ZDHHC7	-2.17549	8.79646	3.10344	0.0782716	0.406785
KLHDC3	-1.27256	9.56939	3.10314	0.0782863	0.406785
PMF1	-4.02827	8.04318	3.10272	0.0783064	0.406785
UBE2S	-4.05064	8.65516	3.10272	0.0783067	0.406785
RFX7	-4.01816	8.02885	3.1021	0.0783363	0.406785
KLHL22	-2.1719	8.47711	3.1018	0.0783506	0.406785
SLCO4C1	-4.02067	8.21748	3.10003	0.0784356	0.406785
MAP2K6	-4.01783	8.17881	3.09944	0.0784641	0.406785
ZHX1	-2.16848	8.73886	3.09926	0.0784724	0.406785
MKKS	-4.04058	8.42883	3.09895	0.0784878	0.406785
ATP8B4	-1.51201	9.93742	3.09871	0.0784991	0.406785
RDH13	-4.0132	8.10058	3.09811	0.0785283	0.406785
PSMD5	-2.17439	8.3732	3.09761	0.0785521	0.406785
ZNF263	-2.16848	8.70718	3.0965	0.0786055	0.406785
POLDIP2	-1.43603	9.45019	3.09623	0.0786187	0.406785
STAU2	-4.0285	8.45682	3.09411	0.0787209	0.406785
LARP4B	-4.0208	8.4773	3.09329	0.0787607	0.406785
RASSF4	-4.0134	8.10896	3.09306	0.0787718	0.406785
CYHR1	-2.17239	8.69053	3.09296	0.0787766	0.406785
CCDC127	-2.16255	8.23603	3.09283	0.0787829	0.406785
FTSJ3	-4.03494	8.55858	3.09272	0.0787882	0.406785
SETDB2	-2.16718	8.53618	3.09033	0.0789036	0.406785
YIPF2	-2.1746	8.8602	3.08956	0.0789409	0.406785
CASK	-4.02117	8.50277	3.08498	0.0791632	0.406785
MEN1	-2.16505	8.3452	3.08437	0.0791931	0.406785
TP53I11	-4.03119	8.31865	3.08408	0.079207	0.406785
ZNF121	-4.02106	8.49519	3.08319	0.0792503	0.406785
IRF5	-4.02804	8.65414	3.08265	0.0792767	0.406785
NAALADL1	-1.56091	9.36134	3.07949	0.0794305	0.407125
HDDC3	-2.16533	8.74326	3.07225	0.0797844	0.407565
MKRN2	-2.16199	8.62648	3.06988	0.0799004	0.407565
ZMIZ1	-4.02532	8.72156	3.06974	0.0799074	0.407565
AGL	-4.02804	8.65059	3.0693	0.0799293	0.407565
SURF6	-2.15732	8.58654	3.06879	0.0799542	0.407565
ABCB8	-2.15546	8.49222	3.0645	0.080165	0.408192
SNAPC2	-2.16371	8.82774	3.06163	0.0803063	0.408465
RDX	-2.16432	8.66121	3.05745	0.0805128	0.408771
AMBRA1	-2.15281	8.36781	3.05551	0.0806092	0.408771
SART3	-1.73468	8.783	3.05489	0.0806398	0.408771
MBNL3	1.66198	8.24243	3.05332	0.0807178	0.408771
IL18RAP	-1.26167	10.9621	3.05103	0.0808314	0.408802
NOP2	-2.15324	8.59523	3.04928	0.0809185	0.408802
TGDS	-2.15291	8.45841	3.04675	0.0810443	0.408802
HERC5	1.66688	8.81007	3.04613	0.0810752	0.408802
PI16	-4.01411	8.37546	3.04013	0.0813749	0.409869
MSL2	1.67753	9.06246	3.03547	0.0816087	0.410602
SNRNP40	-1.38845	9.21238	3.02965	0.0819013	0.411461
AKT2	-1.44481	9.59684	3.02765	0.0820023	0.411461
FOXN2	-1.7755	9.34561	3.02681	0.0820447	0.411461
RABEP2	-2.151	8.77422	3.02295	0.0822397	0.411783
VAMP4	-2.1597	8.93188	3.02204	0.0822859	0.411783
HELZ	-1.40385	10.0391	3.0159	0.0825974	0.41255
PEX3	-2.14551	8.34622	3.01553	0.0826165	0.41255
ADGRG5	-1.56395	9.49244	3.00931	0.0829337	0.412635
PDE4DIP	-2.14335	8.4588	3.00909	0.0829449	0.412635
RSPRY1	-2.14543	8.4761	3.00867	0.0829661	0.412635
ZNF277	-2.15734	8.99998	3.0057	0.0831183	0.412635
CCDC28B	-1.51736	8.98857	3.00453	0.0831782	0.412635
PRMT9	-2.15149	8.76052	3.00332	0.0832399	0.412635
LTBP3	-1.73727	9.08549	3.00182	0.083317	0.412635
TRIM8	-1.53611	9.29971	3.00027	0.0833965	0.412635
ALKBH4	-2.14045	8.39584	2.9996	0.0834313	0.412635
DNAAF2	-2.17591	9.19438	2.99643	0.0835941	0.413001
PPP4R1	-2.14133	8.43059	2.98724	0.0840693	0.414266
ALG1	-2.13393	8.25976	2.98639	0.0841132	0.414266
DESI2	-2.14511	8.9767	2.98434	0.0842199	0.414266
GPBP1L1	-1.40251	9.37398	2.9839	0.0842424	0.414266
PIBF1	-2.1473	8.95684	2.98001	0.0844452	0.414266
MAP2K2	-1.59474	9.71228	2.98	0.0844456	0.414266
SNX19	-2.13926	8.71165	2.97947	0.0844732	0.414266
PLEKHG3	-1.7631	9.3442	2.97761	0.0845701	0.414304
FAF1	-1.72491	8.69654	2.97492	0.0847104	0.414556
SKIL	-4.03538	8.89579	2.97177	0.0848756	0.414928
UBE2A	-1.52859	9.27839	2.95621	0.0856949	0.418493
RUNX2	-2.17041	9.27037	2.95272	0.08588	0.418957
SMC4	-2.13435	8.93547	2.9488	0.086088	0.419533
VPS72	-1.3656	9.10213	2.93882	0.0866209	0.421623
RWDD4	-1.71708	8.95685	2.93737	0.0866981	0.421623
CSRP1	-1.72721	9.04733	2.93086	0.0870478	0.422882
FAM217B	-1.50039	9.09132	2.92669	0.087273	0.423534
NME6	-1.70494	8.66488	2.92442	0.0873954	0.423686
RALGAPA1	-4.02852	9.28731	2.92274	0.0874864	0.423686
PRKD2	-1.51892	9.2838	2.91771	0.0877592	0.423924
GMCL1	-1.56946	9.60866	2.91717	0.0877883	0.423924
KLRK1	-1.34226	9.72379	2.91679	0.087809	0.423924
PTRH2	1.47003	8.17637	2.88022	0.089821	0.433189
TRAPPC4	-1.49547	9.18869	2.86913	0.0904414	0.43537
PIGP	-1.69219	8.6743	2.8674	0.0905381	0.43537
S100PBP	-1.50827	9.30332	2.86712	0.0905539	0.43537
IP6K2	-1.38582	9.45847	2.85761	0.09109	0.437488
STX17	-1.73814	9.43869	2.85598	0.0911825	0.437488
ZNF524	-1.48798	9.05267	2.84834	0.0916158	0.439055
TM2D1	-1.70933	9.21031	2.83173	0.0925665	0.439055
TNFSF14	-1.34439	8.97077	2.83163	0.0925724	0.439055
GPR89A	1.72873	8.43482	2.83116	0.0925992	0.439055
ZFP90	-1.69408	8.93124	2.82691	0.0928445	0.439055
CAPN15	1.72273	8.57415	2.81377	0.0936063	0.439055
C2orf68	-1.67957	8.79737	2.81149	0.0937393	0.439055
LARP1B	1.718	8.1514	2.80404	0.0941754	0.439055
SMIM15	-1.67987	8.9223	2.79986	0.0944207	0.439055
SLC35E3	-2.08947	8.49208	2.79946	0.094444	0.439055
MRTO4	1.28678	8.7413	2.79731	0.0945707	0.439055
AGAP2	-1.67324	8.71238	2.79706	0.0945854	0.439055
TRIM52	-1.68483	8.99783	2.79664	0.0946105	0.439055
VPS26A	-1.362	9.40064	2.79579	0.0946605	0.439055
LPIN2	-1.70137	9.22409	2.79431	0.0947478	0.439055
SDHAF3	-1.67302	8.72585	2.79371	0.0947833	0.439055
TBC1D25	-2.08455	8.4658	2.79323	0.0948111	0.439055
GTPBP6	-1.68163	9.01321	2.7889	0.0950674	0.439055
COP1	-1.67537	8.8175	2.78627	0.0952234	0.439055
RUNX1	-2.08451	8.77521	2.78294	0.0954216	0.439055
MRFAP1	-1.23527	9.72192	2.78186	0.0954856	0.439055
ZMAT3	-1.67696	8.99009	2.77905	0.0956533	0.439055
AP2A2	-1.68165	8.96718	2.77683	0.0957853	0.439055
OGFOD1	-2.08025	8.22981	2.77503	0.095893	0.439055
SPOUT1	-1.66959	8.80319	2.77161	0.0960982	0.439055
LCOR	-1.68122	9.10314	2.76615	0.0964259	0.439055
IER3IP1	1.44571	8.85246	2.75601	0.097038	0.439055
TVP23B	-1.66138	8.7958	2.74642	0.0976211	0.439055
EHMT2	-2.08454	9.06844	2.74557	0.0976731	0.439055
NOTCH2	-1.66085	8.83732	2.74337	0.0978071	0.439055
AP2A1	-1.32482	9.8845	2.74199	0.0978913	0.439055
KRCC1	-1.50985	9.50702	2.74186	0.0978994	0.439055
PDE12	-2.06884	8.38743	2.74159	0.0979161	0.439055
AIFM1	-2.06516	8.44365	2.73161	0.0985288	0.439055
PSMB5	-1.6549	8.68385	2.72741	0.0987881	0.439055
CROCC	-2.06599	8.60786	2.72527	0.0989199	0.439055
SLC35B3	-2.06284	8.51379	2.72438	0.0989755	0.439055
ANAPC7	-2.05526	8.60563	2.71279	0.0996958	0.439055
RANBP3	-1.65731	8.87933	2.71178	0.0997586	0.439055
EXD3	-2.05272	8.56463	2.71145	0.0997789	0.439055
SLC25A14	-3.83563	7.94425	2.70746	0.100029	0.439055
C1RL	-2.05464	8.49464	2.70587	0.100128	0.439055
UFSP2	-2.05461	8.53467	2.70193	0.100376	0.439055
NUP37	-2.05735	8.3257	2.70155	0.1004	0.439055
TMEM159	-3.83524	7.97174	2.69669	0.100706	0.439055
AHSA1	-1.2846	9.65115	2.69669	0.100706	0.439055
CCDC47	-2.04563	8.6237	2.69542	0.100786	0.439055
ATP6V1A	-2.05623	8.41703	2.69513	0.100804	0.439055
PDPR	-2.05457	8.62949	2.69459	0.100838	0.439055
ORC3	-3.83374	8.24593	2.69162	0.101026	0.439055
TP53BP1	-2.05584	8.559	2.69147	0.101035	0.439055
CLTC	-1.47232	9.36053	2.68898	0.101193	0.439055
PIGH	-2.05457	8.73906	2.68796	0.101258	0.439055
N4BP2	-2.04731	8.68399	2.68607	0.101378	0.439055
ZNF217	-1.23205	9.25017	2.68574	0.101399	0.439055
ALAS1	-2.04625	8.27769	2.6846	0.101471	0.439055
PEX19	-2.04856	8.57746	2.68213	0.101629	0.439055
RABL2B	-2.04577	8.49731	2.68041	0.101739	0.439055
EXOSC7	-1.43829	8.90701	2.68006	0.101761	0.439055
SBK1	-3.82051	8.08588	2.6796	0.101791	0.439055
TRAF2	-2.04734	8.35404	2.67775	0.101909	0.439055
CAMKK2	-3.80924	7.99306	2.67563	0.102044	0.439055
RAB43	-3.81885	7.94865	2.67517	0.102074	0.439055
L3MBTL2	-2.0432	8.607	2.67431	0.102128	0.439055
DLL1	-3.81871	7.96572	2.67335	0.10219	0.439055
DOT1L	-3.81234	8.05309	2.67263	0.102236	0.439055
ATP13A2	-3.81129	8.12442	2.67158	0.102304	0.439055
TRMT12	-3.80954	7.93056	2.67014	0.102396	0.439055
PCOLCE	-3.8129	7.9745	2.66817	0.102523	0.439055
KIF3A	-3.81159	8.10168	2.66735	0.102576	0.439055
ANKMY2	-3.80783	8.14712	2.66464	0.10275	0.439055
WDR75	-3.8193	8.38397	2.66383	0.102803	0.439055
RRP15	-2.04329	8.73144	2.66366	0.102814	0.439055
IFT74	-3.80588	7.94372	2.66048	0.103019	0.439055
GSTM2	-1.66775	9.22369	2.66002	0.103049	0.439055
TMEM251	-3.80919	8.00477	2.65972	0.103068	0.439055
THAP2	-3.80753	8.18108	2.65972	0.103068	0.439055
C6orf120	-3.80221	7.97628	2.6594	0.103089	0.439055
XPO7	-3.80453	8.16447	2.65905	0.103112	0.439055
KRBOX4	-2.04138	8.51004	2.65882	0.103126	0.439055
CREB3	-2.04585	8.86638	2.6587	0.103134	0.439055
CEP89	-3.79648	8.15581	2.65811	0.103172	0.439055
DEAF1	-3.81613	8.2742	2.65708	0.103239	0.439055
RTTN	-3.80929	7.98363	2.65618	0.103298	0.439055
KLF7	-3.80774	8.24095	2.65323	0.103489	0.439055
UPRT	-3.80564	8.0113	2.65155	0.103598	0.439055
TMEM254	-3.80219	7.98311	2.65109	0.103628	0.439055
STAT5B	-2.03969	8.60845	2.65042	0.103671	0.439055
ZUP1	-3.79326	8.11923	2.64818	0.103818	0.439055
GORAB	-3.79653	8.01377	2.64617	0.103949	0.439055
2003-03-01	-3.81106	8.27294	2.6458	0.103973	0.439055
CIITA	-3.79654	7.93235	2.64574	0.103977	0.439055
AL117339.5	-3.7895	7.99295	2.64499	0.104026	0.439055
C2orf69	-3.79304	8.01804	2.64475	0.104042	0.439055
FAM222B	-3.79302	7.9972	2.64411	0.104083	0.439055
IDE	-3.79297	7.95436	2.64315	0.104146	0.439055
SLC30A6	-3.79652	8.02323	2.64215	0.104212	0.439055
SFMBT1	-3.80472	8.36558	2.642	0.104222	0.439055
CHUK	-3.79335	8.23419	2.64162	0.104247	0.439055
UMPS	-3.80454	8.16305	2.64145	0.104258	0.439055
MPP6	-3.79306	8.04378	2.6402	0.10434	0.439055
YAF2	-1.46654	9.39471	2.64012	0.104345	0.439055
CNTROB	-3.7894	7.94882	2.63999	0.104354	0.439055
ADARB2	-3.79654	7.93478	2.63998	0.104354	0.439055
ZNF490	-3.80479	8.34279	2.63967	0.104374	0.439055
ACAP3	-3.78941	7.95106	2.63946	0.104388	0.439055
NAGLU	-3.79979	8.09845	2.63923	0.104403	0.439055
RAB22A	-3.81673	8.65153	2.63901	0.104418	0.439055
CCDC85C	-3.80473	8.13622	2.63896	0.104421	0.439055
LRRC27	-3.79	8.1115	2.63847	0.104453	0.439055
ZNF558	-3.78941	7.95335	2.63824	0.104469	0.439055
DNASE1L1	-3.80759	8.47047	2.63811	0.104477	0.439055
ZNF431	-1.446	9.23165	2.63723	0.104535	0.439055
ERCC2	-3.79305	8.03691	2.63677	0.104565	0.439055
GCNT1	-3.79967	8.28366	2.63547	0.104651	0.439055
SIDT1	-1.65989	9.2898	2.63497	0.104683	0.439055
SPSB2	-3.79308	8.05034	2.63474	0.104699	0.439055
QKI	-2.04553	9.01654	2.63428	0.104729	0.439055
TMEM65	-3.79963	8.24969	2.63369	0.104768	0.439055
ASB7	-3.79334	8.24599	2.63289	0.10482	0.439055
PCGF6	-3.7894	7.94794	2.63286	0.104822	0.439055
SLC25A35	-3.78959	8.03563	2.63265	0.104836	0.439055
DNAJC27	-3.78961	8.04335	2.63219	0.104866	0.439055
RBM15B	-3.79648	8.43167	2.63098	0.104946	0.439055
ST7L	-3.79316	8.07631	2.63057	0.104973	0.439055
ZNF559	-3.79653	7.9881	2.62843	0.105115	0.439055
ZC3H4	-3.79969	8.30639	2.6274	0.105183	0.439055
C12orf49	-3.79023	8.23147	2.62714	0.1052	0.439055
ANO10	-3.78993	8.09744	2.62641	0.105248	0.439055
BPNT1	-3.79017	8.26072	2.62594	0.10528	0.439055
SEC24A	-3.78966	8.05129	2.62546	0.105312	0.439055
DUSP6	-3.79328	8.33915	2.62382	0.10542	0.439055
EIF4EBP3	-3.79319	8.08952	2.62355	0.105438	0.439055
TAF13	-3.78383	7.97692	2.62305	0.105471	0.439055
KLC4	-3.78936	7.93014	2.6229	0.105481	0.439055
PHYH	-3.77609	8.16645	2.61867	0.105762	0.439055
GKAP1	-3.78386	7.98271	2.61748	0.105842	0.439055
ATRIP	-3.78243	8.19398	2.61742	0.105845	0.439055
GALNT7	-3.77672	7.96395	2.61618	0.105928	0.439055
CGAS	-3.77286	7.92107	2.61607	0.105936	0.439055
DBP	-3.77715	8.03002	2.61516	0.105996	0.439055
IRAK2	-3.78185	8.31479	2.61454	0.106038	0.439055
RCOR1	-3.78207	8.14775	2.61447	0.106043	0.439055
CDIPT	-1.23478	9.42528	2.61421	0.10606	0.439055
FNIP2	-3.78373	7.95404	2.6137	0.106094	0.439055
ZNF844	-3.78956	8.01993	2.61369	0.106094	0.439055
GALNT10	-3.77604	8.22864	2.61323	0.106126	0.439055
SULT1A1	-3.7863	8.05771	2.61147	0.106243	0.439055
SUPT6H	-1.34387	9.50262	2.60951	0.106374	0.439055
KIT	-3.78712	8.16306	2.60915	0.106398	0.439055
FAM168A	-3.78132	8.08598	2.60888	0.106416	0.439055
ZNF75D	-3.77462	8.08018	2.60856	0.106438	0.439055
PRDM4	-3.78081	8.05231	2.60846	0.106444	0.439055
GTF3C2	-2.03306	8.82944	2.60809	0.106469	0.439055
SLC35A4	-1.29885	9.17288	2.60662	0.106568	0.439055
SLC25A22	-3.80116	8.52443	2.60461	0.106703	0.439055
PRDM8	-3.77891	8.14591	2.6035	0.106777	0.439055
SBF2	-3.77868	8.3114	2.60221	0.106865	0.439055
SHPRH	-2.02506	8.79883	2.60185	0.106889	0.439055
PIGO	-3.78189	8.30441	2.59999	0.107014	0.439055
POLR3E	-3.78354	8.61824	2.59782	0.107161	0.439055
ZNF211	-2.01521	8.23361	2.59765	0.107172	0.439055
CCHCR1	-3.76922	7.91317	2.59619	0.107271	0.439055
PSMD1	-1.29916	9.16676	2.59602	0.107282	0.439055
DCTN6	-3.78716	8.45521	2.59403	0.107417	0.439055
TMEM120A	-1.66285	9.36431	2.59348	0.107454	0.439055
RBM15	-3.77892	8.39041	2.593	0.107487	0.439055
POLR3A	-3.78185	8.31341	2.59299	0.107487	0.439055
IPO11	-3.77591	8.41119	2.5925	0.10752	0.439055
PON2	-3.77972	8.51141	2.59211	0.107547	0.439055
RAMP1	-2.05977	9.18396	2.58362	0.108124	0.441023
BRD1	-3.77893	8.39198	2.57871	0.10846	0.441108
SPINK2	-2.05401	9.12454	2.57837	0.108482	0.441108
PILRB	-1.19367	10.1022	2.57818	0.108496	0.441108
ZNF100	-2.01954	8.34062	2.57777	0.108523	0.441108
CCDC152	-3.77028	8.03044	2.57343	0.108822	0.441934
SLF2	-1.61099	8.64066	2.5588	0.109832	0.445647
BCAS4	-1.40737	8.83583	2.54944	0.110483	0.447499
MED14	1.816	8.29729	2.54912	0.110505	0.447499
RXRB	-1.62677	9.06607	2.5462	0.110709	0.447499
PPP1R21	-1.61194	8.85251	2.54509	0.110787	0.447499
ADHFE1	-1.6096	8.73005	2.54482	0.110806	0.447499
ZNF322	-1.60665	8.56729	2.54398	0.110865	0.447499
ZBTB10	-3.77796	8.69491	2.54153	0.111037	0.447804
ELAC2	-1.61024	8.90124	2.53616	0.111415	0.44894
AKAP7	-1.60692	8.76595	2.52964	0.111875	0.450405
ZNF688	-1.607	8.7367	2.52696	0.112065	0.450605
ELMO1	-1.43039	9.33956	2.52621	0.112119	0.450605
TNFAIP8L2	-1.40784	8.47802	2.5206	0.112518	0.451818
YEATS2	1.79782	8.31656	2.49701	0.114212	0.458228
BCR	1.79076	8.16669	2.49165	0.114602	0.459354
ABCC5	1.79406	8.14919	2.48797	0.11487	0.459354
MCM9	1.79252	8.35774	2.48688	0.114949	0.459354
VIRMA	-1.39372	8.80972	2.48663	0.114967	0.459354
GCHFR	-1.15801	10.2596	2.48636	0.114987	0.459354
ARFRP1	-1.19818	9.35907	2.48097	0.115381	0.460534
GMDS	-1.5947	9.04612	2.47144	0.116081	0.462933
CCDC28A	-1.59568	8.97986	2.46624	0.116465	0.463737
GMFB	1.78767	8.64957	2.46602	0.116482	0.463737
STK26	-1.17881	9.79775	2.45774	0.117097	0.465784
ST8SIA4	-1.59778	9.05574	2.4557	0.117249	0.465992
TAF6	-1.59572	9.07947	2.45419	0.117361	0.466041
SNX18	-1.58296	8.78055	2.44029	0.118404	0.469481
ARFGEF2	1.44116	8.42951	2.43932	0.118477	0.469481
AARSD1	1.78323	8.35238	2.43862	0.11853	0.469481
RALGAPA2	1.44129	8.47655	2.43247	0.118995	0.4706
LRRC59	-1.37627	8.88335	2.43221	0.119015	0.4706
CC2D1A	-1.96765	8.64285	2.42148	0.119832	0.473088
YPEL2	1.7629	8.17935	2.42127	0.119848	0.473088
FER	1.43439	8.04806	2.41901	0.12002	0.473211
PIGS	-1.25459	9.11499	2.41821	0.120082	0.473211
MAPK3	-1.96537	8.42868	2.41128	0.120614	0.474565
KLHL28	-1.58172	9.05821	2.41107	0.12063	0.474565
ABRAXAS2	-1.95729	8.1547	2.40465	0.121125	0.476111
DCLRE1C	-1.96262	8.68231	2.40128	0.121386	0.476354
SNX11	-1.95923	8.53443	2.40121	0.121391	0.476354
PPP3CB	-1.95925	8.53238	2.39926	0.121542	0.476544
ANKRD39	-1.96016	8.70238	2.39693	0.121723	0.476761
STK11	3.05201	8.03164	2.39478	0.121891	0.476761
ST6GALNAC6	3.04976	7.96736	2.39272	0.122051	0.476761
AP4B1	-1.95626	8.58963	2.39208	0.122101	0.476761
MDP1	-1.95427	8.31607	2.39197	0.12211	0.476761
ANKRD52	3.05046	8.18137	2.38909	0.122334	0.477237
FARSB	-1.95531	8.63742	2.38669	0.122522	0.477509
PICALM	-1.39343	9.30848	2.38521	0.122639	0.477509
TP53RK	-1.94937	8.27635	2.38376	0.122752	0.477509
LIN37	-1.94929	8.23759	2.38209	0.122883	0.477509
TRMT13	-1.95389	8.46022	2.38166	0.122917	0.477509
HIST1H2AM	3.05194	7.95452	2.37418	0.123506	0.479398
ABR	-1.95732	8.44698	2.3722	0.123663	0.479604
AEBP2	-1.94973	8.52278	2.36874	0.123937	0.479777
EDARADD	3.04979	7.98341	2.36848	0.123957	0.479777
GTF2H1	-1.95488	8.89412	2.36724	0.124056	0.479777
RCC2	-1.94664	8.4241	2.36608	0.124148	0.479777
ZNF330	-1.9462	8.6543	2.36385	0.124325	0.479777
YES1	1.12186	9.09684	2.36385	0.124325	0.479777
MMP23B	-1.96493	8.79997	2.35553	0.124989	0.481555
KIDINS220	-1.96155	9.0644	2.35435	0.125084	0.481555
RASSF2	-1.94575	8.56351	2.35344	0.125156	0.481555
TBCD	-1.94847	8.85352	2.35163	0.125302	0.481555
TACO1	-1.94477	8.37964	2.35012	0.125423	0.481555
EDC4	-1.94196	8.54324	2.34814	0.125582	0.481555
KLF3	-1.29355	10.2463	2.34714	0.125663	0.481555
WDR45B	-1.37992	9.29035	2.34694	0.125679	0.481555
EPM2AIP1	-1.94028	8.67774	2.34583	0.125768	0.481555
SH2D3A	-1.94134	8.55488	2.34518	0.125821	0.481555
HEG1	-1.93254	8.52462	2.34127	0.126136	0.48182
SAYSD1	-1.93708	8.07296	2.34106	0.126154	0.48182
GCN1	-1.93518	8.57448	2.34048	0.126201	0.48182
SPTBN1	-1.22049	10.2795	2.33379	0.126743	0.482956
ZPR1	-1.94372	8.8383	2.33209	0.126881	0.482956
MTRF1L	-1.93964	8.75299	2.33156	0.126925	0.482956
BRCC3	-1.93544	8.73147	2.33095	0.126975	0.482956
LAS1L	-1.93175	8.68235	2.33017	0.127038	0.482956
PSME4	-1.949	9.01082	2.32792	0.127222	0.482956
ACOT9	-1.93407	8.59994	2.32788	0.127225	0.482956
ENOSF1	-1.93964	8.76463	2.32655	0.127333	0.482973
RPRD2	-1.94134	8.7656	2.32339	0.127591	0.483233
R3HDM1	-1.9592	9.09255	2.32115	0.127775	0.483233
TNFRSF4	-1.93061	8.73272	2.31955	0.127907	0.483233
PAK1	-1.93672	8.46958	2.31869	0.127978	0.483233
SLC2A4RG	-1.92746	8.5347	2.31753	0.128073	0.483233
AC093323.1	-1.93059	8.673	2.31479	0.128298	0.483233
PAPOLG	-1.93396	8.38611	2.31376	0.128384	0.483233
DHRS3	-1.22526	8.93303	2.31362	0.128395	0.483233
RARS2	-1.93162	8.49217	2.31344	0.12841	0.483233
NR4A3	3.05031	8.36723	2.31297	0.128448	0.483233
HINT2	-1.11624	9.56187	2.30975	0.128714	0.483233
SMYD3	-1.94831	9.15175	2.30974	0.128715	0.483233
PPP2R5D	-1.92695	8.44924	2.3093	0.128751	0.483233
KDM3B	-1.92083	8.61719	2.30191	0.129365	0.485145
VRK3	-1.37367	9.28272	2.2995	0.129565	0.485505
USP47	-1.43151	9.77402	2.29588	0.129868	0.486246
ACAT1	-1.9176	8.08386	2.29198	0.130194	0.487076
RNF40	-1.16658	9.46417	2.2896	0.130393	0.487429
CEBPG	-1.53609	8.63782	2.28693	0.130617	0.487679
FAM118A	-1.92164	8.08251	2.28528	0.130756	0.487679
DHX15	-1.1606	9.40868	2.28507	0.130774	0.487679
MPHOSPH9	-1.92629	8.92687	2.28214	0.131021	0.48786
GPANK1	-1.3379	8.58177	2.282	0.131032	0.48786
EIF2B2	-1.91787	8.70151	2.2765	0.131498	0.489018
BCL10	-1.54325	8.91605	2.27567	0.131568	0.489018
RPP38	-1.9205	8.4133	2.2746	0.131659	0.489018
ATP6V1B2	-1.531	8.59966	2.27158	0.131915	0.489193
UBE4B	-1.53773	8.68654	2.27157	0.131916	0.489193
XRRA1	-1.91191	8.51733	2.26455	0.132514	0.491019
PTBP2	-1.91043	8.25783	2.26183	0.132747	0.49149
COX10	-1.91259	8.46065	2.25995	0.132908	0.491695
SUCLA2	-1.33278	8.89938	2.24833	0.133908	0.495002
TIMM22	-1.53088	8.84544	2.23929	0.134692	0.497505
RRBP1	-1.41717	9.76795	2.23679	0.13491	0.497915
PIP4K2C	-1.52424	8.78826	2.23216	0.135314	0.498679
BRPF1	-1.53265	9.01084	2.2319	0.135337	0.498679
SKA2	-1.52021	8.70869	2.23074	0.135438	0.498679
CDK5RAP1	-1.52021	8.79293	2.22931	0.135564	0.498746
MAST3	-1.32551	8.92956	2.22344	0.136079	0.499732
ARMC6	-1.52315	8.78633	2.22319	0.136101	0.499732
KIAA1191	-1.52463	8.95479	2.22251	0.136161	0.499732
CTNNBIP1	-1.11021	9.62811	2.22018	0.136366	0.499732
GON7	-1.51797	8.54602	2.21499	0.136825	0.499732
ING5	-1.52076	8.76319	2.21437	0.13688	0.499732
MBNL2	-1.51986	8.81793	2.20662	0.137568	0.499732
MPI	-1.31548	8.6559	2.20308	0.137885	0.499732
NFKBIL1	-1.51348	8.56361	2.19858	0.138287	0.499732
XIAP	-1.51705	8.95078	2.19778	0.138359	0.499732
MTX1	-1.51272	8.85966	2.19628	0.138493	0.499732
DYNLT3	-1.51269	8.8419	2.19626	0.138495	0.499732
YPEL1	-1.33232	9.1411	2.19404	0.138695	0.499732
LDB2	-1.32942	8.95844	2.19271	0.138814	0.499732
TRIAP1	-1.3369	9.2107	2.19151	0.138922	0.499732
UBE2B	-1.05472	10.2844	2.1903	0.139031	0.499732
MCM5	-1.51481	8.8378	2.17955	0.140005	0.499732
VPS13B	-1.51014	8.94981	2.17777	0.140166	0.499732
GRIPAP1	-1.19096	8.97397	2.17429	0.140484	0.499732
GMPS	-1.51654	9.09694	2.17103	0.140781	0.499732
WDR4	-3.53231	7.95561	2.1705	0.14083	0.499732
MOSPD3	-1.52442	9.14506	2.16868	0.140996	0.499732
PABPC1L	1.90159	8.02843	2.16781	0.141076	0.499732
HYPK	1.90861	8.04452	2.16751	0.141103	0.499732
METTL8	-3.52862	7.95151	2.1634	0.14148	0.499732
ZNF76	-1.50799	8.9312	2.15818	0.141962	0.499732
ZBED4	1.90809	8.4114	2.15761	0.142014	0.499732
ZNF131	-1.51654	9.11866	2.15601	0.142162	0.499732
TGFBRAP1	-3.51722	8.11124	2.15308	0.142433	0.499732
TMEM263	-1.49974	8.76225	2.1526	0.142478	0.499732
SETD3	-1.32449	9.23471	2.15255	0.142482	0.499732
ATG4C	-3.51519	7.97752	2.15061	0.142662	0.499732
TIMM23	-1.49716	8.82643	2.15041	0.142681	0.499732
INTS7	-3.51138	8.0105	2.14922	0.142791	0.499732
TOMM34	-3.51486	8.03927	2.14895	0.142817	0.499732
KMT5A	-3.51878	7.99007	2.14819	0.142887	0.499732
TMEM116	-3.51905	7.95154	2.14691	0.143006	0.499732
ADAL	-3.51529	7.95866	2.14646	0.143048	0.499732
HIPK2	-1.49516	8.69556	2.14633	0.14306	0.499732
ETAA1	-3.51366	8.12668	2.14494	0.143189	0.499732
ABCB1	-1.51118	9.09126	2.14359	0.143316	0.499732
TBC1D19	-3.50194	8.10435	2.14278	0.143391	0.499732
C11orf71	-3.51458	8.05919	2.14256	0.143411	0.499732
ZNF71	-3.51168	7.94104	2.14196	0.143468	0.499732
ZNF550	-3.51038	8.12158	2.14191	0.143473	0.499732
AGO4	-3.51655	8.23876	2.14039	0.143615	0.499732
SMG9	-3.5055	8.06851	2.13866	0.143776	0.499732
USP30	-3.49846	7.93864	2.13812	0.143826	0.499732
TTLL1	-3.51138	8.01051	2.13738	0.143896	0.499732
ZNF316	-3.50571	8.01045	2.137	0.143932	0.499732
SS18	-1.50645	9.09349	2.13546	0.144076	0.499732
EPC2	-3.51033	8.12708	2.13541	0.144081	0.499732
BLM	-3.51041	8.1191	2.13515	0.144105	0.499732
DUS4L	-3.51393	8.10419	2.13431	0.144185	0.499732
MFSD9	-3.50585	7.94241	2.13316	0.144292	0.499732
HIST4H4	-3.51441	8.06988	2.13303	0.144304	0.499732
ZNF365	-3.49847	7.96251	2.13093	0.144502	0.499732
CCDC146	1.88512	8.15766	2.13014	0.144577	0.499732
ARHGAP31	-3.51387	8.10896	2.12988	0.144601	0.499732
RBM43	-3.50189	8.13174	2.1258	0.144986	0.499732
CREB3L4	-3.4985	8.03511	2.12575	0.14499	0.499732
PPP3CA	-1.1619	9.7217	2.12302	0.145249	0.499732
PAXBP1	-3.50188	8.29555	2.12247	0.145301	0.499732
TMCO4	-3.4985	8.03624	2.12232	0.145315	0.499732
HSDL1	-3.49846	7.92891	2.12168	0.145376	0.499732
PAN2	-3.49863	8.21547	2.12159	0.145384	0.499732
APPL2	-3.49864	8.19962	2.12119	0.145422	0.499732
FBXO32	-3.513	8.48758	2.12114	0.145427	0.499732
WDR81	-3.49506	8.06791	2.12101	0.14544	0.499732
FAM43A	-3.49849	8.00229	2.11995	0.14554	0.499732
SGPP1	-3.48551	7.97103	2.11823	0.145703	0.499732
MAP9	1.88314	8.37429	2.1177	0.145754	0.499732
ARMCX5	-3.48619	8.06592	2.11689	0.145831	0.499732
DTNB	-3.49861	8.27644	2.11647	0.145871	0.499732
DCUN1D4	-3.48541	7.95196	2.11623	0.145894	0.499732
HCCS	-3.48515	7.90407	2.11528	0.145985	0.499732
TPST1	-3.49266	7.92943	2.11431	0.146077	0.499732
ZNF256	-3.49482	7.96738	2.11421	0.146086	0.499732
NHLRC2	1.87741	8.11382	2.11387	0.146119	0.499732
ZC3HC1	-3.48564	7.99804	2.1136	0.146144	0.499732
PRADC1	-3.48288	8.07438	2.1135	0.146154	0.499732
ZMYM3	-3.48571	8.01201	2.11283	0.146218	0.499732
WDR7	-3.49861	8.27742	2.11273	0.146227	0.499732
PTPRN2	-3.49491	8.01888	2.11261	0.146239	0.499732
MBTD1	-3.48522	7.916	2.11196	0.1463	0.499732
REXO1	-3.49022	8.12782	2.11184	0.146313	0.499732
TUBGCP4	-3.49294	8.04013	2.11173	0.146323	0.499732
CSGALNACT2	-1.4879	8.84398	2.11163	0.146332	0.499732
IFIH1	-3.50504	8.44291	2.11087	0.146405	0.499732
RRP9	-3.5052	8.34276	2.11003	0.146485	0.499732
PIGQ	-3.49373	8.21085	2.10972	0.146514	0.499732
PAOX	-3.49365	8.24438	2.10828	0.146653	0.499732
TRIM65	-3.48744	8.17767	2.10752	0.146726	0.499732
EIF4ENIF1	-3.48966	8.06696	2.10711	0.146765	0.499732
ZNF34	-3.48907	7.95376	2.10661	0.146813	0.499732
DPYSL2	-3.48683	8.11682	2.10598	0.146873	0.499732
CDHR3	-3.48716	8.14866	2.10499	0.146968	0.499732
EZH2	-3.49044	8.24354	2.10477	0.146989	0.499732
TOE1	1.44225	8.3681	2.10415	0.147048	0.499732
ADAT1	-3.48749	8.19351	2.10382	0.14708	0.499732
RPAP1	-3.48321	8.0948	2.10302	0.147157	0.499732
SLC35A3	-3.48031	8.12138	2.10274	0.147184	0.499732
MTF1	-3.4902	8.32481	2.10176	0.147278	0.499732
BAIAP3	-3.48682	8.11625	2.10126	0.147326	0.499732
TMEM69	-3.49532	8.29988	2.10078	0.147373	0.499732
EPS8	-3.48185	7.96515	2.10041	0.147408	0.499732
ATG13	-1.49311	9.10137	2.10019	0.147429	0.499732
EIF4E3	-3.49047	8.23397	2.09919	0.147526	0.499732
FAM118B	-3.48182	7.96148	2.09909	0.147536	0.499732
HCFC2	-3.48188	7.9706	2.09647	0.147788	0.499962
TRAF3	-3.47875	8.03643	2.09616	0.147819	0.499962
HDLBP	-1.301	9.16873	2.09211	0.14821	0.500559
SORBS3	-3.48424	8.17378	2.09211	0.14821	0.500559
HEBP2	-1.85969	8.69981	2.09072	0.148345	0.50065
NSUN3	-3.48723	8.41526	2.08581	0.148822	0.501599
FAM204A	-1.1702	9.85186	2.08561	0.148842	0.501599
RINT1	-1.85014	8.13945	2.08416	0.148983	0.501712
MAU2	-1.86057	8.84143	2.08142	0.149249	0.501913
HENMT1	-0.989756	9.35069	2.08133	0.149258	0.501913
RALGPS2	-3.48118	8.18081	2.07865	0.14952	0.502432
TCP11L1	1.42934	8.29407	2.06946	0.150422	0.505098
HOXA10	-1.85308	8.45535	2.06526	0.150838	0.506128
STIP1	-1.16496	9.03902	2.0601	0.151348	0.507474
PORCN	-1.83683	8.41376	2.05474	0.151881	0.508576
GOLGB1	-1.34414	9.59626	2.05347	0.152008	0.508576
GAB1	-3.49876	8.85914	2.04919	0.152436	0.508576
DDX52	-1.84491	8.82989	2.04912	0.152442	0.508576
P2RY10	-1.83766	8.37954	2.04833	0.152522	0.508576
AGO2	-1.84916	8.94226	2.048	0.152555	0.508576
ZNHIT6	1.42631	8.47208	2.04614	0.152741	0.508576
UTP14A	-1.84246	8.38376	2.04337	0.153019	0.508576
GLYCTK	-1.83395	8.55258	2.03838	0.153521	0.508576
RPAP3	1.42296	8.84063	2.03829	0.15353	0.508576
RIOX2	-1.82741	8.23125	2.03805	0.153554	0.508576
ZNF507	-1.83437	8.31149	2.03676	0.153684	0.508576
NUDT18	-1.8318	8.63587	2.03354	0.15401	0.508576
IFNL1	-1.82989	8.07961	2.03344	0.154019	0.508576
MED8	-1.27249	8.77819	2.03321	0.154044	0.508576
VIPAS39	-1.83328	8.01373	2.03107	0.154259	0.508576
PVRIG	-3.51174	8.80628	2.03041	0.154327	0.508576
SLC7A5	1.41438	8.69175	2.02385	0.154994	0.508576
HIBADH	-1.82451	8.53445	2.01931	0.155457	0.508576
ALDH3A2	-1.82542	8.40288	2.01831	0.15556	0.508576
METRNL	1.41851	8.59462	2.01797	0.155595	0.508576
HDAC6	-1.82675	8.34445	2.0179	0.155602	0.508576
UQCRHL	-1.8304	7.98472	2.01733	0.15566	0.508576
LDOC1	-1.46608	8.86641	2.01548	0.155849	0.508576
PPIL2	-1.27559	8.92174	2.01536	0.155862	0.508576
NAA80	-1.82669	8.3802	2.01506	0.155893	0.508576
UNC93B1	-1.83071	8.87926	2.01378	0.156024	0.508576
ZNF414	-1.45642	8.57246	2.01372	0.156031	0.508576
YBEY	-1.15413	9.07708	2.0136	0.156042	0.508576
SLC2A1	-1.82657	8.45584	2.01342	0.156061	0.508576
CEPT1	-1.82455	8.5204	2.01322	0.156082	0.508576
CLK3	-1.16904	9.2949	2.01264	0.156141	0.508576
UBE2R2	-1.83401	8.84336	2.01152	0.156257	0.508576
SOS2	-1.82362	8.58238	2.01136	0.156273	0.508576
HSPA13	-1.82388	8.44792	2.01056	0.156355	0.508576
RDH14	-1.4629	8.93161	2.01038	0.156374	0.508576
RCC1L	-1.82441	8.58356	2.01005	0.156408	0.508576
LIMA1	-1.82504	8.06502	2.00904	0.156512	0.508576
ZCCHC9	-1.82664	8.40948	2.00737	0.156684	0.508576
HSCB	-1.46707	9.00205	2.00683	0.156739	0.508576
QSOX1	-1.81898	8.6343	2.00625	0.1568	0.508576
IKBIP	-1.8219	8.56405	2.00401	0.157031	0.508576
G6PC3	-1.82194	8.51506	2.00366	0.157067	0.508576
RUSC1	-1.82926	8.4563	2.00366	0.157068	0.508576
AMPD2	-1.81999	8.46462	2.00212	0.157227	0.508576
TMCO6	-1.82396	8.37323	2.00039	0.157406	0.508576
GAS7	-1.18441	9.44214	2.00038	0.157407	0.508576
MED23	-1.81931	8.69348	2.00016	0.15743	0.508576
NDUFS1	-1.81514	8.67183	1.99855	0.157598	0.508576
RELL1	-1.82429	8.80768	1.99772	0.157683	0.508576
JMJD4	-1.80927	8.19508	1.99582	0.157881	0.508576
ITPK1	-1.45306	8.69284	1.9947	0.157998	0.508576
CCDC137	-1.26448	8.86597	1.99312	0.158163	0.508576
C14orf93	-1.80739	8.1964	1.98915	0.158577	0.508576
SUZ12	-1.16676	9.33505	1.98864	0.158631	0.508576
ZNF862	-1.81158	8.34326	1.98735	0.158765	0.508576
DALRD3	-1.28611	9.27809	1.9865	0.158855	0.508576
SHQ1	-1.81449	8.36332	1.98644	0.158861	0.508576
THEM6	-1.81645	8.39005	1.98401	0.159116	0.508576
NTAN1	-1.8119	8.71849	1.98398	0.159119	0.508576
CXorf40B	-1.45647	9.00143	1.98107	0.159425	0.508576
HMGXB3	-1.80707	8.59416	1.98003	0.159535	0.508576
ZNF74	-1.80396	8.11339	1.97978	0.159561	0.508576
UHRF2	-1.81697	8.93262	1.97879	0.159665	0.508576
TRMT6	-1.45022	8.55872	1.97874	0.15967	0.508576
NKAPD1	-1.44936	8.81332	1.97866	0.159679	0.508576
ACADS	-1.81684	8.71356	1.97841	0.159705	0.508576
NCALD	-1.12471	9.71445	1.97826	0.159721	0.508576
SDHAF2	1.39634	8.553	1.97791	0.159758	0.508576
SETDB1	-1.45029	8.90639	1.97665	0.159891	0.508576
RALBP1	-1.01241	9.75424	1.97643	0.159915	0.508576
CRLS1	-1.44789	8.71784	1.97621	0.159937	0.508576
SLC4A1AP	-1.81772	8.9119	1.97521	0.160043	0.508576
CHMP1A	-1.09595	9.51192	1.9724	0.16034	0.508576
PCYT1A	-1.80847	8.76556	1.97194	0.160389	0.508576
SPATC1L	-1.81364	8.34001	1.9716	0.160425	0.508576
BBC3	-1.81524	8.83528	1.97106	0.160482	0.508576
USP5	-1.8052	8.64239	1.97044	0.160548	0.508576
NCAM1	-1.03931	10.8137	1.97006	0.160588	0.508576
ATG2A	1.4246	9.27459	1.9683	0.160776	0.508576
ACOT2	-1.80851	8.46825	1.96773	0.160836	0.508576
CC2D1B	-1.80575	8.43324	1.96688	0.160927	0.508576
MAP3K2	-1.81015	8.73881	1.9651	0.161116	0.508576
ZCCHC8	-1.80769	8.74554	1.96296	0.161344	0.508576
VAMP3	-1.44315	8.8976	1.96239	0.161404	0.508576
NUDT9	-1.80408	8.33098	1.96099	0.161554	0.508576
FUCA1	-1.80207	8.03594	1.96012	0.161647	0.508576
DTWD1	-1.80362	8.40221	1.95781	0.161895	0.508576
LDLRAD4	-1.81094	8.36075	1.95763	0.161914	0.508576
RAD23B	-1.17863	9.50576	1.95699	0.161982	0.508576
CEP104	-1.80248	8.51343	1.95672	0.162012	0.508576
DDX58	-1.80107	8.70234	1.95573	0.162117	0.508576
TBC1D22A	-1.81215	8.89578	1.95526	0.162168	0.508576
NUP93	-1.43679	8.67091	1.95516	0.162179	0.508576
ZNF397	-1.80183	7.99033	1.95498	0.162198	0.508576
BRAF	-1.44038	8.89084	1.95425	0.162276	0.508576
CCNB1IP1	-1.8129	8.88814	1.95314	0.162395	0.508576
SNRNP35	-1.44051	8.78957	1.95296	0.162415	0.508576
SPIDR	-1.14384	9.16803	1.95183	0.162536	0.508576
ZMAT1	-1.7993	8.46076	1.94856	0.162889	0.508576
MID1IP1	-1.43681	8.51279	1.94736	0.163019	0.508576
MAP2K7	-1.13788	9.02679	1.94723	0.163033	0.508576
JADE2	-1.1382	9.06294	1.94562	0.163206	0.508576
ATXN3	-1.24712	8.76962	1.94433	0.163346	0.508576
MALSU1	-1.43643	8.84776	1.94299	0.163491	0.508576
FEM1B	-1.80282	8.77147	1.94199	0.163599	0.508576
COG1	-1.43766	8.81233	1.94134	0.16367	0.508576
NDOR1	-1.43667	8.3378	1.9396	0.163859	0.508576
SCAF8	-1.80159	8.87718	1.93939	0.163881	0.508576
DNAJC9	-1.25711	9.08577	1.93934	0.163887	0.508576
BCAP29	-1.43642	8.87334	1.93917	0.163905	0.508576
PAK1IP1	-1.79484	8.41126	1.93907	0.163916	0.508576
MTR	-1.2538	8.99267	1.93803	0.164029	0.50859
CLASP2	-1.4515	9.14452	1.93583	0.164269	0.508771
RXRA	-1.79419	8.05084	1.93481	0.16438	0.508771
ALDH9A1	-1.0765	9.41652	1.93333	0.164541	0.508771
YIPF5	-1.43364	8.88911	1.93141	0.164751	0.508771
LLGL2	-1.43718	8.81674	1.93105	0.16479	0.508771
FEM1A	-1.78944	8.51263	1.93065	0.164834	0.508771
RNF123	-1.79691	8.76465	1.93047	0.164853	0.508771
SLC25A32	-1.43263	8.871	1.92888	0.165028	0.508972
KLHL20	-1.78667	8.45494	1.91978	0.166027	0.511715
ELMOD3	-1.42878	8.75627	1.91842	0.166177	0.51184
AUH	-1.42727	8.43158	1.91498	0.166557	0.512341
EMSY	-1.78461	8.52578	1.91495	0.16656	0.512341
FUNDC2	-1.00383	9.80924	1.91056	0.167047	0.513498
DCAF8	-1.26492	9.32568	1.90851	0.167275	0.513859
PNPLA6	-1.23957	8.83708	1.90522	0.167641	0.514646
MAP2K1	-1.8083	9.15152	1.90404	0.167773	0.51471
TRAPPC10	-1.16357	9.5109	1.89831	0.168414	0.516181
DDX49	-1.42066	8.88621	1.89777	0.168474	0.516181
PPP1R9B	-1.42399	9.01434	1.88814	0.169558	0.519158
GEMIN7	-1.05039	9.27887	1.88064	0.170407	0.521417
CEP63	-1.41752	8.80796	1.87783	0.170726	0.52205
TYW1B	2.1224	7.92506	1.87462	0.171092	0.522534
CACNB1	2.12471	8.14171	1.87447	0.171109	0.522534
GALM	1.23268	8.30839	1.87091	0.171516	0.523191
DHX33	2.11837	7.94282	1.8696	0.171666	0.523191
TPRA1	-1.40952	8.54193	1.86924	0.171707	0.523191
WWOX	2.12473	8.16676	1.86866	0.171774	0.523191
NUP50	-1.23684	9.09247	1.86266	0.172464	0.524949
PRKD3	1.22177	8.53922	1.85876	0.172913	0.525857
KRIT1	-1.4151	9.08498	1.85811	0.172988	0.525857
SMURF2	-0.84314	9.69119	1.85658	0.173166	0.526054
HDAC10	-1.13508	9.33803	1.85256	0.173631	0.527124
TAF2	1.21955	8.73284	1.84247	0.174807	0.530348
IGFBP7	-1.27321	10.4337	1.84093	0.174987	0.530548
RB1CC1	-1.17447	9.73467	1.83468	0.175721	0.532425
ACADM	-1.22206	8.93055	1.832	0.176036	0.533032
POLR2H	-1.10896	9.13563	1.83084	0.176174	0.533103
PYROXD2	-1.26243	9.51744	1.82553	0.176802	0.534655
SYVN1	-1.0968	8.78483	1.8225	0.17716	0.535392
RAPGEF1	1.2142	8.5278	1.82134	0.177299	0.535463
PRCC	-1.02807	9.20499	1.81828	0.177662	0.536213
DCTD	-1.05183	9.46372	1.80731	0.178975	0.539665
PAICS	1.21121	8.40385	1.80679	0.179038	0.539665
SDHAF1	-1.21101	8.8535	1.80067	0.179775	0.541331
MED19	-1.20554	8.65656	1.80028	0.179823	0.541331
KDSR	-1.41148	9.22841	1.79877	0.180006	0.54153
WDR45	-1.09345	9.84846	1.79626	0.18031	0.541568
TM2D3	-1.21231	9.03055	1.79582	0.180363	0.541568
DENND4A	1.21275	9.01075	1.79578	0.180368	0.541568
CASC3	-1.10483	9.2789	1.7817	0.182085	0.546372
TBP	-1.20351	8.89633	1.77841	0.182488	0.54723
DENND6A	1.2027	8.93299	1.77348	0.183096	0.548697
PITPNB	-1.21666	9.23478	1.76804	0.183768	0.550358
CCDC43	-1.73232	8.4195	1.76377	0.184298	0.55159
ZBTB7A	-1.03589	9.46042	1.75654	0.1852	0.553738
IFNG	2.11261	8.74623	1.75611	0.185254	0.553738
ELOF1	-1.20393	9.11324	1.75267	0.185684	0.554366
MAN1B1	-1.2056	9.09644	1.75202	0.185766	0.554366
SCYL1	-0.915609	9.37474	1.75158	0.185821	0.554366
HARS2	-1.72444	8.44279	1.74723	0.186369	0.555562
USP20	-1.09771	9.31765	1.7465	0.18646	0.555562
TRIB3	-1.72309	8.04366	1.74427	0.186742	0.556043
ANKMY1	-1.72281	8.53481	1.74286	0.18692	0.556217
ZMYM6	-1.71427	8.15354	1.73896	0.187413	0.556217
NSMCE4A	-1.20515	9.20053	1.73774	0.187569	0.556217
POU2F1	1.42598	8.18078	1.73629	0.187753	0.556217
AHDC1	-1.72036	8.28455	1.73499	0.187918	0.556217
KBTBD2	1.10497	8.975	1.73498	0.187919	0.556217
APBB1	-1.36775	8.69909	1.7336	0.188095	0.556217
WASHC2C	-1.2085	9.23175	1.73312	0.188156	0.556217
PSEN1	-1.36439	8.60777	1.73243	0.188244	0.556217
ELP4	-1.7154	8.27748	1.7319	0.188311	0.556217
GBP4	-0.986311	10.0145	1.73167	0.188341	0.556217
VEZT	-1.18833	8.74546	1.73106	0.188419	0.556217
PSMA2	1.42782	8.22458	1.73091	0.188437	0.556217
DUSP11	-1.18923	8.99801	1.72964	0.188599	0.556217
BAALC	-1.71516	7.98388	1.72926	0.188648	0.556217
QDPR	-1.71933	8.35588	1.72876	0.188712	0.556217
VCPKMT	-1.36628	8.80824	1.72707	0.188928	0.556501
USP32	1.42179	8.09578	1.72029	0.189799	0.556784
CCDC86	-1.70647	8.20558	1.71996	0.189841	0.556784
ATP11B	-1.21526	9.38416	1.71904	0.189959	0.556784
TMEM71	-1.35797	8.59672	1.71774	0.190127	0.556784
HLCS	1.42063	8.21761	1.71745	0.190164	0.556784
GABPA	-1.71152	8.5054	1.71616	0.19033	0.556784
PARP2	-1.70375	8.16204	1.71354	0.190669	0.556784
DAPK3	-1.35802	8.58828	1.71331	0.190699	0.556784
GAB3	-1.17916	8.8296	1.71232	0.190827	0.556784
HMGXB4	-1.70749	8.71502	1.71147	0.190937	0.556784
CEP126	-1.70818	8.06356	1.71117	0.190976	0.556784
PUDP	-1.70866	8.0016	1.70887	0.191275	0.556784
ATP6V1D	-1.3638	8.85712	1.70685	0.191537	0.556784
TTC9C	-1.70122	8.29085	1.70577	0.191677	0.556784
HSPBP1	-1.35705	8.79012	1.70536	0.19173	0.556784
CENPH	1.41896	8.05225	1.7052	0.191751	0.556784
CDC16	-1.18494	9.05545	1.7029	0.192051	0.556784
RBFA	-1.70022	8.55552	1.7009	0.192312	0.556784
ZMPSTE24	-1.69733	8.60683	1.70029	0.192392	0.556784
UBE2Q1	-1.70402	8.28636	1.69898	0.192563	0.556784
ENG	-1.35615	8.70067	1.69886	0.192579	0.556784
ZNF778	1.40767	8.20723	1.69739	0.192772	0.556784
ZFP14	-1.70085	8.47559	1.69448	0.193154	0.556784
TCEANC2	-1.69623	8.17619	1.69333	0.193305	0.556784
PEAK1	-1.69557	8.63789	1.69283	0.19337	0.556784
ERLIN2	-1.6992	8.26383	1.69214	0.193461	0.556784
METTL4	-1.69348	8.20524	1.69171	0.193518	0.556784
L3MBTL4	1.41162	7.96026	1.69024	0.193712	0.556784
NGRN	-1.18638	9.12212	1.68963	0.193792	0.556784
TCEAL3	-1.35299	8.86532	1.68917	0.193853	0.556784
PIAS4	-1.68878	8.17397	1.68517	0.19438	0.556784
ZNF350	-1.351	8.54755	1.68476	0.194435	0.556784
SLC46A3	-1.69648	8.30105	1.68313	0.194651	0.556784
FBXO38	-1.69307	8.60354	1.68182	0.194825	0.556784
TTC13	-1.35437	8.97097	1.67923	0.195169	0.556784
SNAPIN	-1.06824	8.98375	1.67868	0.195242	0.556784
ELOVL6	-1.34976	8.51004	1.67847	0.19527	0.556784
AC118549.1	-1.70808	9.0065	1.67839	0.19528	0.556784
SPRYD3	-1.6955	8.78841	1.67744	0.195407	0.556784
DLG1	1.40596	8.47397	1.67633	0.195554	0.556784
CHST2	-0.946031	9.38812	1.67477	0.195762	0.556784
NDEL1	-1.18489	9.21769	1.67363	0.195915	0.556784
LTB4R2	-1.68792	8.12108	1.67343	0.195941	0.556784
ITGAE	-1.35021	8.80201	1.67303	0.195995	0.556784
NRAS	-1.35218	8.96171	1.67262	0.196049	0.556784
NUAK2	-1.34643	8.22728	1.67198	0.196135	0.556784
DOCK9	1.40249	8.25338	1.67141	0.196212	0.556784
ATP6V1C1	-1.68598	8.28754	1.67043	0.196343	0.556784
TRIM28	-1.18302	9.19738	1.66986	0.196419	0.556784
BICRAL	1.40282	8.41864	1.66885	0.196554	0.556784
LUZP1	-1.68769	8.54665	1.66643	0.196878	0.556784
ERO1B	-1.68876	8.56721	1.66572	0.196974	0.556784
AP1AR	1.39995	8.1224	1.66527	0.197034	0.556784
NPLOC4	-1.69063	8.48914	1.66482	0.197096	0.556784
ICMT	-1.68475	8.23994	1.6644	0.197151	0.556784
IPO8	-1.68337	8.49683	1.66433	0.197161	0.556784
ZADH2	-1.68309	8.11179	1.66413	0.197188	0.556784
RNF41	-1.34058	8.69587	1.66373	0.197242	0.556784
ARL1	-1.33995	8.69582	1.66314	0.197321	0.556784
SLC16A3	-1.17977	9.17061	1.66169	0.197517	0.556784
PARP16	-1.68602	8.43167	1.66052	0.197675	0.556784
GOT2	-0.935794	9.20383	1.66023	0.197713	0.556784
ZBTB41	1.39852	7.98696	1.65836	0.197967	0.556784
ORAI3	-1.3427	8.80924	1.65816	0.197994	0.556784
ABCA2	-1.07457	9.28579	1.65759	0.198071	0.556784
NFE2L1	-1.68342	8.51275	1.65739	0.198097	0.556784
EBAG9	-1.68369	8.63809	1.65723	0.198119	0.556784
CDC27	-1.33937	8.82087	1.65665	0.198197	0.556784
GPN3	-1.67776	8.20935	1.655	0.198421	0.556784
ZBTB45	-1.68097	7.98024	1.65408	0.198546	0.556784
DYNLL2	-1.6789	8.51775	1.65383	0.19858	0.556784
CRTC2	-1.18441	9.32033	1.6538	0.198584	0.556784
RASSF3	-1.68792	8.8276	1.65227	0.198791	0.556784
DDX59	-1.68195	8.62441	1.65177	0.19886	0.556784
SNAI3	-1.68324	8.41214	1.6502	0.199072	0.556784
GPR18	-1.67957	8.01658	1.64986	0.199119	0.556784
NEPRO	-1.33584	8.68875	1.64978	0.19913	0.556784
MSH6	-1.6728	8.13999	1.64907	0.199227	0.556784
LPCAT3	-1.33069	8.52691	1.6467	0.19955	0.556784
BLZF1	-1.67031	8.16353	1.64385	0.199938	0.556784
ZMIZ2	-1.04884	8.94589	1.63883	0.200627	0.556784
PFKP	-1.17983	9.2984	1.63689	0.200893	0.556784
ABHD11	-1.67226	8.16934	1.63607	0.201006	0.556784
INO80C	-1.3281	8.28265	1.63519	0.201128	0.556784
USP25	-1.67306	8.58517	1.63329	0.201389	0.556784
DNAJC13	-1.67274	8.29614	1.63141	0.201648	0.556784
ACAD11	1.38967	8.00991	1.63068	0.201749	0.556784
PLGRKT	-1.05705	9.17033	1.62735	0.202211	0.556784
BMPR2	-3.14826	7.94198	1.62619	0.202371	0.556784
TMEM87B	-1.32635	8.72743	1.62598	0.2024	0.556784
SIRT3	-1.67044	8.47288	1.6256	0.202453	0.556784
TIGD1	-3.14806	7.96654	1.62478	0.202567	0.556784
ZNF700	-3.14818	7.95196	1.62344	0.202753	0.556784
IRF2BPL	-1.68312	9.01318	1.62124	0.20306	0.556784
GPALPP1	-1.32326	8.64877	1.62026	0.203195	0.556784
EEF2K	-3.13447	8.02225	1.61995	0.203239	0.556784
PAM16	-3.14519	8.22093	1.61927	0.203333	0.556784
SULT1B1	-3.14452	7.92468	1.61849	0.203443	0.556784
NOL8	-1.16083	9.0336	1.61828	0.203471	0.556784
MTA3	-3.12705	7.99161	1.61765	0.20356	0.556784
CCDC14	-1.32437	8.50091	1.61732	0.203606	0.556784
ARL13B	-3.13446	8.02496	1.61602	0.203788	0.556784
EXOC8	-3.14273	8.1033	1.61565	0.203839	0.556784
ADGRG3	-1.66767	8.71968	1.61421	0.204041	0.556784
BORCS8	-3.13417	8.07318	1.61357	0.204131	0.556784
SCO1	-1.66164	8.27826	1.61319	0.204184	0.556784
CSPP1	-1.66405	8.64386	1.61287	0.204228	0.556784
CSTF3	-3.14179	8.17447	1.61244	0.204289	0.556784
SLC25A53	-3.13375	8.13441	1.61154	0.204416	0.556784
CDCA4	-3.13089	7.9338	1.61103	0.204488	0.556784
CLUH	-3.1308	7.99371	1.61084	0.204513	0.556784
ICAM1	-1.33628	9.03729	1.60911	0.204757	0.556784
SBNO2	-3.13056	8.0819	1.60874	0.204809	0.556784
SAAL1	-3.13028	8.16304	1.6087	0.204815	0.556784
ORC5	-3.12698	8.16715	1.60815	0.204892	0.556784
RHOQ	-3.13084	7.9641	1.60788	0.204929	0.556784
WHRN	-3.14186	8.16857	1.6078	0.204941	0.556784
ZNF45	-3.13082	7.97809	1.60752	0.204981	0.556784
NAP1L5	-3.13435	8.05082	1.60736	0.205003	0.556784
RNF165	-3.12699	8.14452	1.60725	0.205019	0.556784
STAG3	-1.32495	8.75998	1.60621	0.205166	0.556784
FAM3C	-1.66438	8.76132	1.60586	0.205215	0.556784
ZNF548	-3.13434	8.05179	1.60499	0.205337	0.556784
ALKBH8	-3.12122	7.92767	1.60367	0.205524	0.556784
MOGS	-1.67249	8.92877	1.60354	0.205542	0.556784
SREBF2	-1.32254	8.68681	1.60306	0.205609	0.556784
SYNJ1	-3.13077	8.00994	1.60292	0.20563	0.556784
SIDT2	-3.13035	8.27651	1.60286	0.205638	0.556784
RNFT1	-1.66852	8.94515	1.60263	0.205671	0.556784
TM7SF2	-3.12706	7.96166	1.60201	0.205758	0.556784
LTC4S	-3.11738	7.92036	1.60184	0.205782	0.556784
ZNF609	-1.65792	8.33846	1.60136	0.20585	0.556784
TCF3	-3.1213	7.96588	1.60081	0.205928	0.556784
ZNF761	-3.114	8.01305	1.59961	0.206098	0.556784
ARHGAP35	-3.11383	7.97605	1.59784	0.20635	0.556784
ZBTB48	-1.31518	8.56993	1.59779	0.206356	0.556784
SIPA1L3	-3.12135	7.99273	1.59762	0.206381	0.556784
INVS	-3.11819	8.08739	1.59722	0.206437	0.556784
OTULIN	-3.13014	8.51446	1.5966	0.206526	0.556784
C2CD2L	-3.12144	8.03721	1.59515	0.206731	0.556784
SLC17A5	-3.11376	7.9597	1.5948	0.206781	0.556784
TAF4B	-3.127	8.12184	1.5945	0.206824	0.556784
BRD4	-0.960916	9.74459	1.5935	0.206966	0.556784
MSTO1	-3.12698	8.23224	1.59334	0.206989	0.556784
CTSF	-1.65537	8.36193	1.59289	0.207053	0.556784
NDUFA7	-3.15408	8.61086	1.59269	0.207082	0.556784
GOLIM4	-1.67044	9.03865	1.59262	0.207091	0.556784
PANK3	-3.12169	8.08837	1.59147	0.207256	0.556784
ALDOC	-3.11353	7.91397	1.59091	0.207335	0.556784
GATC	-3.11488	8.10388	1.59079	0.207353	0.556784
GZF1	-3.11	7.95934	1.59072	0.207363	0.556784
CBWD1	-3.11795	8.05999	1.59054	0.207389	0.556784
ZFYVE16	-3.11531	8.26313	1.58815	0.20773	0.556784
FAM89B	-3.11534	8.2547	1.58763	0.207805	0.556784
TFRC	-3.11547	8.16598	1.58695	0.207902	0.556784
ATRN	-3.10998	7.95543	1.58647	0.207971	0.556784
PFKFB3	-3.11439	8.06213	1.58575	0.208073	0.556784
IDNK	-3.1155	8.16961	1.58546	0.208116	0.556784
IDUA	-3.11481	8.09726	1.58489	0.208197	0.556784
HIST1H2AH	-3.11736	7.91402	1.58462	0.208236	0.556784
TRIM39	-3.11864	8.25919	1.5838	0.208354	0.556784
GALC	-1.05483	9.30131	1.58251	0.208538	0.556784
TSNARE1	-3.10986	7.93682	1.58211	0.208596	0.556784
NSD2	-3.11509	8.32669	1.58177	0.208644	0.556784
KIF21B	-1.31255	8.69369	1.57813	0.209169	0.557421
STK11IP	-3.11029	8.00752	1.57804	0.209182	0.557421
MAN2C1	-1.32303	9.09701	1.57762	0.209242	0.557421
PPP6R2	-0.995971	9.57432	1.57332	0.209864	0.558757
COPS4	-1.13872	8.92468	1.57153	0.210124	0.55913
NCOA2	-1.14312	8.99883	1.56768	0.210684	0.560298
COL9A2	-3.11918	8.54489	1.56672	0.210823	0.560348
NSUN6	-1.13763	8.86414	1.56163	0.211565	0.561999
PDK2	-1.13532	8.83935	1.55873	0.21199	0.562807
PHF5A	-0.987467	9.54272	1.5506	0.213185	0.565657
KPNA4	-1.15677	9.3565	1.54657	0.21378	0.566606
MVB12A	-1.12965	8.77747	1.54593	0.213875	0.566606
CLSTN3	-1.06592	9.57103	1.54571	0.213908	0.566606
ATG7	1.19285	8.16536	1.54461	0.214071	0.566715
MLLT3	-1.30674	9.08199	1.54023	0.214721	0.568113
ODF2	-1.13437	9.05979	1.53763	0.215108	0.568815
TOGARAM2	1.19492	8.08517	1.53506	0.215492	0.569506
TMEM127	1.19764	8.28456	1.53244	0.215885	0.570088
DNMT3A	0.884126	9.10538	1.53128	0.216058	0.570088
MAEA	-1.13677	9.1489	1.53114	0.21608	0.570088
ACLY	-1.13702	9.15385	1.5291	0.216384	0.570394
CCDC84	1.19276	8.63478	1.52873	0.216441	0.570394
GBF1	-1.1248	8.96623	1.52683	0.216727	0.570824
WDR36	1.19135	8.55364	1.52595	0.216859	0.570848
AP3D1	1.00605	9.52446	1.52477	0.217037	0.570995
DENND4B	-1.12882	9.06245	1.52375	0.217191	0.571076
IKZF5	1.19139	8.50053	1.51761	0.218119	0.573195
TIPARP	1.20647	9.05474	1.51288	0.218837	0.574756
CCDC174	-1.0247	9.22243	1.50872	0.219472	0.576098
SERTAD1	-1.69585	9.47787	1.50785	0.219604	0.57612
MRM3	1.18561	8.42366	1.50519	0.220011	0.576863
GALNT11	-0.954507	9.35112	1.50289	0.220363	0.577416
PHF19	1.17794	8.20829	1.5022	0.22047	0.577416
MYNN	1.17708	8.6809	1.49697	0.221275	0.579197
GCH1	-1.13332	9.25201	1.49596	0.22143	0.579278
SHC1	-1.28818	8.83627	1.49299	0.22189	0.580156
TMEM203	-1.28401	8.69777	1.49103	0.222193	0.580622
COA5	-0.939043	9.2087	1.48488	0.223148	0.58279
SLC35B2	-1.11126	8.94032	1.48216	0.223573	0.583572
DBF4	-1.11697	9.07175	1.48088	0.223773	0.583766
KHDC4	-1.27927	8.74288	1.47506	0.224685	0.585666
SCYL3	-1.2775	8.62625	1.47463	0.224753	0.585666
ADNP	-1.27637	8.36869	1.47328	0.224965	0.58589
C19orf12	-1.10823	8.8491	1.46854	0.225712	0.587187
SMYD2	-1.00897	9.17045	1.46847	0.225723	0.587187
SMNDC1	-1.04553	9.60456	1.46772	0.225841	0.587187
ZNF585A	1.16805	8.40622	1.4663	0.226066	0.587244
MED6	1.17133	8.65486	1.46599	0.226116	0.587244
GOSR1	-1.10668	9.0699	1.45983	0.227092	0.58916
VPS39	-1.10863	9.11605	1.45974	0.227106	0.58916
MUS81	-1.013	9.30551	1.45199	0.228344	0.592041
RNF31	-1.26415	8.58912	1.45042	0.228596	0.592364
PYM1	-0.99199	8.83656	1.44865	0.228879	0.592768
FAM8A1	-1.26848	8.81044	1.44665	0.229201	0.593272
PDCD7	-1.26997	8.83684	1.44358	0.229695	0.59422
MOCS2	-1.25921	8.64972	1.43951	0.230353	0.594644
ALDH18A1	-1.26394	8.42156	1.43878	0.230471	0.594644
TENT5A	1.07196	9.12941	1.43833	0.230544	0.594644
TYW1	-1.26386	8.73641	1.43815	0.230574	0.594644
CHM	-1.25922	8.61973	1.43716	0.230734	0.594644
NFX1	-0.986168	8.85708	1.43686	0.230783	0.594644
HADHB	-0.955741	9.56534	1.43635	0.230865	0.594644
MOSPD2	1.15542	8.43008	1.43605	0.230914	0.594644
YTHDF3	1.05638	8.62307	1.43547	0.231009	0.594644
YKT6	-1.25986	8.76615	1.43392	0.231261	0.594963
IGFBP4	-0.968662	10.5184	1.4323	0.231524	0.595312
CRYZ	-1.25989	8.67633	1.42932	0.232009	0.59602
SNRNP27	-1.11069	9.27126	1.42899	0.232064	0.59602
SP2	-1.25754	8.75972	1.42794	0.232235	0.59602
C16orf58	-1.25738	8.66803	1.42734	0.232333	0.59602
IMMP2L	-1.25919	8.75365	1.42669	0.23244	0.59602
TRAPPC12	-1.25572	8.67876	1.42543	0.232646	0.59622
POGLUT1	1.0496	8.64635	1.42413	0.232859	0.596437
EIF2AK4	-1.25876	8.92295	1.42149	0.233292	0.597218
RETREG2	-0.985155	9.00227	1.41982	0.233567	0.597369
COPB2	-0.889262	9.5252	1.41957	0.233608	0.597369
POLR2D	-1.26075	9.02781	1.41875	0.233743	0.597387
TCTN3	-1.26153	8.98759	1.41633	0.234142	0.598077
OAZ2	-1.25323	8.46706	1.4138	0.23456	0.59852
C7orf26	-1.25553	8.95482	1.41373	0.234573	0.59852
ZNF708	-1.25448	8.78202	1.41173	0.234903	0.59902
RRAGA	-0.980941	9.01136	1.41099	0.235026	0.59902
METTL16	0.97016	8.72913	1.40972	0.235237	0.599107
COQ10A	-1.24983	8.35284	1.40923	0.235318	0.599107
KDM1A	-1.24821	8.47414	1.40483	0.236049	0.599695
PRR14	-1.25697	9.07528	1.40341	0.236286	0.599695
PRRC1	-1.2481	8.55852	1.40301	0.236353	0.599695
TRPM7	-1.10418	9.33256	1.40088	0.23671	0.599695
KAT5	-1.24853	8.83597	1.39961	0.236923	0.599695
AKR7A2	-1.01628	9.52741	1.39951	0.236939	0.599695
ORMDL3	-1.10481	9.26769	1.39915	0.237	0.599695
DCAF4	-1.56504	8.17066	1.39894	0.237035	0.599695
NOP14	-1.08253	8.87547	1.39768	0.237245	0.599695
COG7	-1.56868	8.08398	1.39589	0.237546	0.599695
P3H1	-1.56705	8.51913	1.39249	0.238118	0.599695
MFSD11	-1.24707	8.80917	1.39229	0.238151	0.599695
APEX2	-0.975109	8.96663	1.39218	0.23817	0.599695
MRM2	-1.5717	8.32672	1.39217	0.238171	0.599695
RBM18	-1.2381	8.58247	1.39192	0.238214	0.599695
CMTR2	-1.24087	8.53655	1.39144	0.238295	0.599695
CCNQ	-1.56576	8.34396	1.39135	0.23831	0.599695
APPBP2	-1.23925	8.6295	1.39073	0.238415	0.599695
ZNF675	-1.56455	8.14218	1.39028	0.238491	0.599695
TSSC4	-0.833241	9.49817	1.39008	0.238525	0.599695
TRMT10B	-1.2406	8.71347	1.38973	0.238583	0.599695
TMEM128	-1.24456	8.45359	1.38955	0.238615	0.599695
MIS12	-1.24227	8.4681	1.38888	0.238727	0.599695
UBASH3B	1.03554	8.611	1.38788	0.238896	0.599695
KCTD18	-1.24014	8.54463	1.38785	0.238901	0.599695
OSBPL2	-1.23927	8.75568	1.38727	0.239	0.599695
TXNRD1	-1.23927	8.6904	1.38614	0.239192	0.599695
TAP2	-1.56944	8.48699	1.38552	0.239295	0.599695
SKIV2L	-1.24798	8.94304	1.38491	0.2394	0.599695
NAPG	-1.23456	8.61493	1.38439	0.239488	0.599695
GYS1	-1.55672	8.14524	1.38406	0.239543	0.599695
FAM228B	-1.56079	8.58124	1.38144	0.239989	0.60049
PECR	-1.55983	8.34333	1.38054	0.240142	0.600548
ERC1	-1.56476	8.33913	1.37916	0.240376	0.600811
ZNF429	-1.23695	8.71005	1.37789	0.240594	0.601032
PDK3	-1.23614	8.8298	1.37565	0.240976	0.601539
DDX28	-1.5584	7.98469	1.37519	0.241055	0.601539
POLR1E	-1.55961	8.38548	1.37376	0.2413	0.601828
MMGT1	-1.23462	8.71623	1.37263	0.241492	0.601985
PCBD1	-1.55694	8.32051	1.37068	0.241827	0.602471
DCAF17	-1.54917	8.11019	1.3693	0.242065	0.602471
ASH2L	-1.55683	8.3631	1.36923	0.242076	0.602471
EDEM2	-0.968385	8.77987	1.36803	0.242283	0.602665
IVD	-1.24018	9.03108	1.36672	0.242508	0.602848
CCDC102A	-1.55028	8.56391	1.3661	0.242616	0.602848
FBP1	-1.55198	8.31884	1.36358	0.243049	0.603414
NIPAL3	-1.55261	8.68639	1.36327	0.243103	0.603414
ISYNA1	-1.23118	8.72696	1.36193	0.243334	0.603667
FASTKD1	1.42104	8.0754	1.3606	0.243566	0.603839
VMAC	-1.54902	8.28409	1.35904	0.243835	0.603839
MECR	-1.54917	8.05674	1.35887	0.243866	0.603839
DDB2	-1.55513	8.7771	1.35818	0.243984	0.603839
NCAPH2	-1.54587	8.54023	1.35735	0.24413	0.603839
GPR137	-1.54618	8.31983	1.35645	0.244285	0.603839
CPTP	-1.5548	8.38877	1.3563	0.244312	0.603839
PANK4	-1.22437	8.15417	1.3523	0.245008	0.604373
HGH1	-1.549	8.41931	1.35195	0.245069	0.604373
PIP5K1A	-1.54422	8.29719	1.35195	0.24507	0.604373
CDK8	-1.53849	8.14807	1.35098	0.245238	0.604373
SETD4	-1.54421	8.2946	1.34947	0.245502	0.604373
ATG101	-1.06199	8.58621	1.34893	0.245597	0.604373
TTBK2	-1.54615	8.42144	1.34783	0.245789	0.604373
LANCL1	-1.53853	8.2274	1.34752	0.245844	0.604373
MXD1	-1.23122	8.97529	1.34719	0.245902	0.604373
PET117	-1.54598	8.38247	1.34649	0.246024	0.604373
SMAGP	-1.55504	8.86492	1.3464	0.24604	0.604373
LIG1	-1.54414	8.4905	1.34613	0.246087	0.604373
GSKIP	-1.5404	8.13766	1.34513	0.246263	0.604488
ZNF606	-1.54309	8.13926	1.34435	0.2464	0.604504
ATAD2	1.41753	8.24437	1.34313	0.246615	0.604712
STXBP3	-1.22201	8.77224	1.342	0.246813	0.604803
INPP5K	-0.861688	9.50745	1.34144	0.246911	0.604803
ABCB7	-1.22266	8.77194	1.33613	0.247849	0.60577
KANSL2	-1.07533	9.16965	1.33611	0.247852	0.60577
SPRYD7	-1.5404	8.36906	1.33556	0.24795	0.60577
TCEA2	-1.53857	8.49997	1.33524	0.248006	0.60577
PLAA	-1.06638	9.07687	1.33262	0.24847	0.60577
ETV6	0.815765	9.15149	1.33237	0.248515	0.60577
IDH1	-1.53204	8.09765	1.33171	0.248631	0.60577
COG6	-1.53008	8.2171	1.33151	0.248667	0.60577
PIGV	-1.53075	8.13894	1.33115	0.248732	0.60577
MTO1	-1.53573	8.45233	1.3289	0.249131	0.60577
TNFRSF10A	-1.54041	8.39515	1.32878	0.249153	0.60577
PGAP3	-1.21674	8.79874	1.32846	0.24921	0.60577
RRAGC	-1.53593	8.5271	1.32834	0.249231	0.60577
BRAP	-1.53368	8.7351	1.3276	0.249364	0.60577
HBS1L	-1.54055	8.79602	1.32736	0.249406	0.60577
TMEM220	-1.52956	8.11017	1.32645	0.249568	0.60577
TBC1D13	-1.53073	8.36479	1.32518	0.249795	0.60577
ARFIP1	-1.54057	8.87638	1.32429	0.249955	0.60577
HAPLN3	-1.54143	8.83598	1.32372	0.250056	0.60577
TCEAL4	-1.21169	8.53341	1.32358	0.250081	0.60577
CDKAL1	-1.5357	8.46692	1.32299	0.250186	0.60577
HSD17B12	-1.53724	8.84251	1.32271	0.250237	0.60577
MAGED1	-1.52847	8.61368	1.32108	0.250528	0.60577
AFF3	-1.06278	8.89204	1.32069	0.250598	0.60577
ZFYVE27	-1.05574	8.92754	1.31956	0.2508	0.60577
NANS	-1.21611	8.37515	1.31925	0.250857	0.60577
ZNF592	-1.52785	8.52978	1.31853	0.250985	0.60577
PLCH2	-1.52854	8.71014	1.31808	0.251067	0.60577
WDR5	-1.52849	8.62231	1.31784	0.25111	0.60577
LAMP2	-1.52682	8.6384	1.31693	0.251273	0.60577
MFSD3	1.39925	8.0174	1.31534	0.251559	0.60577
PREPL	-1.52786	8.36242	1.31483	0.251652	0.60577
STK32C	-1.53249	8.38511	1.3144	0.25173	0.60577
MAGEH1	1.40119	8.04054	1.31414	0.251776	0.60577
WDR11	-1.04958	8.74444	1.313	0.251982	0.60577
FAM98B	1.39191	8.12949	1.31184	0.252192	0.60577
THOC6	-1.52951	8.78851	1.31124	0.2523	0.60577
MSI2	1.00331	8.73724	1.31119	0.252309	0.60577
MSRB1	-1.53074	8.36881	1.31079	0.252382	0.60577
SNX27	-1.53071	8.55571	1.30959	0.252599	0.60583
WDR18	-1.0498	8.86875	1.30862	0.252775	0.60583
ZNF544	1.39695	8.05456	1.30849	0.252798	0.60583
CASTOR1	-1.52035	8.02823	1.30542	0.253356	0.606597
LEMD3	0.943029	9.10744	1.30524	0.253388	0.606597
RPE	-0.948964	8.95694	1.304	0.253613	0.606597
PNPT1	0.880382	8.772	1.30386	0.253639	0.606597
MZF1	-1.52427	8.68931	1.3031	0.253777	0.606614
MAGOHB	-1.04395	8.70262	1.30056	0.254241	0.60741
SLC37A3	1.38191	8.16727	1.29718	0.254857	0.60841
CRY1	-1.04857	8.93396	1.29684	0.254921	0.60841
EED	-1.51312	8.35424	1.2951	0.25524	0.608706
KHSRP	1.38143	8.6011	1.29384	0.255471	0.608706
DPH5	-1.52038	8.82267	1.29309	0.255608	0.608706
NCOA6	-1.50915	8.16642	1.29269	0.255681	0.608706
RRNAD1	1.38615	8.31306	1.2926	0.255699	0.608706
ZNF420	-1.51483	7.9927	1.29182	0.255841	0.608734
OR4D1	-1.51219	8.07649	1.28959	0.256253	0.609402
FLNB	-1.53496	9.12173	1.28812	0.256524	0.609441
SLC25A46	-1.04559	8.98591	1.2878	0.256583	0.609441
RAB33B	-1.51087	8.00153	1.28726	0.256682	0.609441
IWS1	-1.04403	8.91198	1.28666	0.256793	0.609441
FASTKD3	1.37631	7.92795	1.28408	0.257271	0.610033
TATDN1	0.831852	9.1156	1.28332	0.257411	0.610033
PARP3	1.37558	8.06047	1.28262	0.257541	0.610033
NSMAF	-1.03998	8.76892	1.28232	0.257597	0.610033
CHMP2B	-1.22608	9.36867	1.28178	0.257697	0.610033
CRADD	-1.50583	8.056	1.27994	0.258039	0.61045
ANKRD26	-1.50714	8.6893	1.27894	0.258225	0.61045
ACOT8	-0.937671	8.95292	1.27871	0.258267	0.61045
APOBR	-1.05577	9.2675	1.2778	0.258437	0.61054
HIPK3	-1.50457	8.66897	1.2656	0.260721	0.615572
ZNF718	-1.0308	8.71123	1.26502	0.260831	0.615572
DDIT3	0.9572	9.43286	1.26316	0.261182	0.616088
SH3GL1	-1.02919	8.73173	1.26127	0.261539	0.616618
CRIPT	-1.03112	8.78504	1.25982	0.261813	0.616951
RAB18	-0.839177	9.52052	1.24748	0.264161	0.622168
POP7	-0.924526	8.83476	1.24328	0.264966	0.623749
ZMYM5	-1.04083	9.27893	1.23328	0.266896	0.627976
TRIP12	-0.948736	9.41908	1.23172	0.267199	0.628371
ICE2	-1.18874	8.78351	1.23053	0.26743	0.628595
GLB1	-1.18079	8.54913	1.22685	0.268148	0.629803
TPGS2	-0.802544	9.09833	1.2265	0.268214	0.629803
GNGT2	-1.17979	8.58281	1.22361	0.268779	0.630678
FAM78A	-1.02863	8.54607	1.22321	0.268858	0.630678
PNPLA8	-0.924264	9.11016	1.21806	0.269868	0.632728
ABCD3	-1.17586	8.3991	1.21707	0.270062	0.632863
TMEM183A	-0.831198	9.54607	1.21484	0.270502	0.633542
ITPKB	-1.17104	8.4514	1.21422	0.270624	0.633542
MPV17	-0.92739	9.2382	1.20928	0.2716	0.635509
CYP2R1	-1.17034	8.71916	1.20686	0.27208	0.636311
CDKN2AIPNL	0.84382	8.79203	1.20199	0.273049	0.638053
SP4	-1.16795	8.71822	1.20169	0.273109	0.638053
MTX2	-1.16615	8.49879	1.20105	0.273236	0.638053
KLHL36	-1.16968	8.86717	1.19903	0.273641	0.638679
IPO9	-1.16244	8.69473	1.19171	0.27511	0.641499
ZNF410	1.14619	8.64628	1.19163	0.275125	0.641499
OCEL1	-1.15932	8.69308	1.18844	0.27577	0.642403
NUP98	-1.01475	9.16204	1.18834	0.275789	0.642403
GSE1	-0.841858	9.1252	1.18534	0.276396	0.643496
[truncated: 2,655 more rows]

## Sheet: CD56dim CD16+ NKSvsH_DGEtable
	logFC	logCPM	F	PValue	FDR
SPATS2L	3.92201	6.58747	33.8737	3.07807e-07	0.000715997
IFIT2	1.95734	7.89654	33.6504	3.30531e-07	0.000715997
OAS3	4.06472	7.60439	33.057	3.99785e-07	0.000715997
CXCR3	-3.6802	6.96144	33.013	4.05492e-07	0.000715997
RSAD2	4.16938	7.8375	30.4787	9.28631e-07	0.00131178
CMPK2	3.53033	7.64446	28.1471	2.03792e-06	0.00206976
IFIT3	3.941	8.90079	28.0939	2.07532e-06	0.00206976
GPALPP1	1.56212	7.70604	27.1928	2.83061e-06	0.00206976
HERC5	2.49149	8.02687	27.1075	2.91565e-06	0.00206976
HAUS3	1.35542	8.1718	26.4491	3.66733e-06	0.00206976
DDX60L	1.81141	8.47942	26.4364	3.68374e-06	0.00206976
IFIT1	4.55136	7.41529	26.3335	3.81889e-06	0.00206976
HYPK	2.16096	7.20654	26.1351	4.09427e-06	0.00206976
GSTM4	2.30291	7.45534	26.1293	4.1026e-06	0.00206976
PLCD1	-2.26087	6.88386	25.6906	4.78878e-06	0.00225487
GPR68	-2.54681	7.44512	23.8318	9.31743e-06	0.00410104
MSI2	1.76007	7.80526	23.5945	1.01567e-05	0.00410104
C15orf39	-1.47241	8.17664	23.5159	1.04515e-05	0.00410104
TMEM192	1.26453	7.99682	23.0696	1.23035e-05	0.00457368
XCL2	-2.87656	9.92534	22.867	1.32538e-05	0.00468059
AGRN	3.76076	5.4386	22.6201	1.45155e-05	0.00469519
FASLG	-2.09761	8.63276	22.5998	1.46247e-05	0.00469519
FADS2	2.04855	7.826	22.2606	1.65808e-05	0.00509175
SACM1L	-1.32756	8.52432	21.7599	1.99794e-05	0.00587976
GOSR2	1.77544	7.85138	21.0832	2.57598e-05	0.00721002
USP18	2.65353	7.51698	21.0041	2.65412e-05	0.00721002
ERICH3	3.68833	5.42581	20.9014	2.75923e-05	0.00721795
IFIH1	1.57567	7.40925	20.7997	2.86766e-05	0.00723366
PHF23	-1.72257	7.49983	20.5324	3.17404e-05	0.00773042
ESYT2	-1.57689	8.8409	20.059	3.80316e-05	0.00877307
IRF9	2.07966	8.32261	20.0267	3.85056e-05	0.00877307
HELLS	2.13324	6.72253	19.2184	5.25999e-05	0.0116098
CLMN	3.41744	5.2468	19.1039	5.4994e-05	0.0117704
HERC6	2.69135	7.63608	18.9424	5.85634e-05	0.0120692
ODF3B	2.85222	6.99843	18.8886	5.98077e-05	0.0120692
DCK	-1.19325	8.86696	18.6158	6.65418e-05	0.012774
SUPV3L1	1.39458	8.28211	18.6014	6.69175e-05	0.012774
DDX60	1.61511	8.3081	18.3471	7.39495e-05	0.0137449
JDP2	3.4958	6.21455	18.1546	7.97803e-05	0.0142251
TNFAIP8L2	-2.10644	7.84116	18.106	8.13262e-05	0.0142251
IFIT5	1.6199	7.70641	18.0675	8.25753e-05	0.0142251
ZNF562	1.75726	6.98117	17.7195	9.47942e-05	0.0157712
HECTD2	4.24434	5.19739	17.6873	9.60159e-05	0.0157712
HPS6	-1.3741	7.23297	17.4399	0.000105967	0.0168704
AVL9	1.35317	8.11657	17.4019	0.000107586	0.0168704
ADPRHL2	-1.41437	7.3502	17.3493	0.000109874	0.0168704
LRRC41	-1.21649	7.72996	17.2435	0.000114631	0.017031
SDC4	3.60789	5.97571	17.1939	0.000116931	0.017031
RAMP1	-2.71444	7.39617	17.168	0.000118154	0.017031
TCF7L2	1.83316	6.63509	17.1043	0.000121215	0.0171229
PLEKHG3	-1.02973	9.33993	16.533	0.000152641	0.0207739
HES4	4.65354	5.89701	16.4529	0.000157685	0.0207739
ORC6	2.75576	6.15641	16.4433	0.000158304	0.0207739
PNPT1	1.36368	7.57213	16.4352	0.000158827	0.0207739
ZNF793	2.54469	5.90482	16.3814	0.000162335	0.0208468
ABCG1	-2.52259	5.99154	16.2917	0.000168364	0.0212349
RIOX1	-1.29935	7.28112	16.1659	0.000177222	0.0216319
PRSS21	-5.00439	5.65293	16.2473	0.000177637	0.0216319
SYT15	3.61171	6.69466	16.0006	0.000189608	0.0223821
EXOSC3	-1.19318	7.2816	15.9908	0.000190368	0.0223821
AREG	5.0769	9.08914	15.9531	0.000193327	0.0223821
IP6K1	-1.15121	7.71483	15.8951	0.000197976	0.0223821
LGALS9C	-2.25739	7.45141	15.86	0.000200844	0.0223821
ZNF80	2.80736	5.92245	15.8363	0.000202811	0.0223821
ROCK2	1.45624	7.21497	15.6208	0.000221594	0.0236285
S100B	-8.13098	9.30785	15.5795	0.000225395	0.0236285
ZBTB24	1.32167	7.64223	15.5732	0.000225986	0.0236285
ZNF574	-1.64618	6.8729	15.5571	0.000227487	0.0236285
ZNF683	-4.13273	8.98655	15.1676	0.00026726	0.0273573
GTF3C2	-1.10327	7.79867	15.1167	0.000272964	0.027542
ZNF431	1.00272	8.60549	15.0359	0.000282289	0.0280818
ZNF174	-2.10903	6.40018	14.9931	0.000287363	0.0281895
HSPA1A	-1.33435	7.9064	14.908	0.000297729	0.0284868
ZNF280B	2.73647	5.58517	14.8855	0.000300536	0.0284868
KCTD6	-1.68636	6.45716	14.87	0.000302493	0.0284868
TRIM25	1.42046	7.56144	14.8281	0.000307832	0.0286081
SLC1A7	-4.79035	7.72193	14.7166	0.000322515	0.0295835
S100PBP	0.999347	8.31211	14.6545	0.000331	0.0298169
GIMAP8	-1.64496	7.17911	14.6366	0.000333504	0.0298169
HELZ2	1.51336	8.00602	14.4434	0.000361667	0.0319307
ARIH1	1.05629	8.48134	14.268	0.00038938	0.0334277
PARP9	1.5916	9.09894	14.2639	0.000390063	0.0334277
TTC7B	3.24342	6.67747	14.2272	0.000396142	0.0334277
HHIP	3.46248	5.0104	14.2188	0.000397555	0.0334277
LANCL3	2.07601	6.49031	13.9863	0.00043864	0.0364484
CCNI2	3.62891	5.24474	13.9216	0.000450842	0.0370267
TBL1XR1	1.04871	7.74215	13.8724	0.000460353	0.0370335
CARMIL3	1.49662	7.03001	13.867	0.000461412	0.0370335
ZNF211	-1.33878	6.99168	13.7587	0.000483155	0.0383429
DDAH2	-1.29338	8.30106	13.7016	0.000495048	0.0388502
CFAP20	-1.05125	7.62354	13.5835	0.000520635	0.0404092
U2AF1	2.64473	6.96786	13.5528	0.000527499	0.0404971
TMEM80	-0.927954	8.00507	13.3988	0.000563437	0.0427909
SAG	3.12759	7.00916	13.3592	0.000573088	0.0430609
DACH1	4.67151	4.97936	13.3323	0.000579739	0.0431021
SPAST	1.13051	7.51636	13.2967	0.000588662	0.0433096
FADD	-1.69837	7.34278	13.2636	0.000597088	0.0434766
TSG101	-1.03582	8.09185	13.191	0.000616013	0.0443969
RREB1	1.47557	6.85862	13.1304	0.000632289	0.0449694
METTL16	1.04931	7.9086	13.1143	0.000636689	0.0449694
ZCCHC2	1.48157	7.00967	12.8745	0.000706153	0.0486235
NHLRC2	1.14419	7.17253	12.8545	0.000712304	0.0486235
OTUD1	2.3224	5.67089	12.8441	0.000715503	0.0486235
OR1I1	3.04917	5.30416	12.8426	0.000715963	0.0486235
SLC16A6	1.69642	6.50818	12.7384	0.00074905	0.0503861
SATB2	3.17242	4.8994	12.6569	0.000776044	0.0513262
BRD4	0.919442	9.30857	12.6456	0.000779849	0.0513262
DNMT3A	1.42779	7.76109	12.631	0.000784827	0.0513262
RNASEK-C17orf49	2.06762	6.17015	12.5913	0.00079849	0.0514024
TAOK1	0.916212	8.53663	12.5851	0.000800639	0.0514024
ANKRD27	-1.01551	7.50081	12.5469	0.000814054	0.0514024
HIST2H3D	4.77556	5.41655	12.5983	0.000815103	0.0514024
DCUN1D3	2.09808	6.18278	12.4701	0.000841782	0.0520402
KSR2	3.51612	5.9964	12.4566	0.000846761	0.0520402
ADAMTS6	2.94417	5.3517	12.455	0.000847321	0.0520402
LLGL1	-1.51545	6.8926	12.4009	0.000867585	0.0528255
PZP	-4.55039	5.0233	12.4071	0.000885445	0.0534521
SEPHS2	-0.938484	8.71483	12.2116	0.000942506	0.0564146
PDCD7	-0.969493	7.98109	12.153	0.000967055	0.0565618
NRG4	2.92969	5.40265	12.1508	0.000967958	0.0565618
MED20	-1.65774	6.50484	12.1484	0.000968991	0.0565618
SPATA5L1	-1.5633	6.48603	11.9559	0.00105458	0.0610535
SNX18	-1.18338	7.91862	11.9177	0.00107251	0.0615866
NCR1	-0.921773	9.82994	11.8397	0.00111004	0.0632274
C2orf92	3.2575	5.07591	11.8073	0.00112607	0.0636272
DBN1	1.85196	6.66264	11.7876	0.00113587	0.0636615
B3GNT2	-1.03564	8.27847	11.7633	0.00114817	0.0636615
ASF1A	-1.25308	7.7378	11.7524	0.00115371	0.0636615
ASNS	1.36164	6.58282	11.6822	0.00119014	0.0651627
SMCO4	-2.45685	5.60631	11.601	0.00123374	0.0669225
CCDC146	1.47909	7.04268	11.585	0.00124254	0.0669225
RAB35	-0.916494	8.285	11.5702	0.00125071	0.0669225
CNTNAP2	3.31187	5.81662	11.533	0.00127159	0.0671387
RAVER1	-1.09551	7.6135	11.5264	0.0012753	0.0671387
MYO18A	1.40516	7.70493	11.5016	0.00128942	0.0671387
TRIM72	3.10628	5.26476	11.4958	0.00129277	0.0671387
RFTN2	2.85674	5.39267	11.4727	0.0013061	0.0673355
COLGALT2	-1.24495	6.98352	11.4263	0.00133337	0.0682435
ERMN	3.27437	5.42302	11.3574	0.00137495	0.0698653
SNX13	1.10228	7.6722	11.2765	0.00142548	0.0719157
ATRIP	1.14781	7.233	11.2431	0.0014469	0.0724785
RPGRIP1L	2.05987	5.94172	11.2014	0.00147418	0.0728478
ABHD15	-1.19109	7.16885	11.2003	0.0014749	0.0728478
PAN3	1.00723	7.8355	11.173	0.001493	0.0732295
DHRS13	-1.17773	7.41479	11.0886	0.00155054	0.0755275
ZSWIM6	1.85185	5.8916	11.0514	0.00157663	0.0762723
TRIM11	-0.985705	8.13243	10.9854	0.00162407	0.0780328
DCBLD2	2.73709	5.02888	10.9554	0.00164613	0.0785581
ZNF726	2.15535	5.65199	10.9185	0.00167364	0.078991
FRS2	1.12922	6.89805	10.9133	0.00167757	0.078991
MYPOP	-1.47951	6.6169	10.8469	0.00172849	0.0808498
CNBD2	1.22326	7.59185	10.8242	0.00174627	0.0808761
TCAF2	1.62726	6.73869	10.817	0.00175195	0.0808761
TFB1M	-0.990892	7.43398	10.7928	0.00177117	0.0812324
CKS2	-1.4056	7.19953	10.759	0.0017984	0.0819489
SENP5	0.907348	8.08231	10.6729	0.00186982	0.0844052
TNK2	1.13309	7.67872	10.6653	0.0018762	0.0844052
ACOT11	2.40985	5.64285	10.6318	0.00190491	0.0851542
ZNF17	-2.06582	5.8817	10.6158	0.00191875	0.0852334
UGDH	-1.1511	6.73814	10.5682	0.00196054	0.0864238
HENMT1	-0.878515	8.87482	10.5473	0.00197925	0.0864238
APIP	-1.12363	7.41364	10.5439	0.00198225	0.0864238
C16orf72	1.10094	7.96772	10.4997	0.00202249	0.087637
DLG4	2.63013	5.01606	10.4217	0.00209542	0.0902199
ATP8B4	-1.43721	7.65723	10.4067	0.00210971	0.0902199
RASGRP3	3.29833	4.86632	10.3902	0.00212569	0.0902199
ZNF436	-2.28834	5.3141	10.3824	0.00213319	0.0902199
C2CD3	1.074	7.42568	10.3458	0.00216911	0.0911929
NFIL3	1.71036	6.75278	10.3184	0.0021963	0.0917897
IRAK2	-1.15172	7.19887	10.2719	0.00224341	0.0932071
SNX20	-0.918228	8.63111	10.2043	0.00231369	0.0955649
UBE2O	1.27932	7.17104	10.1818	0.00233764	0.0959927
PRRT2	2.81951	4.90906	10.1488	0.00237312	0.0968866
IGFBP3	2.16275	5.67945	10.1019	0.00242466	0.0983391
OASL	1.48575	8.83245	10.0794	0.0024498	0.0983391
SNX32	3.13055	5.03256	10.0788	0.00245047	0.0983391
SHMT1	-1.41624	6.74202	10.0225	0.00251453	0.10034
MAP1S	-1.05816	7.72799	9.98889	0.00255362	0.101284
MSR1	2.64558	5.04334	9.9776	0.00256688	0.101284
TRIM33	0.994671	8.19818	9.95616	0.00259229	0.101719
TRIB2	-1.37547	8.26003	9.93027	0.00262331	0.102367
MLKL	1.03868	7.38189	9.90292	0.00265651	0.103093
RAPGEF1	0.966864	8.87309	9.88315	0.00268079	0.103467
MUS81	-0.820028	8.69212	9.81024	0.00277234	0.106365
ATP1B1	2.34686	5.69548	9.79957	0.002786	0.106365
HOXB2	-1.10581	8.51653	9.7702	0.002824	0.107236
SYNE3	1.63582	6.78886	9.75623	0.00284226	0.107352
CLSTN3	-1.04983	8.68008	9.74101	0.00286231	0.107534
PRMT6	-1.34872	6.37009	9.71086	0.00290243	0.107935
RNF141	1.13387	6.99229	9.71004	0.00290353	0.107935
N4BP1	1.30476	7.85571	9.69578	0.00292273	0.10808
PSMA2	1.34744	7.1341	9.64522	0.00299185	0.11006
USP40	1.81491	6.5927	9.62946	0.00301376	0.110291
MSH6	-1.18095	6.89914	9.55352	0.00312165	0.11365
NPIPB5	1.38911	7.70517	9.51084	0.00318406	0.115328
AP003108.2	1.67926	6.14258	9.43604	0.00329663	0.118796
GPR137B	-1.1073	7.04665	9.42197	0.00331827	0.118969
CNKSR3	3.10996	4.98727	9.36885	0.00340131	0.121331
DESI1	0.887095	7.78152	9.30858	0.00349817	0.123068
BOD1	-1.29205	7.07402	9.30137	0.00350996	0.123068
PPP1R3F	-2.55883	5.33762	9.29817	0.00351519	0.123068
MYRF	2.20521	4.97675	9.29015	0.00352837	0.123068
IFNL1	-1.69687	6.54151	9.27227	0.00355793	0.123068
KIR3DL1	-2.51805	9.61402	9.27121	0.00355968	0.123068
FBXO34	-0.848469	7.90215	9.25522	0.00358635	0.123068
NFYB	-0.995192	7.60402	9.25023	0.00359472	0.123068
FAM193A	1.13583	7.00094	9.24301	0.00360685	0.123068
TRNT1	-0.833728	8.02857	9.21745	0.00365016	0.123529
PAFAH2	-0.923826	8.29398	9.19932	0.00368123	0.123529
EVI5	1.72137	5.8392	9.18742	0.00370176	0.123529
ZNF200	-1.38626	6.59348	9.17677	0.00372024	0.123529
GRASP	3.85937	5.88122	9.15983	0.00374984	0.123529
YAP1	2.86859	5.03655	9.15453	0.00375915	0.123529
YPEL3	-1.10476	9.77095	9.15427	0.0037596	0.123529
ZNF500	-1.63814	6.03387	9.1539	0.00376026	0.123529
KDM1B	1.19155	6.53306	9.14239	0.00378056	0.123621
IL5RA	2.19913	6.40349	9.11793	0.00382411	0.123905
PNPLA4	-1.65373	6.1048	9.10026	0.0038559	0.123905
CSKMT	1.38752	8.13483	9.09519	0.00386507	0.123905
DGKK	-2.21384	6.25506	9.09422	0.00386682	0.123905
ARMC10	-0.715737	7.95487	9.0831	0.00388704	0.123905
MAP3K6	-1.16128	6.94902	9.079	0.00389451	0.123905
RDH10	2.48753	5.36158	9.03691	0.00397215	0.124876
MID1IP1	-1.31682	6.71711	9.03565	0.00397449	0.124876
LPCAT3	-0.886063	7.74482	9.03373	0.00397808	0.124876
LLPH	0.990635	8.29413	8.98892	0.00406266	0.126967
SHANK3	2.78975	5.23132	8.9532	0.00413143	0.128547
ZBTB45	-1.17768	6.69871	8.93595	0.00416509	0.128811
COQ8B	-0.969946	7.76524	8.9302	0.00417637	0.128811
DHRSX	0.816091	7.83718	8.90001	0.00423611	0.12973
RUFY3	1.36352	6.31745	8.89561	0.0042449	0.12973
ZMAT4	-2.30232	7.71323	8.88744	0.00426127	0.12973
CD70	-2.99386	5.42488	8.85913	0.00431847	0.130548
USP43	2.34136	5.23036	8.85354	0.00432986	0.130548
IL18RAP	-1.09176	9.60878	8.84251	0.00435243	0.130548
CANT1	-1.23266	7.48774	8.83781	0.00436208	0.130548
DHX58	1.45682	7.44282	8.79773	0.00444534	0.132479
DGKQ	1.11719	7.73749	8.77315	0.00449722	0.13258
AGFG2	-1.29278	6.91035	8.76644	0.00451149	0.13258
KLHL22	-0.935839	7.10991	8.76597	0.00451248	0.13258
XPO6	0.947287	7.9413	8.75567	0.0045345	0.13258
SLC25A44	-1.21676	6.5955	8.73648	0.00457579	0.13258
CRAMP1	1.2591	6.85814	8.72605	0.00459842	0.13258
TMCO6	-1.11841	6.98945	8.72294	0.00460517	0.13258
PAGR1	-0.910645	8.193	8.71672	0.00461874	0.13258
CNPPD1	-0.782501	9.44174	8.71595	0.00462043	0.13258
CYBRD1	-2.65256	5.87465	8.70862	0.00463647	0.13258
HIST2H2AB	1.89472	6.70149	8.69269	0.00467153	0.133023
CREG2	2.73761	5.01212	8.67942	0.00470096	0.133023
TIMM10B	1.25798	7.3019	8.67605	0.00470846	0.133023
NF1	0.792742	7.75405	8.65563	0.00475421	0.133567
DNAJC25	2.40888	5.52685	8.64761	0.00477229	0.133567
SOCS1	1.68977	7.61404	8.64224	0.00478444	0.133567
ITGA5	-0.919268	8.55601	8.62892	0.00481473	0.133738
MBTPS2	1.52249	6.14964	8.61511	0.00484636	0.133738
FGF13	3.17026	4.92194	8.61467	0.00484735	0.133738
ITPR3	1.29504	7.64119	8.58632	0.00491296	0.134563
RBM7	1.24668	7.61034	8.58529	0.00491537	0.134563
MAPKAPK2	0.968201	7.9842	8.56798	0.00495591	0.134781
RNF41	-0.893578	7.53064	8.55535	0.00498571	0.134781
SLC35A3	1.34644	6.83515	8.55342	0.00499027	0.134781
NUAK2	-1.29166	7.07815	8.54374	0.00501325	0.134781
ZNF319	-1.25563	7.09898	8.52431	0.00505975	0.134781
REPIN1	-0.911279	7.74528	8.52285	0.00506325	0.134781
TOR1B	-0.91317	7.64354	8.51451	0.00508336	0.134781
ZNF639	0.913138	7.60741	8.5125	0.00508822	0.134781
CCDC71	-1.07579	7.17507	8.50965	0.0050951	0.134781
COL13A1	-2.09645	6.72241	8.49843	0.00512234	0.13497
SLITRK5	2.32793	4.92514	8.49102	0.00514044	0.13497
ZNF606	-1.1538	6.5075	8.46439	0.00520594	0.13604
YES1	1.04577	8.5484	8.4562	0.00522627	0.13604
GDAP1	1.87607	5.54984	8.4511	0.00523897	0.13604
IL10RB	-0.888321	7.86464	8.43941	0.00526822	0.136298
UBE2W	1.2607	6.59085	8.42987	0.0052922	0.136419
PEX1	1.10591	7.48279	8.40752	0.00534884	0.137378
NIT1	-0.920246	7.69569	8.38862	0.00539723	0.137517
IPO5	-0.772131	7.81868	8.37863	0.005423	0.137517
CASP8AP2	0.839272	8.10653	8.37785	0.00542501	0.137517
USP20	-0.860069	7.96272	8.37475	0.00543303	0.137517
ADGRL1	1.13359	6.64137	8.3676	0.0054516	0.137517
CCZ1B	1.55427	6.50908	8.34579	0.00550861	0.13846
PEX11B	-0.909621	8.06654	8.33038	0.00554927	0.138988
TNFSF14	-1.27371	7.87981	8.30479	0.00561751	0.140066
NPIPB2	2.18898	5.09477	8.29456	0.00564504	0.140066
GFI1	-1.11589	7.54447	8.28612	0.00566783	0.140066
ZNF232	-1.64278	5.97001	8.28471	0.00567167	0.140066
IL12RB2	-1.76665	6.63137	8.27006	0.00571152	0.140124
ZNF365	-1.75468	6.40619	8.26927	0.00571368	0.140124
AC098850.3	2.30955	5.2445	8.24512	0.00578003	0.14089
DUSP14	-1.07557	6.84888	8.24339	0.00578482	0.14089
CERK	-0.83961	8.1188	8.22013	0.00584958	0.141538
PYGO2	-0.884933	7.69671	8.19952	0.0059076	0.141538
TBL3	-0.780468	7.68633	8.19801	0.00591186	0.141538
SAMD8	1.07378	7.14117	8.18867	0.00593837	0.141538
NMT2	-0.804788	7.6338	8.18657	0.00594436	0.141538
NMUR1	-0.846276	9.23103	8.1846	0.00594996	0.141538
BAK1	-0.840888	8.1477	8.184	0.00595168	0.141538
XYLT2	1.58247	6.30471	8.17135	0.00598787	0.141921
PDGFD	-0.799319	8.37307	8.15447	0.00603653	0.142595
SHLD3	1.67574	6.15402	8.12657	0.00611786	0.144035
YEATS2	0.987686	7.18449	8.11854	0.00614147	0.14411
RBM34	1.07094	7.96519	8.1116	0.00616197	0.144113
MTX3	1.44861	6.0983	8.05733	0.0063247	0.147314
MAP2K7	-0.754567	8.19405	8.05213	0.00634055	0.147314
NFIA	1.43178	6.21193	8.00306	0.00649199	0.149869
TIMM29	-0.727593	7.55807	7.99719	0.00651038	0.149869
TPRA1	-1.15926	7.55889	7.99334	0.00652245	0.149869
CCDC102A	-0.945639	7.44274	7.97831	0.00656981	0.149869
INTS6	0.861003	8.40549	7.9769	0.00657429	0.149869
DDIT3	1.15656	8.32693	7.97578	0.00657784	0.149869
PSAT1	1.79021	5.96039	7.96616	0.0066084	0.150081
ARMCX2	2.84587	4.85796	7.94893	0.0066635	0.150847
EPM2A	2.16903	5.26836	7.929	0.00672783	0.151817
NMRK1	-0.763349	8.64241	7.91748	0.00676534	0.15197
BEX2	1.29455	7.12883	7.91371	0.00677765	0.15197
TNFRSF18	1.51365	8.17947	7.89176	0.00684982	0.153102
GAMT	1.0613	7.23312	7.88087	0.00688595	0.153424
ALKAL2	-3.95545	4.86943	7.87857	0.00696993	0.154153
SMPD3	1.43834	6.25742	7.85564	0.00697039	0.154153
LRIF1	-0.933295	8.34862	7.85156	0.00698413	0.154153
ACER3	1.04009	6.80457	7.8415	0.00701817	0.154244
PRR5	0.933232	8.45656	7.83745	0.00703193	0.154244
ANKRD46	-1.16483	6.5033	7.82115	0.00708755	0.154719
ATF3	3.08821	6.17843	7.81829	0.00709738	0.154719
TMEM102	-1.35335	6.84965	7.79719	0.00717019	0.154884
FCRLB	-1.08098	6.97177	7.78179	0.00722387	0.154884
ITGAX	-1.05217	9.08089	7.77919	0.00723296	0.154884
FOXK1	1.20615	6.88543	7.77707	0.0072404	0.154884
HOXB4	-1.04249	7.60514	7.77663	0.00724194	0.154884
BCR	1.07306	7.36303	7.77392	0.00725142	0.154884
ZSCAN26	-0.952729	6.99342	7.77192	0.00725847	0.154884
FAM214A	1.06309	7.65618	7.74989	0.00733635	0.155717
ALDH16A1	-0.758405	7.99765	7.74841	0.00734158	0.155717
ZNF134	-1.07212	6.731	7.7409	0.00736837	0.155817
SYT17	2.26743	4.88964	7.72803	0.00741449	0.156324
ZNF689	-1.26429	6.33792	7.68887	0.00755666	0.158847
SCAI	0.999547	7.2102	7.66839	0.00763218	0.159777
SQOR	0.829936	7.86237	7.65905	0.00766689	0.159777
ZFP3	-1.88483	5.33311	7.65178	0.00769401	0.159777
AKR7A2	-0.751832	8.93124	7.64898	0.0077045	0.159777
MRGBP	-1.20597	7.08622	7.64644	0.00771401	0.159777
GCC1	-1.104	6.63729	7.62526	0.00779381	0.160958
KIF3B	0.971838	7.18055	7.60647	0.00786537	0.161514
CACNA1A	1.93248	6.24453	7.59944	0.00789232	0.161514
CLN5	1.5584	5.98386	7.59477	0.00791027	0.161514
FEZ2	-0.699909	8.22502	7.57682	0.00797965	0.161514
ARHGEF12	1.19539	6.89264	7.57557	0.00798454	0.161514
ANKS6	2.23232	5.12222	7.57428	0.00798956	0.161514
DOT1L	1.0762	6.91834	7.56734	0.00801659	0.161514
AZI2	0.84286	8.2653	7.56018	0.00804457	0.161514
SLC33A1	1.60778	5.77184	7.7094	0.00804714	0.161514
GPA33	-2.25723	5.22955	7.55895	0.0080494	0.161514
PHETA1	-2.36337	5.29434	7.54608	0.00810003	0.161934
SSH1	0.863518	7.94461	7.54198	0.00811621	0.161934
GRHPR	-0.923801	8.55203	7.53396	0.00814802	0.162111
SDC3	2.63327	5.35978	7.5147	0.00822485	0.162551
CNKSR2	2.44214	4.9882	7.50622	0.00825897	0.162551
ZC3H12D	2.12797	5.07671	7.50573	0.00826092	0.162551
ZXDA	1.87618	5.50559	7.50542	0.00826219	0.162551
PYROXD2	-1.02582	7.59725	7.48786	0.00833328	0.163494
ZNF544	1.19193	6.50662	7.46808	0.00841409	0.164623
SLC12A7	0.886661	7.78514	7.44988	0.00848922	0.165634
NCKAP1	1.51479	6.02788	7.4416	0.00852363	0.165847
LIPT1	-1.06925	6.90321	7.43003	0.00857199	0.166092
QKI	0.755746	8.01484	7.4262	0.00858802	0.166092
ZSCAN32	-1.22967	6.52237	7.42174	0.00860677	0.166092
RBM4B	-0.961515	6.98393	7.41418	0.00863863	0.166253
RUNX1T1	2.34132	4.90891	7.40624	0.00867225	0.166446
NDFIP2	1.18816	6.89845	7.40014	0.00869818	0.166491
NRROS	-0.848078	8.88992	7.36633	0.0088433	0.168588
ATG4D	-0.732778	8.77238	7.36352	0.00885547	0.168588
BCL11A	2.23081	5.23575	7.34798	0.00892312	0.169004
TCF3	1.11279	7.12095	7.33812	0.00896633	0.169004
ESR1	2.41426	4.94934	7.33344	0.00898688	0.169004
CEP95	0.688336	8.08743	7.33215	0.00899258	0.169004
TSPAN4	1.3109	6.72124	7.32675	0.00901641	0.169004
SNUPN	-0.859767	7.6526	7.32574	0.0090209	0.169004
MDK	2.30919	5.38055	7.31998	0.0090464	0.169034
RC3H2	0.706113	8.38603	7.28764	0.009191	0.171282
BRAT1	-0.923683	7.84165	7.27311	0.00925681	0.172055
TPK1	-0.90017	7.10687	7.26458	0.00929562	0.172323
RGS1	4.41346	7.1236	7.25722	0.00932928	0.172494
NRBF2	-0.712973	8.079	7.25078	0.00935887	0.172589
SPECC1	1.2088	7.10171	7.24153	0.00940146	0.172685
HLA-DQB2	2.39316	5.8066	7.23904	0.00941297	0.172685
FARP2	1.40124	6.13599	7.23117	0.00944947	0.172906
B4GALT4	0.844694	8.26662	7.2104	0.00954641	0.174228
GRAMD1A	-0.976622	7.61569	7.19973	0.00959664	0.174694
USP15	0.773711	9.89225	7.1852	0.00966548	0.175283
BOLA2B	1.03246	7.94595	7.17997	0.00969041	0.175283
SDHAF1	-0.896054	7.85799	7.17723	0.0097035	0.175283
ADCY9	1.58621	6.34837	7.16757	0.00974972	0.175669
TTI2	-1.36118	6.38561	7.15556	0.00980757	0.175739
THRA	-0.972281	8.05633	7.1536	0.00981704	0.175739
TSEN34	-1.01505	7.86029	7.14974	0.00983572	0.175739
TMEM244	2.45408	4.93999	7.14615	0.00985313	0.175739
PAPSS1	-0.791048	7.5126	7.12433	0.00995963	0.177119
RRP15	0.77375	7.5108	7.11969	0.00998244	0.177119
SEPHS1	-1.06416	6.6008	7.11497	0.0100057	0.177119
AKT1	0.784568	8.33468	7.09291	0.0101152	0.178406
C2orf74	-0.757059	7.80497	7.09015	0.010129	0.178406
RBM47	2.30983	5.13714	7.0831	0.0101642	0.178582
CHST14	-1.03164	6.71881	7.07567	0.0102016	0.178794
PDZD7	2.29183	4.93435	7.06887	0.0102359	0.17895
MLLT3	0.794589	7.85322	7.05596	0.0103013	0.179602
MED28	-0.674226	8.48093	7.05151	0.010324	0.179602
TENT5A	0.839615	8.53203	7.01975	0.0104873	0.181551
FNIP1	0.893701	8.17375	7.01521	0.0105109	0.181551
PRPF39	0.794282	7.71305	7.01477	0.0105132	0.181551
RAP1GDS1	0.653601	8.82107	7.00155	0.0105821	0.181737
PRSS57	-2.68806	8.15111	7.00033	0.0105885	0.181737
AASDH	0.90709	6.96347	6.99756	0.0106031	0.181737
DBP	-0.985206	7.03089	6.99302	0.0106269	0.181737
ZNF326	0.866751	8.00496	6.97181	0.010739	0.183212
WDR61	-0.64786	8.30363	6.95552	0.010826	0.18425
SNX15	1.4505	5.77535	6.93383	0.010943	0.185565
SLC35E3	0.88177	7.359	6.93058	0.0109606	0.185565
KBTBD6	-1.8274	5.36913	6.92353	0.010999	0.185565
NDOR1	-0.904517	7.16092	6.92072	0.0110143	0.185565
NAP1L5	1.23071	6.87972	6.9111	0.011067	0.185565
ZMAT3	-0.752906	8.34268	6.90433	0.0111042	0.185565
SH2D1B	-0.94762	10.8296	6.89601	0.0111501	0.185565
EPHX4	-1.9337	6.02621	6.89268	0.0111686	0.185565
SLC7A6OS	-0.695665	7.88572	6.87868	0.0112465	0.185565
IL18	-1.70003	6.25502	6.8786	0.0112469	0.185565
ATP2A2	0.915904	7.47688	6.87693	0.0112562	0.185565
NFRKB	-1.03521	7.07066	6.8711	0.0112889	0.185565
DTD1	0.807208	8.21619	6.87066	0.0112913	0.185565
SUMF1	-0.751936	7.77221	6.86801	0.0113062	0.185565
SETBP1	1.15248	7.36747	6.86341	0.011332	0.185565
CDCA4	-0.990593	7.11132	6.86189	0.0113406	0.185565
MYEF2	2.00133	5.73524	6.86025	0.0113498	0.185565
PTBP2	1.02093	6.83157	6.84961	0.01141	0.185651
TRIM27	-0.749643	8.44433	6.83687	0.0114825	0.185651
ZNF268	1.05268	6.46353	6.83409	0.0114983	0.185651
ELAC2	-0.8412	8.03922	6.8304	0.0115194	0.185651
CKAP2	-1.37266	6.38498	6.82626	0.0115432	0.185651
ATP6V1B2	-0.727139	7.82049	6.82402	0.011556	0.185651
ZSWIM1	2.24768	4.87029	6.82284	0.0115628	0.185651
USP24	0.725716	8.40861	6.82239	0.0115654	0.185651
COQ8A	-0.884924	7.51851	6.81124	0.0116297	0.186014
ZFHX3	1.62043	6.17499	6.80866	0.0116447	0.186014
LRWD1	-1.00839	7.31341	6.8048	0.011667	0.186014
PM20D2	1.27929	6.28866	6.80004	0.0116947	0.186035
ATAD2B	0.746932	8.27751	6.79231	0.0117397	0.186332
REXO1	0.988591	7.28233	6.78268	0.0117961	0.186807
STRIP1	-0.682499	7.84871	6.75298	0.0119719	0.188968
B4GALT5	0.968099	7.29901	6.75061	0.0119861	0.188968
PAQR8	-1.5295	5.6904	6.73658	0.0120701	0.18987
DDX19B	1.11542	7.03209	6.72908	0.0121154	0.190158
HIST3H2A	0.84194	7.82172	6.71827	0.0121809	0.190761
HACE1	1.17752	6.29573	6.70886	0.0122382	0.191235
PLGLB1	-2.85917	4.88163	6.70224	0.0122786	0.191444
UHRF1	2.54323	4.88162	6.66109	0.0125335	0.194754
TAPT1	1.65982	5.81233	6.65614	0.0125646	0.194754
MAP3K1	0.838237	7.42858	6.6547	0.0125736	0.194754
DYRK1A	0.784884	8.00323	6.64502	0.0126346	0.195022
SAMD12	2.30952	5.01552	6.64318	0.0126462	0.195022
TBC1D9B	-0.633351	8.51918	6.63244	0.0127143	0.195327
CSTF2T	-0.827831	7.58192	6.63134	0.0127213	0.195327
PELO	-1.1201	6.55123	6.62045	0.0127907	0.195968
NBPF10	1.60088	7.52715	6.60589	0.0128843	0.196973
BRPF1	-0.742401	7.92013	6.60107	0.0129154	0.196984
GSDMB	1.48465	6.44192	6.59484	0.0129558	0.196984
DPP3	-0.85143	7.89883	6.59285	0.0129686	0.196984
DNAJA4	1.65325	5.76063	6.58582	0.0130144	0.197254
DDX58	0.867199	8.31273	6.57711	0.0130713	0.197692
VPS72	-0.742472	8.58252	6.56706	0.0131372	0.198075
ZNF839	1.49192	5.76372	6.56472	0.0131526	0.198075
NDUFA9	0.893933	8.11233	6.54606	0.0132762	0.199238
ZNF324	-1.08554	6.69039	6.54455	0.0132863	0.199238
NSMF	1.12903	7.13462	6.5391	0.0133226	0.19936
TMEM229B	-1.01823	7.19608	6.53029	0.0133816	0.199819
ERI2	-2.25371	4.95139	6.52145	0.0134411	0.200284
RLF	0.958862	7.88778	6.51445	0.0134884	0.200565
NUBP1	-0.700466	7.41937	6.50619	0.0135444	0.200975
DHRS1	-0.665518	8.07958	6.492	0.0136413	0.201794
ATP8B3	-1.28903	6.18693	6.48974	0.0136567	0.201794
DGCR2	-0.723285	7.64615	6.47808	0.0137369	0.202041
TTL	1.29849	6.24254	6.47806	0.0137371	0.202041
GANAB	-0.754705	8.83127	6.47485	0.0137593	0.202041
CNOT3	-0.69127	8.0364	6.45961	0.013865	0.203172
PTGDS	2.63198	11.6265	6.44594	0.0139607	0.204149
SCARB2	0.993558	6.95169	6.43837	0.0140139	0.204505
MFAP1	-0.840367	7.58977	6.4206	0.0141398	0.205916
SPAG8	-2.03299	5.20206	6.41408	0.0141863	0.206168
POLR2M	0.904361	8.02415	6.40869	0.0142248	0.206303
PI4KB	-0.642523	8.55478	6.3975	0.0143051	0.206749
HAP1	2.45459	4.84126	6.39627	0.0143141	0.206749
HAPLN3	2.59633	5.03888	6.37832	0.014444	0.2082
UBN2	1.19667	6.81259	6.36511	0.0145405	0.209164
RNASEL	-1.18014	6.66388	6.34702	0.0146738	0.210497
PEAK3	-1.26423	6.3494	6.34446	0.0146928	0.210497
SKA2	0.656895	8.22815	6.29863	0.0150366	0.214784
MAFIP	3.41403	5.33083	6.2965	0.0150528	0.214784
USE1	-0.667548	8.04659	6.28806	0.0151171	0.215267
SLC43A2	-1.79157	5.45101	6.27603	0.0152093	0.215946
IL21R	-0.742875	7.91179	6.26997	0.015256	0.215946
EPHA4	-1.88783	6.01543	6.26625	0.0152847	0.215946
TAP2	1.05116	7.89536	6.26594	0.0152871	0.215946
PHF5A	-0.597947	8.79088	6.24101	0.0154811	0.217627
NBPF26	1.28831	7.00873	6.23969	0.0154915	0.217627
CEP170	1.07656	6.28567	6.23814	0.0155036	0.217627
ELL	-0.791714	7.47665	6.23486	0.0155294	0.217627
ZDHHC7	-0.763576	7.85725	6.20879	0.0157357	0.219465
PPARGC1B	2.53956	4.89213	6.20554	0.0157616	0.219465
MED18	-1.14244	6.00391	6.20552	0.0157618	0.219465
SCARB1	2.00834	5.09674	6.20264	0.0157848	0.219465
EIF2B2	-0.67271	8.22408	6.19555	0.0158417	0.219822
CAPN15	0.824889	8.51217	6.18751	0.0159063	0.220287
SAP25	1.06758	6.53334	6.18174	0.0159529	0.220316
EXOSC6	0.832165	7.69509	6.17953	0.0159708	0.220316
ULK2	1.28424	6.37435	6.17414	0.0160145	0.220488
ZNF668	-1.03839	6.85007	6.16896	0.0160567	0.220639
SEMA4C	-0.918453	6.95939	6.15993	0.0161304	0.221221
TENM1	1.49425	5.85307	6.15445	0.0161753	0.221407
CEP76	-1.50575	5.899	6.1484	0.0162251	0.221659
TLE3	1.14497	6.66508	6.13955	0.0162981	0.222227
THTPA	-0.747195	7.31902	6.12609	0.0164099	0.222539
NIPAL2	0.974121	6.71088	6.12082	0.0164539	0.222539
BRD1	1.09434	7.04037	6.12051	0.0164565	0.222539
ATG2A	1.04582	8.19898	6.11897	0.0164694	0.222539
ZC3H4	0.702971	7.4699	6.1156	0.0164976	0.222539
ADAMTS1	-1.39643	7.00845	6.11331	0.0165168	0.222539
NFKBID	-0.850025	6.92764	6.10584	0.0165795	0.222539
RLN1	-2.11078	5.07866	6.10516	0.0165853	0.222539
EXTL3	0.820912	7.35118	6.09975	0.016631	0.222539
TUBGCP4	1.07178	6.76342	6.09578	0.0166646	0.222539
ARSB	1.6056	5.86254	6.09251	0.0166923	0.222539
THEM6	-0.923198	7.03406	6.09171	0.0166991	0.222539
COMMD5	-0.680951	8.36233	6.08785	0.0167319	0.222556
RPP14	1.04438	6.44608	6.08303	0.016773	0.222683
GNPDA1	-0.774142	7.40408	6.07557	0.0168368	0.223109
TXNDC9	-0.669713	8.47696	6.0719	0.0168682	0.223109
ZNF691	-1.42478	6.1073	6.06368	0.0169389	0.223267
NGRN	-0.642648	8.28873	6.06317	0.0169434	0.223267
ARNT	-0.703465	7.42407	6.0355	0.0171837	0.225881
PLEKHM2	1.21238	6.55946	6.03245	0.0172105	0.225881
IRF6	-1.85863	5.02165	6.02934	0.0172377	0.225881
PGAP1	1.84354	5.18129	6.02127	0.0173087	0.226381
PROK2	2.75805	5.20456	6.01774	0.0173399	0.226381
MAML1	-0.859766	7.20262	6.01112	0.0173985	0.226726
ZNF550	-1.14922	6.20005	5.99666	0.0175273	0.227984
MED8	-0.604814	7.98719	5.99245	0.017565	0.228054
KIAA1143	0.590519	8.49814	5.98533	0.0176289	0.228464
ANKMY1	-0.685979	7.44126	5.98108	0.0176672	0.228541
CPSF1	-0.772296	7.84268	5.96892	0.0177772	0.229544
PDHB	-0.636604	8.81983	5.94471	0.0179983	0.230806
CCDC159	0.589825	8.09848	5.94376	0.018007	0.230806
UBE3C	0.828099	7.42558	5.94122	0.0180305	0.230806
TMEM203	-0.958784	7.78118	5.93965	0.0180449	0.230806
KCTD10	-0.815544	8.07951	5.93706	0.0180688	0.230806
UNC50	-0.68419	8.548	5.92836	0.0181493	0.230806
METRNL	1.14395	8.33161	5.92816	0.0181512	0.230806
TMEM268	1.44156	5.64565	5.92749	0.0181574	0.230806
ITPR1	0.752332	7.55687	5.92624	0.0181691	0.230806
GGT1	2.61778	4.91696	5.92157	0.0182125	0.230909
EMILIN2	-1.90568	5.30953	5.91834	0.0182426	0.230909
ZNF304	-1.88694	5.16936	5.9108	0.018313	0.230983
GPKOW	-0.775907	7.7444	5.90747	0.0183443	0.230983
SIKE1	0.606757	8.34087	5.90649	0.0183535	0.230983
OSBPL7	-0.726968	7.79859	5.90375	0.0183792	0.230983
CES4A	1.92263	5.20635	5.89056	0.0185037	0.231803
AC093323.1	-0.818535	7.62902	5.88771	0.0185307	0.231803
CCL28	0.653456	7.60831	5.88642	0.018543	0.231803
CYB5D2	1.26905	6.68092	5.87895	0.018614	0.232098
EIF3C	1.17135	6.85653	5.87381	0.018663	0.232098
TRIM32	-1.2146	6.04324	5.87359	0.0186651	0.232098
SREBF2	0.667062	8.69674	5.85565	0.0188375	0.23383
CYP2D6	2.28746	5.13467	5.84708	0.0189204	0.234334
H3F3C	1.86354	4.92544	5.84443	0.0189461	0.234334
ANK3	1.58777	5.96875	5.83885	0.0190004	0.234334
ZNF226	-0.780607	7.60997	5.83778	0.0190108	0.234334
RAB43	-1.13275	6.18682	5.83002	0.0190866	0.234859
RWDD3	0.608444	8.2305	5.82067	0.0191783	0.234865
ABHD14A	1.40565	6.46525	5.82022	0.0191828	0.234865
ZNF253	0.97224	6.6792	5.81981	0.0191869	0.234865
APOOL	1.12517	6.47961	5.81299	0.0192541	0.23528
MGAT2	-0.7683	7.96241	5.80099	0.0193731	0.235845
PPP2CB	1.30638	6.08348	5.7993	0.0193898	0.235845
TMEM186	-1.33193	5.90279	5.79823	0.0194005	0.235845
SLC38A6	1.34643	6.00995	5.7874	0.0195087	0.236753
TBC1D19	-1.02954	6.87981	5.78267	0.0195562	0.236922
AC013394.1	1.03412	6.87128	5.77651	0.0196182	0.237266
ZNF845	-1.18395	6.03909	5.77251	0.0196585	0.237347
ZNF561	-0.893811	6.7626	5.76505	0.019734	0.237784
EHD4	0.759872	7.48793	5.76229	0.019762	0.237784
PNPLA6	-0.693639	8.03074	5.75821	0.0198035	0.237877
RAB11FIP2	0.990608	6.69342	5.75105	0.0198766	0.23835
MPP6	1.772	6.31424	5.7469	0.019919	0.238454
FCGBP	1.9842	5.91034	5.74141	0.0199754	0.238465
SMAD1	1.58184	5.12588	5.74024	0.0199874	0.238465
C2orf42	-1.05226	6.57065	5.73013	0.0200916	0.239303
KIAA0355	1.16394	6.64781	5.72564	0.0201381	0.239454
ZNF74	-1.13625	6.34589	5.72037	0.0201928	0.2397
NAPG	0.65759	8.04936	5.71694	0.0202285	0.239721
CHAC2	-1.54705	5.49578	5.70847	0.0203169	0.240366
MCM3	-0.720021	8.17124	5.70408	0.0203628	0.240441
NDRG3	-0.692895	8.20648	5.69965	0.0204094	0.240441
ZMYND8	0.606215	8.32208	5.69813	0.0204254	0.240441
KRT86	-2.05317	6.50613	5.6935	0.0204742	0.240614
CENPBD1	-1.49806	5.7891	5.68986	0.0205126	0.240665
PDK2	-0.778467	7.50842	5.67714	0.0206475	0.241055
SLC27A3	-0.59437	8.94494	5.67676	0.0206515	0.241055
SELENOI	0.784013	7.39154	5.66651	0.020761	0.241055
GPS2	0.623738	9.03968	5.66614	0.0207649	0.241055
ST3GAL4	-0.68519	8.09157	5.66548	0.020772	0.241055
NEUROD2	1.87771	5.08445	5.66433	0.0207843	0.241055
ZNF300	1.62025	5.59375	5.66429	0.0207847	0.241055
TRIM65	-0.929852	6.72991	5.65609	0.0208728	0.24168
MPRIP	0.798702	7.93363	5.64898	0.0209495	0.241924
ADGRV1	2.22967	4.85118	5.64779	0.0209624	0.241924
GLE1	-0.693016	7.9124	5.64017	0.021045	0.242481
ACTL10	-1.67952	5.52502	5.63507	0.0211005	0.242725
ZNF280D	0.793406	7.60993	5.62798	0.0211779	0.242991
MBD5	0.551683	8.63836	5.62665	0.0211925	0.242991
KCTD11	-1.22188	6.08258	5.619	0.0212764	0.243321
IMPA1	-0.667715	7.51398	5.61775	0.0212901	0.243321
FCGR3B	-1.08806	7.93436	5.60533	0.0214272	0.244492
MORC2	1.50765	5.67046	5.59161	0.0215797	0.245717
UNG	-0.847051	7.29543	5.58942	0.0216041	0.245717
SPOPL	0.962986	6.77881	5.58287	0.0216774	0.246154
ADGRG5	-0.662161	9.10381	5.57672	0.0217465	0.246241
AKTIP	-0.818522	7.41425	5.57461	0.0217702	0.246241
TKTL1	-1.72954	8.5171	5.57289	0.0217897	0.246241
MPDU1	0.739149	7.92067	5.56851	0.021839	0.246404
POLB	-0.748839	7.46435	5.56261	0.0219059	0.246495
LRRC43	-1.16574	6.38986	5.55965	0.0219394	0.246495
STT3A	-0.670343	7.91869	5.55857	0.0219517	0.246495
HYLS1	-0.907628	6.46372	5.5219	0.0223726	0.2494
VPS25	-0.665644	8.42105	5.52028	0.0223915	0.2494
ARL17A	1.26648	6.24425	5.51977	0.0223973	0.2494
STRBP	1.58204	5.79234	5.51942	0.0224014	0.2494
PTPRB	2.12568	5.2591	5.51877	0.022409	0.2494
OLFM2	-1.62467	5.6483	5.51762	0.0224223	0.2494
GAA	-0.75078	7.24611	5.51347	0.0224706	0.249543
KAT2B	0.758058	8.05318	5.50481	0.0225718	0.250274
TCTE3	1.43689	5.93401	5.49179	0.0227246	0.251574
NDUFA7	1.26461	7.46391	5.48583	0.0227951	0.251959
INO80D	0.689975	8.00203	5.48194	0.0228412	0.252027
ARVCF	-0.925543	7.16568	5.47929	0.0228726	0.252027
TIPARP	1.06006	8.1975	5.45992	0.0231038	0.253994
ALG10B	1.45568	5.56517	5.45832	0.023123	0.253994
NAV1	2.25277	4.96709	5.44159	0.0233249	0.25548
IRF5	-0.895781	7.36788	5.44112	0.0233306	0.25548
FAM98B	0.892081	6.93807	5.42811	0.023489	0.2561
ABL1	1.41906	5.91474	5.42091	0.0235771	0.2561
RBM43	0.927913	7.22814	5.41739	0.0236203	0.2561
SRP68	-0.633354	8.03879	5.41685	0.0236269	0.2561
CEACAM21	-0.70144	8.23368	5.41619	0.0236351	0.2561
PCDHGA10	2.02686	5.01027	5.41583	0.0236394	0.2561
ARHGAP19	1.69619	5.64762	5.4157	0.0236411	0.2561
GTPBP1	0.8601	7.2864	5.41055	0.0237045	0.256393
GMIP	-0.622969	9.1393	5.40734	0.0237441	0.256429
FBXO41	1.45992	5.549	5.39927	0.023844	0.256936
GPR25	-1.26579	6.73489	5.39522	0.0238944	0.256936
KLF8	1.86347	5.58797	5.39476	0.0239001	0.256936
DDX39B	0.657162	8.39484	5.38916	0.0239699	0.257294
TBC1D1	0.616162	8.30307	5.37277	0.0241755	0.258767
VRK3	-0.605393	8.65162	5.37237	0.0241804	0.258767
C8G	1.55211	5.72787	5.36717	0.0242461	0.259078
GLCCI1	-0.744997	8.05412	5.363	0.0242988	0.259248
CCNJ	1.81268	5.13894	5.35825	0.024359	0.259342
CBWD2	0.6664	7.63849	5.35653	0.024381	0.259342
FSD1L	1.72123	5.23912	5.34978	0.0244668	0.259864
ARMC1	-0.63162	7.69396	5.34393	0.0245416	0.260112
HIST1H2AM	1.93278	6.52232	5.34015	0.02459	0.260112
ADAT3	-1.11427	5.96717	5.33933	0.0246007	0.260112
ALAS1	-0.797843	7.11157	5.32917	0.0247314	0.260676
CLASP1	0.73689	7.90684	5.32728	0.0247558	0.260676
SHQ1	-0.771451	7.02106	5.32414	0.0247964	0.260676
PEAK1	0.855143	7.52297	5.32373	0.0248017	0.260676
NDEL1	-0.64213	8.2922	5.3016	0.02509	0.263075
CD99L2	-0.744646	7.05357	5.29992	0.025112	0.263075
LRRC61	-0.808937	7.10878	5.29062	0.0252343	0.263075
HOXB3	1.26932	5.70306	5.28985	0.0252445	0.263075
TADA2B	1.16202	6.55681	5.28956	0.0252483	0.263075
SLCO4C1	-0.659906	8.34803	5.28917	0.0252534	0.263075
ATP1A3	1.58834	5.66159	5.28476	0.0253117	0.263294
CD38	1.01614	10.0627	5.27279	0.0254706	0.263818
CES1	-1.89384	6.76807	5.27132	0.0254902	0.263818
ZNF217	-0.745819	7.96721	5.27072	0.0254982	0.263818
ZNF672	-0.817723	7.25795	5.26973	0.0255115	0.263818
SIGLEC7	-0.987499	8.86551	5.2632	0.0255986	0.264332
DCAF6	0.663312	7.60441	5.25667	0.0256864	0.264851
KLRC2	-2.5018	9.06411	5.25099	0.0257628	0.265228
POLR1E	-0.736691	7.30859	5.24664	0.0258215	0.265228
C6orf226	0.579019	8.61618	5.2456	0.0258356	0.265228
SGTB	1.02293	6.62293	5.23438	0.0259878	0.266403
STX5	-0.589211	8.46874	5.22909	0.0260599	0.266459
AL136295.5	2.25497	4.94164	5.22714	0.0260865	0.266459
NUDT16	-0.824012	6.97462	5.22569	0.0261064	0.266459
TCF4	1.26437	6.155	5.21686	0.0262274	0.266993
SRGAP2	1.16369	6.57321	5.21635	0.0262343	0.266993
MCPH1	0.641484	7.94188	5.21271	0.0262846	0.267119
AC118553.2	2.50914	4.92983	5.20909	0.0263344	0.267242
TM2D3	-0.668106	8.4632	5.2021	0.0264312	0.267354
RTL6	-0.93676	6.65239	5.20159	0.0264382	0.267354
GIPR	1.4467	5.7435	5.20008	0.026459	0.267354
POLK	0.610039	7.62339	5.18903	0.0266129	0.268524
NRDE2	0.812288	7.84852	5.18507	0.0266683	0.268699
TBC1D25	-0.626746	7.83601	5.18224	0.0267078	0.268714
TACO1	-0.766885	7.28924	5.16943	0.0268881	0.270143
PLEKHA2	0.614314	8.54476	5.16618	0.0269339	0.270219
ZC3H11A	1.14724	7.10465	5.16028	0.0270174	0.270506
ZNF26	0.785478	7.2926	5.15634	0.0270734	0.270506
C17orf100	-1.9869	5.1175	5.15606	0.0270774	0.270506
DMXL1	0.692936	7.92874	5.15004	0.0271632	0.270936
TP53	0.818495	7.37875	5.14574	0.0272246	0.270936
FAM160A2	-0.687316	7.76354	5.14088	0.0272942	0.270936
DTX2	-0.647305	7.58181	5.13444	0.0273868	0.270936
SEC31B	1.27351	5.92486	5.13405	0.0273924	0.270936
PFKP	0.795129	8.51862	5.13316	0.0274053	0.270936
WDR45	-0.622491	9.50918	5.13188	0.0274237	0.270936
TCTEX1D2	0.864529	7.08517	5.13163	0.0274273	0.270936
DNAJC13	0.755798	7.37931	5.12619	0.0275059	0.271333
AMACR	-1.14617	6.0122	5.12131	0.0275766	0.27165
PAF1	-0.577509	8.27703	5.11603	0.0276532	0.272026
SPATA1	1.78234	5.53184	5.10914	0.0277536	0.272633
B3GNT10	-2.04729	5.00444	5.10641	0.0277935	0.272646
FAM91A1	0.702462	7.40739	5.10326	0.0278397	0.272721
NUDT8	-1.09726	6.86733	5.09955	0.027894	0.272874
ARHGEF26	1.74144	5.43786	5.09338	0.0279848	0.27303
SLC25A29	-2.21803	6.27037	5.09322	0.0279872	0.27303
LRRC47	-0.554912	8.34178	5.08475	0.0281122	0.273274
ZNF420	-0.948948	6.76379	5.08181	0.0281558	0.273274
SPATA2L	-0.859324	6.82761	5.07701	0.028227	0.273274
UHRF2	0.649962	8.0505	5.07666	0.0282323	0.273274
PLTP	2.15844	5.78603	5.07392	0.0282731	0.273274
BOK	-4.91363	6.71327	5.08295	0.028291	0.273274
PCMTD2	-0.659534	7.92095	5.0711	0.0283151	0.273274
FGD2	1.68137	5.37468	5.07045	0.0283249	0.273274
NXPE3	0.794445	7.59735	5.06806	0.0283605	0.273274
FAM8A1	-0.714983	7.85572	5.06452	0.0284134	0.273411
FANCF	-0.815343	6.93558	5.05548	0.0285491	0.273983
ACTL6A	-0.7009	7.48715	5.05423	0.0285679	0.273983
PLXNA3	1.38866	6.14745	5.05045	0.0286249	0.273983
KIF1BP	-1.17552	5.92753	5.05025	0.028628	0.273983
PTOV1	-0.585615	8.46864	5.04241	0.0287466	0.274502
BYSL	-1.21473	6.41234	5.04049	0.0287757	0.274502
NDUFA8	-0.661886	8.65464	5.03371	0.0288789	0.274502
CMTR1	0.651226	8.00332	5.03247	0.0288977	0.274502
SLC19A2	1.69312	5.50703	5.02738	0.0289755	0.274502
CHP1	0.682615	7.6782	5.02633	0.0289915	0.274502
CBWD1	2.0799	6.20548	5.02574	0.0290005	0.274502
CWC22	-0.629442	7.88241	5.02344	0.0290358	0.274502
FBLN5	-1.91837	5.06517	5.02151	0.0290654	0.274502
NUP188	0.814505	6.88269	5.02116	0.0290708	0.274502
ZNF382	1.42961	5.5226	5.00719	0.029286	0.275637
ZNF416	-1.43613	5.29194	5.00697	0.0292894	0.275637
CREBBP	0.63805	8.88109	5.00576	0.0293081	0.275637
ZNF451	0.667738	7.90715	4.99373	0.029495	0.277026
ZNF347	1.22184	6.04915	4.98478	0.0296349	0.277205
HDAC10	0.67912	8.74869	4.98292	0.029664	0.277205
RAB33A	-0.955735	6.94227	4.98234	0.0296731	0.277205
CSRP2	1.68485	5.3481	4.98194	0.0296794	0.277205
TMEM156	0.752016	7.73487	4.97921	0.0297222	0.277205
BUD13	-0.928409	7.34385	4.97364	0.0298099	0.277205
SH2D3C	-0.735236	8.80769	4.97243	0.029829	0.277205
PRKAG2	0.577407	8.05568	4.96942	0.0298766	0.277205
RARG	-0.875439	6.90971	4.96783	0.0299016	0.277205
DLD	-0.556529	8.32736	4.96752	0.0299066	0.277205
ANKH	-0.624638	7.47342	4.96493	0.0299477	0.277222
DNAJC10	0.621967	8.11519	4.95955	0.030033	0.277648
RABIF	-0.689782	8.56869	4.95457	0.0301122	0.278016
USP42	-0.760179	7.51282	4.95211	0.0301515	0.278016
CCDC144A	1.78451	5.04987	4.94921	0.0301978	0.278053
PISD	-0.650241	7.57914	4.94693	0.0302343	0.278053
MFSD3	-0.950404	6.44173	4.93831	0.0303725	0.278296
CARMIL2	1.25199	5.85406	4.93751	0.0303854	0.278296
TRMT1L	0.819122	6.75513	4.93494	0.0304269	0.278296
NIF3L1	-0.76386	7.16518	4.93338	0.0304521	0.278296
GMEB2	-0.891843	6.58491	4.9318	0.0304775	0.278296
FAM169A	0.727843	7.52029	4.93059	0.0304971	0.278296
TNFRSF4	1.25761	6.7204	4.92767	0.0305442	0.278366
ARFRP1	-0.572132	8.53878	4.92391	0.0306052	0.278375
NDUFAF2	0.674462	7.7793	4.92275	0.030624	0.278375
DCLRE1C	-0.65855	7.77258	4.9186	0.0306914	0.27843
TENT4B	1.1814	7.71786	4.91753	0.0307089	0.27843
VPS35	-0.528601	8.46913	4.91338	0.0307765	0.278554
LIX1L	-0.529445	8.54369	4.91185	0.0308015	0.278554
TEX30	-0.848948	6.70747	4.90909	0.0308466	0.278605
CDC23	-0.726379	6.95653	4.90357	0.0309369	0.278787
MC1R	1.57937	5.80843	4.90304	0.0309456	0.278787
ADAT2	0.965297	6.35955	4.88967	0.0311659	0.280414
ZKSCAN7	-1.53576	5.5407	4.88559	0.0312334	0.280664
ZNF790	-0.950373	6.42315	4.882	0.031293	0.280842
INHBA	2.03022	4.98146	4.86733	0.0315377	0.282044
POU2AF1	1.8875	4.89465	4.86574	0.0315643	0.282044
ASB2	-1.43838	5.72943	4.8651	0.0315751	0.282044
GOT2	-0.768627	8.39132	4.86441	0.0315866	0.282044
ADAMTS10	-0.830308	7.86415	4.86153	0.031635	0.282118
TMEM60	-1.05134	7.39266	4.85789	0.0316962	0.282308
NPIPB15	1.37851	5.62433	4.85397	0.0317623	0.28254
STAT5A	-0.690863	7.68788	4.84996	0.03183	0.282786
GPSM2	1.93165	4.89718	4.84752	0.0318714	0.282798
HADHB	-0.58533	8.66637	4.84069	0.0319872	0.283189
CIDEB	-0.633729	8.20377	4.8402	0.0319956	0.283189
STAT2	0.685853	8.24616	4.83433	0.0320956	0.283719
CES2	-0.613109	7.58491	4.83034	0.0321639	0.283833
METTL7A	-0.698734	7.41714	4.82887	0.0321889	0.283833
MBLAC2	-1.22927	6.02774	4.82407	0.0322712	0.284204
NDUFS4	-0.58482	8.23939	4.82102	0.0323236	0.284311
RCE1	-0.598536	7.99934	4.81364	0.0324508	0.285075
CAMK2N1	1.51581	5.44298	4.80577	0.0325872	0.285726
TTLL5	1.07004	6.31722	4.80209	0.032651	0.285726
KATNB1	-0.63671	7.65911	4.80043	0.0326799	0.285726
APOL3	-0.670359	8.12424	4.80004	0.0326867	0.285726
VPS37A	-0.561191	7.79845	4.79105	0.0328436	0.286742
CPPED1	-0.919588	6.74922	4.78559	0.0329392	0.287222
ZNF507	0.74862	7.37141	4.77401	0.0331432	0.288644
BTD	-0.62836	7.42229	4.76706	0.0332661	0.289358
DLG1	0.692928	7.57355	4.76163	0.0333627	0.289797
SMKR1	-0.71956	7.09446	4.75623	0.0334588	0.289797
PRH1	0.831452	7.36374	4.75441	0.0334914	0.289797
PSMB5	-0.690578	7.7264	4.7543	0.0334934	0.289797
UBE2V1	0.980173	8.9987	4.75106	0.0335514	0.289797
PEX19	-0.636135	7.65623	4.74971	0.0335755	0.289797
ELK4	0.615278	7.80632	4.74813	0.0336039	0.289797
FAM193B	0.8555	7.2839	4.74229	0.0337086	0.290346
SKIV2L	-0.551592	8.13722	4.73151	0.0339031	0.291435
LRRC70	-2.88127	4.93521	4.73975	0.0339176	0.291435
SRCIN1	1.9998	4.90007	4.72247	0.0340672	0.292325
GOSR1	0.581732	8.07865	4.72046	0.0341039	0.292325
CCDC51	-1.05114	6.27847	4.71326	0.0342353	0.292494
FBXW7	0.777966	8.0207	4.71312	0.0342378	0.292494
NPLOC4	0.791664	7.49111	4.71257	0.0342479	0.292494
EFHC1	0.946157	7.02761	4.70893	0.0343147	0.292526
HOXB7	1.44885	5.45826	4.6992	0.0344936	0.292526
RBSN	0.814454	7.17244	4.69856	0.0345054	0.292526
DMGDH	1.28366	6.83989	4.69848	0.0345069	0.292526
ASL	-0.56751	8.29494	4.69545	0.0345629	0.292526
OPA3	0.805223	6.6563	4.69524	0.0345668	0.292526
RAB4B	1.01137	6.78541	4.69429	0.0345843	0.292526
PTCH2	1.80799	6.08192	4.69383	0.0345928	0.292526
GABPB1	0.683181	7.38134	4.69213	0.0346243	0.292526
GPN1	-0.595623	8.07813	4.68363	0.0347821	0.292876
SLC9A8	0.845078	7.56302	4.68161	0.0348198	0.292876
RFX3	0.862559	6.9139	4.6809	0.0348329	0.292876
CPTP	-0.682503	7.36228	4.67984	0.0348527	0.292876
TMEM11	-0.648024	7.82655	4.67874	0.0348732	0.292876
PCLAF	1.88687	5.15899	4.67304	0.0349797	0.293407
F8A1	1.56656	5.7578	4.66762	0.0350814	0.293407
VAT1	-0.635292	7.62415	4.665	0.0351307	0.293407
NPIPA5	2.54755	5.02657	4.66464	0.0351374	0.293407
DGAT1	-0.976697	6.63641	4.66398	0.0351499	0.293407
ZNF212	-0.928293	6.3272	4.66208	0.0351855	0.293407
INAFM1	1.2499	5.95138	4.64972	0.0354193	0.293848
ETV3	0.793406	7.49065	4.64616	0.035487	0.293848
CTNNBIP1	-0.634606	8.22992	4.6432	0.0355432	0.293848
RAP2C	0.581226	8.23571	4.64214	0.0355635	0.293848
KDSR	1.02261	6.953	4.64051	0.0355945	0.293848
CNTLN	1.53685	5.30099	4.63892	0.0356249	0.293848
KBTBD3	-0.735109	7.11253	4.63892	0.035625	0.293848
DDX43	1.17098	6.32538	4.63853	0.0356323	0.293848
PGBD4	1.36892	5.48966	4.63819	0.0356388	0.293848
CRISPLD2	2.34688	4.98349	4.63681	0.0356652	0.293848
PCYOX1	-0.754691	6.97501	4.63376	0.0357235	0.293848
KLHL15	1.27044	5.97305	4.63302	0.0357377	0.293848
GON7	-0.575238	7.76302	4.62799	0.0358343	0.294188
TF	1.86371	4.94209	4.62521	0.0358878	0.294188
DYRK1B	-0.829208	7.54092	4.62436	0.0359041	0.294188
ENTR1	0.929897	6.43093	4.62102	0.0359684	0.294248
PRMT7	-0.623679	7.72158	4.61715	0.0360433	0.294248
ZNF879	-1.3206	5.67686	4.61636	0.0360586	0.294248
MTPAP	1.15468	6.1151	4.61535	0.036078	0.294248
ELP6	-0.629217	8.19252	4.60407	0.0362972	0.295636
PPP1R3D	-1.20188	5.97583	4.60136	0.03635	0.295636
ZC3H8	0.601298	7.77822	4.60014	0.0363737	0.295636
BICDL1	1.42318	5.81063	4.59686	0.036438	0.295666
PDXK	0.82512	7.34338	4.59567	0.0364611	0.295666
MTCH2	-0.600696	8.52051	4.58787	0.0366143	0.296534
HNRNPAB	-0.674134	8.97113	4.58594	0.0366522	0.296534
SH3BP5L	-1.05558	6.43987	4.57052	0.0369573	0.29866
ETV6	0.702292	7.58833	4.56638	0.0370395	0.298983
CCDC85C	0.907151	7.18499	4.55718	0.0372232	0.300123
B4GAT1	-1.41322	5.69641	4.55404	0.0372862	0.300288
TOGARAM2	0.653357	7.76335	4.54945	0.0373783	0.30065
B3GNTL1	-0.993016	6.45853	4.54756	0.0374164	0.30065
TIGD1	1.10419	6.34587	4.54522	0.0374635	0.300687
CRK	-0.717103	7.05581	4.53374	0.0376957	0.302207
DYNC2H1	-1.66578	5.49905	4.52838	0.0378046	0.302737
KLC2	-1.05675	6.40683	4.51162	0.0381476	0.304591
IPO4	1.60861	5.48134	4.51152	0.0381496	0.304591
ZFP91	0.865352	6.79859	4.51075	0.0381655	0.304591
ARL6IP1	0.703048	9.57409	4.49542	0.0384821	0.306681
BAG2	-0.933204	6.36166	4.49388	0.0385142	0.306681
STK3	1.21609	5.75505	4.48771	0.0386424	0.307355
RBM27	0.899287	6.31822	4.48296	0.0387415	0.307586
GALNT11	-0.573857	8.32094	4.48203	0.038761	0.307586
PGBD2	-0.977298	6.69813	4.48007	0.0388021	0.307586
CDC16	-0.531689	8.09757	4.47061	0.0390007	0.308603
MVB12B	1.39571	6.31139	4.46791	0.0390576	0.308603
SCD	1.69307	5.56951	4.46773	0.0390615	0.308603
EIPR1	-0.564968	7.88583	4.46228	0.0391765	0.309166
GEMIN6	-1.02367	6.78957	4.45124	0.0394109	0.310669
FAM167B	1.67275	5.36595	4.44343	0.0395775	0.311442
MAIP1	0.724366	6.83726	4.44251	0.0395972	0.311442
ACADS	-0.675148	7.82031	4.4377	0.0397002	0.311609
TOR4A	-1.06634	6.43973	4.4355	0.0397475	0.311609
SAMD4B	0.806156	6.97173	4.433	0.0398013	0.311609
CHCHD4	-1.15436	6.47467	4.43222	0.0398182	0.311609
ZNF484	0.687045	7.72593	4.43074	0.0398501	0.311609
SERPINB8	1.34381	5.96253	4.4292	0.0398831	0.311609
HAUS8	-1.04032	6.07358	4.42392	0.0399973	0.311812
DUS1L	0.664233	7.73113	4.42202	0.0400383	0.311812
C6orf47	-0.60027	8.09296	4.42187	0.0400415	0.311812
PIGF	-0.70317	7.69369	4.41116	0.0402744	0.313076
YARS2	-0.728482	7.03396	4.40884	0.0403249	0.313076
SNAI3	-0.846233	7.41561	4.40829	0.0403369	0.313076
ST3GAL5	0.684302	7.71004	4.40491	0.0404109	0.313306
SLC16A3	-0.688402	8.0116	4.39786	0.0405654	0.31416
PRKCE	1.17372	6.2035	4.39318	0.0406684	0.314199
PAFAH1B2	0.598287	7.59959	4.39227	0.0406883	0.314199
TCTN3	-0.63232	7.49538	4.39156	0.040704	0.314199
CEP295	0.739932	7.03348	4.38193	0.0409169	0.314727
FEM1A	-0.716286	7.35154	4.38134	0.04093	0.314727
ACSS1	-0.519983	8.32507	4.37883	0.0409856	0.314727
C9orf72	1.16439	6.02365	4.37879	0.0409867	0.314727
ADGRE2	1.99884	5.03061	4.3784	0.0409952	0.314727
NCALD	-0.614224	8.75397	4.37404	0.0410922	0.314998
BSPRY	-1.7639	5.49208	4.3704	0.0411734	0.314998
ABCF3	-0.61708	7.80931	4.36832	0.0412199	0.314998
PDK3	-0.655368	7.98298	4.367	0.0412494	0.314998
BCAS3	-0.561015	7.4979	4.36682	0.0412534	0.314998
INPP5K	-0.571322	9.19839	4.36405	0.0413155	0.315131
WDCP	-1.27198	5.64761	4.35938	0.0414203	0.315278
MED13	0.658171	7.70687	4.35921	0.0414241	0.315278
DGKH	1.46538	5.44221	4.355	0.0415189	0.31566
MED14	-0.641224	7.14985	4.34979	0.0416365	0.316145
DHRS4L2	0.903135	7.76004	4.34562	0.0417307	0.316145
SOX9	2.01573	4.90728	4.34434	0.0417596	0.316145
SLFN13	0.595277	7.93042	4.34425	0.0417618	0.316145
BLOC1S3	-1.3818	5.61942	4.33403	0.0419941	0.317255
RCC1L	-0.638684	7.42073	4.33372	0.0420011	0.317255
FAM220A	-0.910382	6.57957	4.33188	0.0420432	0.317255
CD274	1.52864	5.18189	4.32803	0.0421311	0.31758
DENND3	0.790102	7.97865	4.32578	0.0421826	0.317629
STXBP6	1.67226	5.05786	4.32195	0.0422705	0.317796
TMEM86B	1.75419	5.40976	4.32089	0.0422949	0.317796
LRFN1	-1.46413	5.47866	4.31469	0.0424376	0.318232
CASTOR2	-1.70925	5.43502	4.31446	0.0424429	0.318232
CCDC126	-0.785698	7.01723	4.31008	0.0425441	0.31838
ATN1	0.980027	6.68785	4.30971	0.0425528	0.31838
GTF2IRD2	1.24579	5.8024	4.30696	0.0426164	0.318518
RFC5	-0.814406	6.58507	4.30223	0.0427261	0.319001
FAM120A	0.554	8.47306	4.30021	0.0427731	0.319014
PRICKLE3	-1.19209	6.15519	4.297	0.042848	0.319015
RNFT1	-0.563002	8.20398	4.29332	0.0429336	0.319015
TCF20	0.766125	6.64873	4.29279	0.0429462	0.319015
ANKRD37	0.944915	6.53497	4.29246	0.0429539	0.319015
AP5B1	-1.03829	6.09415	4.28956	0.0430216	0.319136
C14orf28	-1.0787	6.12735	4.2879	0.0430605	0.319136
YWHAG	-0.688634	7.33484	4.28393	0.0431537	0.319292
TRAPPC4	-0.541528	8.61455	4.28315	0.043172	0.319292
RNFT2	1.72913	5.30574	4.27682	0.0433211	0.32006
ADARB2	-2.39835	5.24526	4.27378	0.0433928	0.32021
TMLHE	0.570599	7.22302	4.2709	0.0434608	0.32021
SLX1B	1.51606	6.07935	4.26935	0.0434975	0.32021
AGAP5	1.8566	4.98113	4.26829	0.0435228	0.32021
TREX1	2.14649	5.93628	4.26508	0.043599	0.320436
LPIN2	-0.613816	8.55294	4.25764	0.0437758	0.320799
DDX59	-0.564413	7.83342	4.25597	0.0438159	0.320799
FXN	1.17459	6.67469	4.25422	0.0438576	0.320799
ZNF8	1.15564	5.84331	4.25287	0.0438899	0.320799
TLNRD1	-0.80641	7.37893	4.25205	0.0439096	0.320799
PCGF1	-0.626328	7.63042	4.24909	0.0439805	0.320799
CSNK1E	0.858127	6.74802	4.24665	0.044039	0.320799
MCM10	1.79207	4.86226	4.24135	0.0441664	0.320799
CTNND1	1.55274	5.07568	4.23678	0.0442766	0.320799
SEC22B	-0.517152	8.62585	4.23165	0.0444006	0.320799
SNAPC3	-0.711071	7.19771	4.23036	0.0444321	0.320799
USP28	-0.510078	9.33044	4.2296	0.0444504	0.320799
VPS8	0.516146	7.90829	4.22811	0.0444865	0.320799
PRR5L	-0.594662	9.26437	4.22808	0.0444873	0.320799
NEURL1	1.91587	4.88348	4.2273	0.0445062	0.320799
COMMD7	0.898024	8.03984	4.22713	0.0445105	0.320799
EARS2	-0.953199	6.07859	4.22706	0.0445121	0.320799
ZFP28	-1.69789	5.09653	4.22385	0.0445902	0.320799
ADHFE1	-0.668691	8.1941	4.21801	0.0447325	0.320799
FBXO36	1.71784	5.15677	4.21732	0.0447493	0.320799
SPATA2	-1.21747	6.06575	4.21582	0.0447859	0.320799
ZNF784	-1.7172	5.01625	4.21483	0.0448102	0.320799
HRH4	1.6373	5.09522	4.21446	0.0448192	0.320799
WEE1	-1.13442	6.12881	4.21415	0.0448268	0.320799
DNTTIP1	-0.740676	7.23966	4.21323	0.0448494	0.320799
TPBG	1.87285	7.44788	4.21223	0.0448738	0.320799
UBA6	0.592672	8.09096	4.21052	0.0449157	0.320799
ERVK3-1	0.733474	8.18337	4.21035	0.0449201	0.320799
ZNF585B	-1.14387	6.3352	4.20265	0.0451093	0.321825
TFAP2E	-1.53247	5.56769	4.19959	0.0451847	0.322027
APOA1	0.948577	6.37166	4.19707	0.0452469	0.322027
TFG	-0.548442	8.09616	4.19408	0.0453209	0.322027
NLRX1	-0.73533	6.62042	4.19247	0.0453608	0.322027
COP1	-0.617475	7.86896	4.19228	0.0453656	0.322027
MICA	-0.768936	7.08741	4.18187	0.0456246	0.322803
LENG9	-1.48682	5.20063	4.18082	0.0456507	0.322803
XIAP	0.564583	8.19993	4.18067	0.0456545	0.322803
PDRG1	-0.696183	7.68047	4.18054	0.0456577	0.322803
PAK1	-0.728322	7.08691	4.17219	0.0458668	0.323382
TP53INP2	2.20834	5.56941	4.17162	0.0458811	0.323382
ZCCHC14	1.25604	5.66172	4.17027	0.0459149	0.323382
FBXO6	0.699618	9.33707	4.16996	0.0459227	0.323382
QSER1	1.18553	6.49098	4.16682	0.0460016	0.323615
PREB	-0.67993	8.84048	4.16242	0.0461125	0.324072
EIF2B4	-0.576376	7.54713	4.15241	0.0463658	0.325528
MICAL3	1.36732	5.84334	4.14612	0.046526	0.325823
C1orf131	-0.574698	8.04924	4.14445	0.0465686	0.325823
SYNJ2BP-COX16	3.14903	4.93751	4.15113	0.0465797	0.325823
ARL2	0.98086	8.10069	4.14352	0.0465922	0.325823
ZDHHC8	1.1758	6.15083	4.14036	0.0466728	0.325891
ZNF79	-1.11085	6.08551	4.13687	0.0467622	0.325891
SGSM3	0.700399	7.57235	4.1343	0.0468283	0.325891
ZNF37A	0.730103	7.21464	4.13325	0.0468553	0.325891
EIF2B3	0.615092	7.57095	4.13295	0.0468629	0.325891
FAM227B	1.06051	6.14754	4.13089	0.0469158	0.325891
HIRA	0.989868	6.65975	4.13053	0.046925	0.325891
FP565260.1	-1.17835	6.56895	4.12751	0.0470027	0.32611
ZFAND5	-0.583161	9.13926	4.12157	0.0471561	0.326801
TMEM218	-0.613781	7.52853	4.11995	0.0471981	0.326801
MRM2	-0.722913	7.28764	4.11827	0.0472415	0.326801
GEMIN7	-0.584119	8.65581	4.1165	0.0472874	0.326801
NOM1	0.824283	7.08014	4.09664	0.0478056	0.329251
UVSSA	0.746374	7.25609	4.09255	0.0479129	0.329251
EXTL2	0.990996	6.16256	4.09007	0.0479782	0.329251
PIP4K2B	0.649463	7.32551	4.08933	0.0479979	0.329251
TOGARAM1	0.686344	7.58802	4.08926	0.0479996	0.329251
SHC1	-0.590227	8.33092	4.08876	0.0480129	0.329251
SLC25A28	1.05629	6.23829	4.08777	0.0480389	0.329251
ZBTB10	1.17497	7.26391	4.08551	0.0480985	0.329251
NME1	0.897466	7.5597	4.08408	0.0481363	0.329251
SAMSN1	0.795934	8.28735	4.08385	0.0481424	0.329251
CFAP97D2	1.73813	5.70138	4.08339	0.0481546	0.329251
MZB1	1.51793	5.30721	4.07758	0.0483086	0.32969
VRK2	0.621304	8.10969	4.07744	0.0483122	0.32969
OCLN	1.59214	5.18775	4.0722	0.0484516	0.330052
CREB3L4	-0.843879	6.54985	4.07127	0.0484765	0.330052
HECTD3	-0.636982	7.63058	4.0673	0.0485822	0.330052
SLC25A16	0.650177	7.36401	4.06601	0.0486168	0.330052
ETV2	-1.15774	5.85868	4.06446	0.0486583	0.330052
TIMM23B	0.639594	7.12802	4.06411	0.0486675	0.330052
TOB2	-0.676512	7.79725	4.06251	0.0487105	0.330052
ZNF180	-0.832446	6.45489	4.0596	0.0487884	0.330052
ATAD3C	1.56385	5.31212	4.05731	0.04885	0.330052
SPTBN1	-0.52568	8.68279	4.05643	0.0488735	0.330052
CENPM	-1.78858	5.07408	4.05622	0.0488793	0.330052
MAP3K5	-0.747801	7.2698	4.05373	0.0489463	0.330189
BCL10	0.558243	8.2823	4.04643	0.0491432	0.331201
SLC37A3	0.845405	7.02565	4.03518	0.0494485	0.332941
ASCC3	0.563574	8.2604	4.02954	0.0496024	0.333412
PHF13	-1.04011	5.97806	4.02915	0.049613	0.333412
NCAPG2	-1.65106	5.88532	4.02732	0.0496628	0.33343
AEN	0.712066	7.04602	4.01607	0.0499717	0.335026
PRAG1	-0.90638	6.72246	4.01262	0.0500668	0.335026
IMMP1L	-0.536983	7.87623	4.00949	0.0501533	0.335026
CNIH3	1.55704	5.17068	4.00879	0.0501727	0.335026
NECTIN1	1.59053	6.31133	4.00583	0.0502546	0.335026
AAR2	-0.642005	7.71814	4.00502	0.050277	0.335026
FTSJ3	-0.632045	7.70767	4.00394	0.050307	0.335026
STK19	-0.691346	7.3045	4.0032	0.0503276	0.335026
SLC35B2	-0.624603	8.33645	4.0026	0.0503441	0.335026
PDPK1	-0.535561	8.20866	4.00149	0.0503749	0.335026
MOV10	0.606513	8.06378	3.99623	0.0505213	0.335319
ZNF786	-0.848348	6.62859	3.99167	0.0506485	0.335319
CREB3L2	0.524549	8.09255	3.99155	0.0506519	0.335319
QSOX1	-0.653379	7.97239	3.99087	0.0506709	0.335319
ATG9A	-0.782144	7.1135	3.99008	0.050693	0.335319
KMT5A	0.912461	6.36436	3.9897	0.0507038	0.335319
OXSM	-0.907848	6.1575	3.98537	0.0508251	0.335807
ZFP64	-0.712823	7.11715	3.98093	0.0509497	0.336316
DPY19L2	1.59491	5.02042	3.97232	0.0511926	0.337604
CORO7	0.759907	7.54276	3.97039	0.0512472	0.337648
CBL	0.601766	7.77739	3.96778	0.0513211	0.33782
CDKN2AIPNL	0.559092	7.97941	3.96553	0.0513848	0.337925
UBA5	0.535028	7.97984	3.96131	0.0515049	0.338399
FAT4	-2.02151	5.12368	3.95634	0.0516464	0.338881
CCNY	0.685032	7.3018	3.95499	0.0516849	0.338881
ASMTL	-0.583044	8.21856	3.95264	0.0517521	0.338881
KDM1A	0.700803	7.46364	3.95201	0.0517702	0.338881
ZBED3	1.53559	5.04003	3.94774	0.0518924	0.339367
KLHDC7B	0.844235	7.33806	3.94523	0.0519646	0.339427
ZNF354A	-0.806642	6.6857	3.94408	0.0519977	0.339427
PGM2L1	-0.762935	6.72188	3.93722	0.0521953	0.340402
FAM120C	0.814041	6.44425	3.93412	0.052285	0.340672
HIST1H2BE	2.04926	5.33308	3.93144	0.0523625	0.340863
PBX2	0.663337	7.35479	3.92757	0.0524747	0.341279
HGH1	-0.652776	7.0297	3.91925	0.0527171	0.341295
NANP	-1.19911	5.66548	3.91914	0.0527203	0.341295
PCDHGB6	1.48192	5.08375	3.91892	0.0527266	0.341295
RRAS2	-0.634079	8.54444	3.91876	0.0527314	0.341295
MLYCD	-0.81089	6.83429	3.91574	0.0528196	0.341295
PCDH9	1.56616	5.47011	3.91528	0.0528331	0.341295
CMTR2	-0.569674	7.65149	3.91373	0.0528783	0.341295
PHC2	0.875201	6.55587	3.91367	0.0528803	0.341295
RTKN	-1.33689	5.64505	3.91103	0.0529576	0.341295
SLC16A7	0.547551	8.29547	3.90775	0.0530538	0.341295
MFSD14B	0.771753	7.04136	3.90677	0.0530828	0.341295
VPS26C	-0.538712	8.76258	3.90506	0.053133	0.341295
CBR4	-0.571394	7.63927	3.90473	0.0531429	0.341295
IRGQ	1.45874	5.36967	3.90436	0.0531537	0.341295
L3MBTL2	-0.670479	7.49999	3.8906	0.0535605	0.343595
MIEF2	-1.0537	5.89073	3.8867	0.0536766	0.343885
XAB2	-0.507499	8.60477	3.88581	0.0537031	0.343885
CTSO	-0.659475	7.56034	3.88048	0.0538619	0.344459
MAP4K3	1.32218	5.38488	3.87953	0.0538903	0.344459
AGPAT4	0.679825	7.78136	3.87559	0.0540083	0.344867
MIS18A	-0.850655	6.52872	3.87309	0.0540833	0.344867
RNF14	-0.50037	7.81315	3.87251	0.0541006	0.344867
BAHD1	-0.851493	6.77834	3.86744	0.0542532	0.345472
REV1	0.642363	7.66874	3.86611	0.0542933	0.345472
TRAM2	0.832993	6.70052	3.86171	0.054426	0.346004
AGK	-0.601655	8.82311	3.8579	0.0545413	0.346426
KIAA1324	1.32442	5.34668	3.8547	0.0546383	0.346499
RXRB	-0.5553	8.15554	3.85296	0.0546912	0.346499
PTTG1	0.905087	7.2398	3.85267	0.0547001	0.346499
C6orf62	0.561307	9.07108	3.84987	0.054785	0.346712
MTIF2	0.729841	7.07655	3.84723	0.0548657	0.346712
CRADD	-0.63477	7.13701	3.84546	0.0549196	0.346712
AMOT	-1.50326	5.51593	3.84329	0.0549857	0.346712
SIPA1L3	0.761233	6.68833	3.84272	0.0550034	0.346712
CLIP2	-1.52973	5.2086	3.8419	0.0550283	0.346712
FUT4	-1.68805	5.15987	3.8387	0.0551262	0.34702
CLECL1	3.67251	5.88217	3.84137	0.0552347	0.347393
NOA1	-0.523488	7.85847	3.83181	0.0553378	0.347716
COPS4	-0.601043	8.16787	3.82996	0.055395	0.347716
ALG2	-0.595681	7.43227	3.8287	0.0554337	0.347716
ZBED1	-0.613438	7.70232	3.82234	0.0556301	0.348249
SMU1	-0.524877	8.64817	3.82081	0.0556775	0.348249
LDLR	0.684615	7.87301	3.81969	0.0557123	0.348249
N6AMT1	-0.971166	6.42903	3.81957	0.0557159	0.348249
FZD3	1.20566	5.58795	3.81605	0.0558252	0.348624
ZNF844	-1.11385	6.08545	3.80633	0.056128	0.350205
LXN	-1.16007	6.20917	3.80105	0.0562934	0.350927
FNDC3A	0.54217	7.93359	3.79429	0.0565057	0.351787
WASL	0.83143	6.97082	3.79349	0.056531	0.351787
COPS7A	-0.553526	8.128	3.79078	0.0566163	0.351843
ZFP14	-0.621973	7.43375	3.79004	0.0566396	0.351843
CEP162	-0.83143	6.52505	3.78819	0.0566983	0.351898
HOMER2	1.27975	5.65942	3.78293	0.0568647	0.352621
OAT	-0.54254	8.02328	3.7769	0.0570561	0.353102
AC007326.4	2.04624	6.04887	3.77297	0.0571815	0.353102
SIGLEC9	-1.01439	6.80364	3.77266	0.0571912	0.353102
FCHO1	-0.574686	7.58401	3.77178	0.0572193	0.353102
KAT5	-0.519705	8.00722	3.77072	0.0572533	0.353102
PIK3CG	-0.563267	8.15894	3.76986	0.0572806	0.353102
ALYREF	0.868804	7.16507	3.7695	0.0572921	0.353102
HBS1L	-0.542967	7.92386	3.76792	0.0573427	0.353105
PSME4	0.510963	8.21084	3.76626	0.0573958	0.353124
POLD1	-0.804923	6.67146	3.76357	0.057482	0.353283
NAT1	1.28788	5.43397	3.76234	0.0575217	0.353283
SS18	-0.489166	8.44802	3.75625	0.0577175	0.353624
FES	-0.703268	8.46086	3.75517	0.0577523	0.353624
PRKRA	-0.562124	7.72662	3.75179	0.0578613	0.353624
ACVR2B	1.45586	5.18685	3.75072	0.0578959	0.353624
HSPBP1	-0.549108	8.04784	3.74997	0.0579201	0.353624
UBQLN4	-0.791819	6.66256	3.74984	0.0579244	0.353624
PAIP1	-0.544844	7.82639	3.74761	0.0579965	0.353624
INTS5	-0.76354	6.83587	3.74692	0.0580188	0.353624
GGA3	-0.518814	7.88454	3.74509	0.0580783	0.353624
TNFAIP1	-0.985068	6.23168	3.74359	0.058127	0.353624
C6orf120	-0.757468	7.0073	3.74272	0.0581552	0.353624
MAPK7	-0.519722	7.87697	3.74185	0.0581836	0.353624
SESN2	-0.651996	7.33606	3.73917	0.0582707	0.353624
RNF26	-0.756188	7.1718	3.73894	0.0582781	0.353624
GNPNAT1	0.800759	6.58708	3.73558	0.0583877	0.353797
CCDC102B	0.934822	6.48935	3.73294	0.0584738	0.353797
WARS2	-1.07466	6.44044	3.73253	0.0584874	0.353797
UBR1	0.706037	8.14339	3.7318	0.0585112	0.353797
ELL2	1.18159	6.23414	3.7304	0.058557	0.353797
PIGL	-0.694013	7.10291	3.72309	0.0587968	0.354942
POMGNT2	-0.86167	6.21457	3.71402	0.0590957	0.356442
ZNF524	-0.639176	8.28413	3.70896	0.0592632	0.356902
ZFPL1	-0.445946	8.05356	3.70822	0.0592878	0.356902
NR1D1	-0.988546	6.37286	3.70714	0.0593237	0.356902
ZNF45	-0.842285	6.45528	3.7039	0.0594315	0.357247
AK1	1.40057	5.18321	3.69624	0.059687	0.357993
TIGAR	-0.618876	7.02028	3.69593	0.0596972	0.357993
C5orf22	0.636403	7.36537	4.07734	0.0597078	0.357993
TMEM241	0.803254	6.55195	3.69317	0.0597895	0.358179
SPIN3	1.66556	5.12258	3.68987	0.0599	0.358537
MED13L	0.6937	7.72608	3.68169	0.0601755	0.359881
ATL1	1.47207	5.98726	3.67509	0.0603983	0.360487
AGAP1	1.06337	6.51371	3.67376	0.0604435	0.360487
BTG3	0.773519	7.85004	3.6723	0.0604931	0.360487
HINFP	-0.677035	7.04754	3.67158	0.0605174	0.360487
HCFC2	0.940141	6.52372	3.67115	0.0605319	0.360487
CDKL1	0.968771	6.32808	3.66323	0.0608016	0.361787
MSRB2	1.05336	6.47162	3.65937	0.0609333	0.361829
RAE1	-0.491025	8.03215	3.65886	0.0609507	0.361829
PITPNM2	0.740854	7.35079	3.65852	0.0609623	0.361829
WIZ	1.01941	6.15099	3.65682	0.0610205	0.36187
TNKS	0.600769	7.75876	3.65213	0.0611813	0.362461
EID2	-1.23859	5.86781	3.65051	0.0612371	0.362461
LMO7	1.50356	5.12052	3.64943	0.061274	0.362461
MAGED1	-0.57585	7.62754	3.64562	0.0614052	0.362544
SMN2	1.21524	6.13	3.64561	0.0614058	0.362544
CRYZ	-0.538297	8.10451	3.64426	0.0614524	0.362544
GABPB2	0.727388	7.14915	3.64175	0.0615388	0.362544
ZNF415	-1.71482	5.20198	3.64074	0.0615739	0.362544
ZRANB3	0.996362	5.96679	3.68129	0.0615961	0.362544
MMP23B	-0.583462	9.05063	3.63505	0.0617708	0.363003
GAS1	-1.84411	5.07257	3.63488	0.0617769	0.363003
CRIM1	0.806033	6.58123	3.63251	0.0618593	0.363037
FUCA1	-0.631559	6.9779	3.6312	0.0619047	0.363037
CCDC28A	-0.523643	8.2216	3.63028	0.0619368	0.363037
FAM102B	0.964485	6.54435	3.62275	0.0621996	0.363974
DGKI	1.75096	5.10581	3.62169	0.0622366	0.363974
CSPP1	0.669446	7.15258	3.62127	0.0622513	0.363974
TNPO2	0.858028	6.64678	3.61773	0.0623752	0.364169
EEF1AKMT1	-1.05558	6.3001	3.61657	0.0624159	0.364169
JRK	-1.03107	6.03342	3.61459	0.0624855	0.364169
PET117	0.636246	7.54355	3.61362	0.0625198	0.364169
MED21	-0.599462	7.50784	3.61253	0.0625579	0.364169
TMTC4	-0.88843	6.7522	3.61141	0.0625972	0.364169
ZNF322	-0.74263	7.15803	3.61004	0.0626455	0.364169
HSCB	-0.581038	7.91534	3.60705	0.0627512	0.3642
COQ5	-0.607718	7.32463	3.60598	0.062789	0.3642
PRPF38A	-0.506517	8.67944	3.60551	0.0628056	0.3642
HAUS7	1.47706	5.21202	3.60202	0.0629289	0.364616
CDPF1	-0.715394	7.11704	3.59518	0.0631718	0.365023
GSDMA	-2.71504	5.11847	3.59451	0.0631957	0.365023
PITRM1	-0.598246	7.42413	3.59436	0.0632008	0.365023
ZNF749	-1.02473	6.79078	3.59422	0.063206	0.365023
RELL2	0.700604	6.84531	3.59014	0.0633514	0.365484
IKZF2	-0.673338	8.26217	3.58609	0.0634961	0.365484
ACVR2A	1.20092	5.80636	3.58606	0.063497	0.365484
AC004922.1	1.90179	5.39933	3.58461	0.0635489	0.365484
GCSH	1.11613	6.19562	3.58307	0.0636042	0.365484
CACNA1C	1.60463	5.14297	3.58264	0.0636196	0.365484
FAM122A	-0.549556	7.408	3.58184	0.063648	0.365484
STX6	0.615391	7.27212	3.57868	0.0637617	0.365716
TNFSF12	0.776119	7.57292	3.57666	0.0638343	0.365716
CCDC15	-1.19644	5.47862	3.5764	0.0638437	0.365716
BRCA2	1.44773	5.32049	3.57396	0.0639316	0.365923
TMEM177	-1.12251	5.72853	3.57214	0.063997	0.366001
NUDT9	0.564022	7.30002	3.5683	0.0641357	0.366497
FBXL22	1.48328	5.35419	3.98717	0.0642914	0.36709
PLLP	1.44447	5.38032	3.56064	0.0644135	0.367297
ATAD3B	0.885397	6.72746	3.56	0.0644368	0.367297
WRN	0.742215	6.58912	3.6795	0.0645141	0.367297
HCCS	-0.694372	6.82235	3.55728	0.0645358	0.367297
PPP1R12C	0.56797	7.45068	3.55294	0.0646937	0.367705
TNRC18	0.637188	7.53925	3.55246	0.0647115	0.367705
ZNF267	0.527834	7.52988	3.55094	0.0647668	0.367723
STYK1	1.72478	4.98386	3.54276	0.0650666	0.369005
ZNF346	-0.654173	6.75569	3.54187	0.0650993	0.369005
UCP3	1.27279	5.36123	3.54051	0.0651493	0.369005
AQP11	-1.61029	4.87709	3.53805	0.0652399	0.369222
PLXNC1	1.30891	5.88191	3.53532	0.0653408	0.369497
KHDC1	1.2999	5.90112	3.53078	0.0655085	0.369726
PRIMPOL	-0.610701	7.453	3.52895	0.0655761	0.369726
CHKA	1.28023	5.56171	3.52687	0.0656533	0.369726
SPRYD3	-0.602486	8.36512	3.52529	0.0657121	0.369726
FUT7	-1.50654	5.4762	3.52447	0.0657424	0.369726
IFNG	1.18905	9.05927	3.52325	0.0657876	0.369726
XRCC1	-0.494131	8.07674	3.52246	0.0658172	0.369726
ARPP19	0.450053	8.98351	3.5221	0.0658308	0.369726
PANK4	-0.682105	7.17692	3.52022	0.0659007	0.369726
SNAPIN	-0.65133	8.46163	3.52011	0.0659048	0.369726
SNAP47	-0.577792	7.62935	3.51587	0.0660629	0.370219
ICE1	0.465261	8.42925	3.51363	0.0661465	0.370219
PEF1	-0.561695	8.99634	3.51354	0.0661498	0.370219
CHPF2	-0.570015	7.94552	3.50922	0.0663117	0.370655
CXCR1	-0.807903	7.3767	3.50818	0.0663506	0.370655
ARL3	-0.795395	6.80562	3.50727	0.0663851	0.370655
MAP2K6	0.743566	6.7999	3.49998	0.0666596	0.371893
PPT2	1.72224	5.35781	3.49808	0.0667311	0.371998
WDR3	-0.769498	6.36385	3.49564	0.0668235	0.37222
RRM2B	0.838751	6.66461	3.47808	0.0674913	0.375643
ANAPC1	0.530031	7.68041	3.4736	0.0676629	0.376302
BBS2	-0.616108	7.15465	3.46961	0.0678161	0.376471
ZBTB22	-0.828675	6.22842	3.46908	0.0678363	0.376471
ABHD11	-0.641639	7.15098	3.46864	0.0678533	0.376471
TXNRD1	-0.529103	7.96543	3.46293	0.0680733	0.377395
B3GAT1	0.896602	7.52861	3.45479	0.0683886	0.378161
XPO4	0.514739	7.89934	3.45411	0.0684149	0.378161
TTC5	-0.591758	7.33481	3.45328	0.0684472	0.378161
BORCS7	0.800533	8.3674	3.4527	0.0684697	0.378161
CCR5	-2.03703	5.01171	3.45146	0.068518	0.378161
KIAA1671	-1.10218	6.85016	3.45108	0.0685327	0.378161
FAM174A	-0.723106	6.62536	3.44744	0.0686743	0.378437
TBP	-0.50156	7.98014	3.44704	0.0686898	0.378437
RNF25	-0.657343	7.32529	3.44379	0.0688167	0.378747
ATP6V1A	0.576596	7.48267	3.44286	0.0688533	0.378747
ATG101	-0.530304	7.8235	3.4398	0.0689727	0.379108
ADORA2A	1.20862	5.06708	3.43268	0.0692522	0.380349
C3orf38	0.493812	8.03926	3.42875	0.0694073	0.380729
UMPS	-0.649248	6.88621	3.42633	0.0695029	0.380729
ALDH9A1	-0.53038	8.67638	3.42355	0.0696128	0.380729
LINC00672	1.0318	5.90317	3.42331	0.069622	0.380729
MIPEP	0.837087	6.22782	3.42268	0.0696469	0.380729
CCDC22	-0.594859	7.7916	3.42233	0.0696609	0.380729
OGFRL1	0.728239	6.86096	3.42087	0.0697189	0.380729
TAF1C	-0.690142	7.50253	3.42001	0.0697527	0.380729
STXBP5	0.714948	6.75256	3.41566	0.0699258	0.381379
VAC14	-0.603389	7.32422	3.40491	0.0703546	0.383422
CNNM4	1.17415	5.57595	3.3999	0.0705552	0.383917
RRAGC	-0.621095	7.51507	3.39905	0.0705893	0.383917
CLPTM1L	0.733039	7.34253	3.39672	0.070683	0.383917
TMEM167B	0.575478	8.06957	3.39505	0.0707502	0.383917
XPR1	0.607004	6.95561	3.39271	0.0708447	0.383917
TRAF7	-0.500881	8.09264	3.39248	0.0708541	0.383917
AMIGO1	-1.45486	5.00615	3.39183	0.0708804	0.383917
CHEK1	1.4965	5.3598	3.39151	0.0708931	0.383917
RIPOR1	-0.785086	7.30122	3.38908	0.0709913	0.383917
DAPK1	1.60714	5.72456	3.38683	0.0710823	0.383917
WRAP53	-0.68545	7.03582	3.38566	0.0711297	0.383917
FAM216A	-1.07396	5.6202	3.38566	0.07113	0.383917
CBX1	-0.589999	7.97072	3.38383	0.0712041	0.383917
EED	-0.625272	7.68119	3.38377	0.0712064	0.383917
PRADC1	-0.588806	7.31984	3.37676	0.0714914	0.385024
TRIM41	0.550233	7.27327	3.37604	0.0715207	0.385024
NCOA7	0.542028	8.88844	3.368	0.0718492	0.386498
IL17RC	0.997826	5.87614	3.36383	0.0720205	0.387124
CNPY2	0.590239	8.35759	3.35991	0.0721815	0.387445
TRAP1	0.587523	7.53999	3.35531	0.0723714	0.387445
MRFAP1	-0.477322	9.26525	3.3553	0.0723716	0.387445
ZNF526	-0.986844	6.08459	3.35501	0.0723838	0.387445
CPEB2	0.774046	6.18228	3.35451	0.0724042	0.387445
KIF13B	0.545929	8.04893	3.35322	0.0724578	0.387445
ANKS3	-0.759195	6.71695	3.35175	0.0725184	0.387445
HEATR5B	-0.530439	7.78975	3.35138	0.0725338	0.387445
UBALD2	0.672169	8.30229	3.35041	0.0725739	0.387445
SMYD2	-0.484482	8.03408	3.34751	0.0726941	0.387679
ALG14	0.932619	6.16891	3.34671	0.0727276	0.387679
REC8	0.736306	7.35632	3.34516	0.0727917	0.387728
RAB15	2.48837	5.21126	3.34213	0.0729181	0.388012
ATRN	-0.802505	6.67759	3.34124	0.0729548	0.388012
LTA	0.999205	6.46728	3.3389	0.0730525	0.388239
DUSP11	-0.553764	8.29692	3.3352	0.0732071	0.388768
C1orf109	-0.687285	6.53143	3.33302	0.0732983	0.38896
BAP1	0.6073	7.64122	3.32849	0.0734882	0.389453
GSKIP	-0.596549	6.99095	3.32647	0.0735734	0.389453
DPF2	-0.518159	8.48065	3.32606	0.0735905	0.389453
VLDLR	1.29773	5.27945	3.32555	0.0736118	0.389453
FOXD2	1.38225	4.86313	3.32338	0.0737033	0.389573
C17orf80	-0.801419	6.56851	3.32239	0.0737448	0.389573
KATNAL1	0.673289	6.60593	3.31914	0.0738821	0.389696
CBR3	-1.63648	4.85193	3.31877	0.073898	0.389696
TSNAX	0.761707	7.07741	3.31793	0.0739335	0.389696
THAP8	-1.10049	6.0297	3.31392	0.0741032	0.390299
CCL3	0.93872	9.92709	3.31075	0.0742374	0.390641
LRFN2	-1.54122	5.24926	3.30952	0.0742898	0.390641
RFFL	-0.529201	7.90789	3.30848	0.0743341	0.390641
BMT2	0.660902	7.24187	3.30389	0.0745295	0.390934
KIAA0753	1.00987	5.91139	3.30309	0.0745638	0.390934
SPOP	-0.47076	8.62989	3.3015	0.0746317	0.390934
KIAA0100	0.482105	8.00259	3.29998	0.0746967	0.390934
LCOR	0.522651	8.57462	3.29961	0.0747126	0.390934
SH3RF1	1.56936	5.0599	3.29939	0.0747219	0.390934
RABEPK	-0.526725	7.72342	3.29482	0.0749179	0.391669
NACC1	0.719248	6.97426	3.29352	0.0749736	0.391671
ZNF100	-0.953207	6.88599	3.29013	0.0751194	0.392142
DDX52	0.514791	8.05001	3.28479	0.0753494	0.393052
ADAM17	0.555327	7.66311	3.28235	0.0754548	0.393193
MBTD1	0.78023	6.66316	3.28159	0.0754876	0.393193
DIP2B	0.56835	7.20715	3.27934	0.075585	0.39341
DDHD1	0.638313	8.39587	3.27402	0.0758161	0.393824
FASN	0.675185	6.95359	3.27312	0.0758549	0.393824
ELMO2	-0.45061	8.22953	3.27276	0.0758706	0.393824
SLC6A6	0.619799	7.04355	3.27158	0.075922	0.393824
GMPR2	-0.533754	8.47268	3.27109	0.0759435	0.393824
GPR141	0.492258	8.98007	3.26043	0.0764091	0.395948
VPS33B	1.51534	5.45415	3.25785	0.0765226	0.396246
AGO1	0.619572	7.30696	3.25277	0.0767459	0.397111
BORCS8-MEF2B	1.3777	5.62537	3.25133	0.0768096	0.397149
ZNF7	-0.596044	7.40304	3.24952	0.0768892	0.39727
FAIM	-0.703013	7.01252	3.24487	0.077095	0.398042
ZNF480	-0.546481	7.7445	3.24079	0.0772758	0.398452
PPIL6	1.52601	4.88197	3.23881	0.0773637	0.398452
RRNAD1	0.659459	6.90031	3.23814	0.0773937	0.398452
ZNF273	0.906504	6.2434	3.238	0.0774001	0.398452
COLQ	-0.757443	7.57606	3.23513	0.0775275	0.39862
DIAPH2	0.650121	7.42585	3.23473	0.0775455	0.39862
GRAMD4	0.823761	6.34396	3.2288	0.0778103	0.39969
SGPP1	-0.671434	6.99022	3.22472	0.0779929	0.400122
ZC3H10	-0.954886	5.84517	3.2244	0.0780076	0.400122
COQ7	-0.716604	7.38255	3.22109	0.078156	0.400592
VPS9D1	0.825199	6.8	3.21454	0.0784513	0.401814
MYO15B	-0.859375	6.91556	3.20025	0.0790994	0.404169
NDC1	-0.839498	6.02308	3.20003	0.0791092	0.404169
LAMA2	-1.71245	5.23048	3.19897	0.0791574	0.404169
ACAD9	0.588989	7.19331	3.19687	0.0792532	0.404169
SOX4	1.13293	6.31976	3.19584	0.0793004	0.404169
C4orf47	-1.73655	5.27797	3.1945	0.0793619	0.404169
HILPDA	1.06315	5.64292	3.19429	0.0793711	0.404169
CMKLR1	-0.51167	8.50966	3.1931	0.0794259	0.404169
CYB561	-0.735346	6.65089	3.19309	0.0794262	0.404169
DNAJC5	-0.553735	7.63078	3.18325	0.0798781	0.406176
ACADM	-0.545789	8.14099	3.17937	0.0800569	0.406793
PAOX	-0.9215	6.15568	3.17794	0.0801231	0.406836
CEP104	-0.523831	7.79523	3.17457	0.0802786	0.407333
MANBAL	-0.991483	6.47	3.16986	0.0804971	0.40797
MAP2K5	-0.582706	7.48664	3.16819	0.080575	0.40797
CCDC6	0.676264	7.21557	3.16768	0.0805986	0.40797
EID3	-0.726523	6.61254	3.16463	0.0807406	0.40797
DMXL2	1.552	5.32698	3.16365	0.0807864	0.40797
LCORL	0.61497	7.23124	3.1618	0.0808726	0.40797
LINGO2	-1.22537	5.85436	3.16067	0.0809255	0.40797
GPATCH11	-0.583631	7.55805	3.16028	0.0809436	0.40797
SORBS3	-0.921112	6.70842	3.15971	0.0809704	0.40797
CLN6	1.09275	6.0504	3.1578	0.0810597	0.40797
ADAL	0.813447	6.09733	3.157	0.0810971	0.40797
AD000671.2	-1.31266	6.17403	3.157	0.0810973	0.40797
KIR2DL3	0.809703	9.99108	3.15521	0.0811811	0.408101
MDGA1	1.33024	5.82944	3.15179	0.0813414	0.408616
MTAP	0.880661	6.45813	3.14282	0.0817644	0.409756
GDF11	0.858247	6.28982	3.14269	0.0817703	0.409756
TMEM39B	-0.768564	6.87437	3.14257	0.0817761	0.409756
TIA1	0.494235	8.71733	3.14	0.0818976	0.409756
GADD45G	2.41529	5.17001	3.13956	0.0819183	0.409756
TMEM214	-0.529421	7.84096	3.13795	0.0819948	0.409756
ZNF678	0.809315	6.42262	3.13747	0.0820177	0.409756
SPTLC2	0.518091	8.4606	3.13715	0.0820325	0.409756
GIGYF2	-0.557496	7.93838	3.12672	0.0825289	0.41168
ADAMTS4	1.63233	4.84446	3.12608	0.0825599	0.41168
TYW3	-0.517894	7.54213	3.12329	0.082693	0.41168
SSH3	-0.576	7.24922	3.12283	0.0827152	0.41168
MEX3D	1.5815	5.22358	3.12122	0.0827923	0.41168
ZNF460	0.510769	7.46574	3.12047	0.0828282	0.41168
TMEM216	-0.57015	7.93344	3.12	0.0828507	0.41168
AL662899.2	0.82391	7.95035	3.11931	0.0828838	0.41168
DNAAF5	-1.05811	5.9744	3.11137	0.0832658	0.412999
CRYBG2	-1.82951	4.96347	3.10906	0.0833772	0.412999
SRFBP1	0.484475	7.59023	3.10905	0.0833778	0.412999
ZNF609	0.726097	6.96929	3.10893	0.0833833	0.412999
TENT4A	1.07364	5.84217	3.10757	0.0834491	0.413035
NUDT19	-0.862784	6.03917	3.10253	0.0836932	0.413472
FIGNL1	-1.00969	5.73198	3.10101	0.0837668	0.413472
ADGRB2	-1.38142	5.43424	3.10096	0.0837697	0.413472
DCTN4	0.502879	8.38161	3.10092	0.0837715	0.413472
NOL12	0.724369	7.40509	3.09796	0.0839155	0.413893
GALNT10	0.532542	7.77697	3.09345	0.0841349	0.414686
ZNF623	-0.664643	6.88845	3.08845	0.0843794	0.415589
MYLPF	-0.950997	6.20251	3.08532	0.0845327	0.415589
ADAM28	0.913741	6.41425	3.08504	0.0845465	0.415589
NOD2	-1.52758	5.07209	3.08489	0.0845536	0.415589
ZNF516	1.08825	6.12293	3.08328	0.0846325	0.415688
PGP	-0.559622	7.55046	3.07961	0.0848131	0.416059
INPP5E	-0.790353	6.28539	3.07935	0.0848259	0.416059
KRT72	-1.89407	5.81803	3.07759	0.0849124	0.416195
AL031777.3	1.38647	6.01352	3.07481	0.0850498	0.416421
ZNF540	-0.940952	6.02852	3.07427	0.0850766	0.416421
CSAD	0.810153	6.39601	3.07222	0.0851776	0.416627
POLR3K	-0.58571	7.61579	3.0689	0.0853421	0.41713
ZBTB39	1.17022	5.87498	3.06776	0.0853985	0.41713
STAM	-0.630621	7.10792	3.06382	0.0855945	0.417596
KLHDC3	-0.483207	9.02261	3.06346	0.0856121	0.417596
NBPF20	1.25388	6.5157	3.06205	0.0856821	0.417649
AEBP2	0.671021	7.45406	3.05874	0.0858474	0.417879
ZNF419	-1.08742	5.61778	3.05873	0.0858478	0.417879
SAC3D1	-0.959507	6.03111	3.0525	0.0861591	0.419012
C2orf76	-0.597833	7.30929	3.05117	0.0862261	0.419012
INTS4	0.545468	7.62212	3.05052	0.0862585	0.419012
E4F1	-0.48521	7.82954	3.04804	0.0863829	0.419328
C2CD2	0.896467	6.16007	3.04241	0.0866663	0.420415
SLC25A20	-0.527074	8.99967	3.03884	0.0868465	0.420837
AC009779.3	1.605	5.20263	3.03822	0.0868778	0.420837
UBAC1	-0.645907	6.96082	3.03715	0.086932	0.420837
PPP1R35	-0.587978	7.71392	3.02941	0.0873247	0.422309
DHFR	0.924052	6.33373	3.02879	0.0873558	0.422309
PKN2	0.690641	8.17916	3.02614	0.0874909	0.422673
IRF4	1.68448	6.40821	3.02314	0.087644	0.422863
NIT2	-0.496643	8.18749	3.02281	0.0876606	0.422863
C14orf119	-0.684913	8.71197	3.02185	0.0877099	0.422863
AP3M2	-0.797759	6.30838	3.02033	0.0877877	0.42295
MED11	-0.515195	8.10658	3.01643	0.0879872	0.423622
ZNF626	0.857537	6.59537	3.01355	0.0881351	0.424045
NAGS	-1.5225	4.95952	3.00906	0.088366	0.424866
UCK1	-0.606849	7.29306	3.00691	0.088477	0.425111
TMEM115	-0.465696	7.88628	3.0048	0.0885857	0.425344
CCNJL	-0.968556	6.14912	3.00156	0.0887532	0.425859
CCZ1	0.836069	6.65519	2.9977	0.0889534	0.426349
EFCAB11	1.06635	5.50482	2.99726	0.0889761	0.426349
SLC2A4RG	-0.575287	8.10104	2.99318	0.0891885	0.427077
ABL2	0.702335	6.85077	2.99181	0.0892595	0.427127
PCK2	0.559229	6.87376	2.98532	0.0895984	0.428459
AC040162.1	1.50558	5.19843	2.98282	0.0897298	0.428797
NUP58	0.524723	8.31119	2.97162	0.0903188	0.43126
MASTL	1.63471	5.22625	2.96977	0.0904163	0.43126
TNRC6A	0.528342	8.11409	2.96902	0.0904561	0.43126
SAP130	-0.626057	7.02107	2.96751	0.0905356	0.43126
TMEM237	1.28142	5.20165	2.9669	0.0905679	0.43126
MFHAS1	0.862462	6.50346	2.96608	0.0906115	0.43126
PIAS3	-0.562381	7.71092	2.96045	0.0909101	0.432389
NECAP1	0.661315	8.30625	2.95829	0.0910252	0.432421
PREP	-0.495996	8.09812	2.95704	0.0910917	0.432421
NBPF12	0.800226	7.27371	2.95688	0.0911005	0.432421
DAPK3	-0.478408	8.00059	2.95423	0.0912416	0.4328
TYW1B	0.902884	6.05191	2.94989	0.0914737	0.43361
FOXRED1	-0.521483	7.28018	2.94364	0.0918093	0.434652
UTP11	-0.536062	7.68565	2.94324	0.0918306	0.434652
ATP11B	0.47147	8.58712	2.94236	0.0918781	0.434652
NUP43	-0.742187	6.62783	2.94067	0.0919689	0.43479
OTUD4	0.639342	7.05209	2.93853	0.0920845	0.435045
PRC1	1.85144	5.04426	2.93729	0.0921512	0.43507
CCDC14	0.556178	7.59949	2.9308	0.0925024	0.436436
LRRC57	0.566001	7.41657	2.92852	0.092626	0.436727
IFT52	-0.502476	7.96426	2.92227	0.0929661	0.437548
ZNF829	1.04061	5.79658	2.92177	0.0929933	0.437548
FAHD1	-0.633856	6.94899	2.92038	0.0930694	0.437548
CUL1	-0.425992	8.69478	2.92012	0.0930835	0.437548
MICB	-0.486728	7.75882	2.91953	0.0931154	0.437548
GOLPH3	-0.460985	9.19201	2.91808	0.0931948	0.437548
FAM114A2	-0.602802	7.101	2.91652	0.0932803	0.437548
GNRH1	-1.90682	5.0373	2.91624	0.0932957	0.437548
TMEM101	-0.535261	7.84527	2.91244	0.0935036	0.438232
MAPK9	0.694887	6.65231	2.91009	0.0936327	0.438546
ZNF600	-0.524505	9.39615	2.90782	0.0937575	0.43857
DRAXIN	-0.856961	7.25191	2.90774	0.093762	0.43857
DUSP10	-0.770134	6.88365	2.90234	0.09406	0.439644
EME2	0.982795	6.03054	2.90132	0.0941161	0.439644
HAUS2	0.508199	7.85976	2.8999	0.0941948	0.439721
ZNF84	-0.576816	7.4686	2.89813	0.0942926	0.439724
ASPHD2	1.4001	4.96693	2.89682	0.0943649	0.439724
FBXO8	-0.640838	6.85336	2.89651	0.0943823	0.439724
ZIK1	-1.43672	5.33104	2.89531	0.0944487	0.439744
HPGD	-0.903221	7.59838	2.88795	0.0948581	0.441282
AP2A1	-0.524925	9.3102	2.88713	0.094904	0.441282
ITPRIPL2	1.53543	4.9366	2.8856	0.0949895	0.441389
GSTCD	-1.12674	5.46612	2.88425	0.0950652	0.44145
EXOSC9	0.439947	8.15825	2.88278	0.0951474	0.441541
ZNF121	0.617502	7.15319	2.88082	0.0952566	0.441758
GID4	-0.662266	6.5822	2.87739	0.0954495	0.441974
INIP	-0.554584	7.55241	2.87686	0.0954787	0.441974
CRIP2	-1.83589	5.08109	2.87622	0.0955148	0.441974
LTBP3	-0.53926	7.94298	2.87502	0.0955826	0.441974
ZNF780A	-0.821061	7.06076	2.87442	0.0956161	0.441974
TMEM170A	0.506043	8.04203	2.8702	0.0958538	0.442626
IKBIP	-0.541904	8.00497	2.86899	0.0959223	0.442626
ADPRM	0.731306	6.41484	2.86858	0.0959451	0.442626
GDPGP1	1.1423	5.41391	2.86712	0.0960276	0.442718
ZNF223	-1.8529	5.00514	2.86358	0.0962283	0.443343
TBCCD1	-0.564838	7.21548	2.86227	0.0963027	0.443343
ERAP1	0.493056	8.43267	2.8614	0.0963516	0.443343
ANKRD35	1.16327	5.63717	2.85916	0.0964788	0.443639
TRIM68	-0.714117	6.53834	2.85477	0.0967289	0.44405
CSTF2	-0.594233	7.06583	2.85421	0.0967606	0.44405
RASA4	1.23966	5.39771	2.85348	0.0968021	0.44405
SLC35B1	0.480162	8.19362	2.85317	0.0968197	0.44405
ABHD6	-0.765225	6.49617	2.85124	0.0969302	0.444269
SCYL1	-0.509596	8.45676	2.84851	0.0970862	0.444564
RAB33B	-0.78112	6.4648	2.84791	0.0971205	0.444564
MARS2	-0.954873	6.00292	2.84458	0.0973113	0.445018
S1PR3	1.43841	4.89201	2.84378	0.0973573	0.445018
NUDT2	-0.667668	7.88185	2.84256	0.0974271	0.445018
YLPM1	0.497825	8.27379	2.84179	0.0974718	0.445018
EDEM1	0.648927	7.03651	2.8386	0.0976553	0.445568
CD160	-0.820583	10.5348	2.83293	0.0979823	0.446772
CEP250	-0.472368	8.26334	2.82896	0.0982124	0.447532
KIAA1191	-0.432255	8.27194	2.82666	0.0983457	0.447705
CCDC189	1.51979	4.88104	2.82571	0.0984006	0.447705
VPS33A	0.816841	6.94236	2.82468	0.098461	0.447705
PYM1	-0.426569	8.28977	2.82393	0.098504	0.447705
JMJD4	-0.64829	7.0161	2.82227	0.0986007	0.447766
MAP2K1	-0.455439	8.28358	2.82137	0.0986536	0.447766
ANKRD17	0.420411	8.56688	2.82044	0.0987076	0.447766
WRAP73	-0.473276	7.9317	2.81613	0.098959	0.448078
VSTM2B	1.74491	5.22532	2.81593	0.0989711	0.448078
PPP1CB	-0.407858	8.4997	2.81495	0.0990282	0.448078
POU2F1	0.61933	7.05313	2.81471	0.0990422	0.448078
TRMT44	-0.796044	6.21829	2.8128	0.0991543	0.448078
RAPGEF2	0.99141	5.92647	2.81275	0.099157	0.448078
SOCS3	1.38925	5.72507	2.81104	0.0992571	0.448243
NSMCE4A	-0.452461	8.28411	2.8055	0.0995827	0.449427
MUL1	-0.445638	7.50629	2.80238	0.0997667	0.449969
LINGO3	-1.09754	5.69337	2.79815	0.100016	0.450807
MAP4K4	0.627848	7.64682	2.79702	0.100084	0.450824
C12orf66	0.897486	6.08666	2.79491	0.100209	0.450923
CAPS	0.945576	6.36196	2.79449	0.100233	0.450923
PPARA	0.753284	6.74885	2.79161	0.100404	0.450992
TM9SF1	-0.530243	6.88999	2.79154	0.100409	0.450992
KIF1B	0.703367	6.56878	2.791	0.10044	0.450992
SELENOO	-0.444575	7.60932	2.78814	0.100611	0.451469
HIST4H4	0.928687	6.34759	2.7849	0.100804	0.452049
RASD1	2.94716	4.89619	2.78658	0.100915	0.452261
MGAT4B	0.642499	6.75952	2.78114	0.101029	0.452483
PIGS	-0.440116	8.5546	2.77683	0.101287	0.452591
ZNF473	-0.83509	6.06203	2.77657	0.101303	0.452591
CSTF3	-0.685125	6.67133	2.77647	0.101309	0.452591
FAAP24	1.05284	5.60292	2.77646	0.101309	0.452591
CEP290	0.696963	7.74872	2.7734	0.101493	0.453124
BFSP1	-0.718573	6.79892	2.77206	0.101574	0.4532
TXLNB	1.39177	4.93141	2.76957	0.101723	0.453412
DLGAP4	0.405706	8.38233	2.76914	0.10175	0.453412
ZNF483	1.02198	5.424	2.76541	0.101975	0.453782
RSPRY1	-0.497549	7.5221	2.76492	0.102004	0.453782
HECA	0.506645	7.40618	2.76457	0.102025	0.453782
PRPF40B	-1.12905	5.52635	2.76162	0.102204	0.454131
ZMAT2	-0.399863	9.57296	2.75941	0.102338	0.454131
FAM83G	-1.00531	5.8082	2.7586	0.102388	0.454131
PGRMC2	0.664097	7.28321	2.75831	0.102405	0.454131
MDM1	-0.634969	6.81609	2.75798	0.102425	0.454131
KLHL12	-0.557514	7.17523	2.75459	0.102632	0.45476
GNAO1	1.09732	5.57384	2.75137	0.102828	0.455344
MKS1	-0.941141	5.98332	2.74651	0.103125	0.456373
PDCD2L	-0.818366	6.0741	2.74232	0.103382	0.457223
HIST1H4E	1.21001	5.6453	2.73967	0.103545	0.457377
ANKRD20A4	1.80652	5.06412	2.73908	0.103581	0.457377
POP7	0.451495	8.31422	2.73859	0.103611	0.457377
MAPK10	1.36886	5.63796	2.73209	0.104012	0.458409
TBRG4	-0.488601	8.03569	2.72997	0.104143	0.458409
RGS17	1.11833	6.1156	2.72988	0.104149	0.458409
ESR2	-1.54262	4.99915	2.72872	0.104221	0.458409
HOXC5	-1.50189	5.23454	2.7273	0.104309	0.458409
ARMT1	-0.618141	7.17108	2.72723	0.104313	0.458409
BMP1	-1.07603	5.38957	2.72634	0.104368	0.458409
LRRK2	1.8253	4.91664	2.72604	0.104387	0.458409
TP53RK	-0.49636	7.53599	2.72536	0.104429	0.458409
ANKRD36C	0.716921	8.54196	2.71858	0.104851	0.459742
ABCA5	0.587514	7.0472	2.71839	0.104863	0.459742
LATS1	0.522349	8.34524	2.71702	0.104949	0.459834
CXorf40A	-0.732778	6.92483	2.7145	0.105106	0.460238
NMI	0.475618	8.70568	2.71059	0.105351	0.461024
FAM131A	-0.998223	5.59036	2.70739	0.105552	0.461409
RLIM	0.478932	7.64313	2.70711	0.105569	0.461409
PHACTR4	0.44002	8.56313	2.70001	0.106017	0.463078
PRR29	1.32955	5.27856	2.69544	0.106306	0.463263
TSPYL5	1.0903	5.3494	2.69366	0.106419	0.463263
NUP62	-0.462615	7.86089	2.69206	0.10652	0.463263
AL365205.1	1.24962	6.24728	2.69134	0.106566	0.463263
ZBTB2	-0.514346	7.377	2.6901	0.106645	0.463263
CLK3	-0.417629	8.68357	2.68881	0.106727	0.463263
ZBTB18	1.26668	4.94455	2.68881	0.106727	0.463263
HIRIP3	0.491581	7.41789	2.68878	0.106729	0.463263
MAPK13	-0.531901	8.32692	2.68795	0.106782	0.463263
DYSF	-0.903439	5.98938	2.68699	0.106843	0.463263
FAM86C1	-1.06728	5.75476	2.68649	0.106874	0.463263
GCDH	-0.478191	7.65959	2.68612	0.106898	0.463263
HIP1	0.63364	6.80168	2.68537	0.106946	0.463263
GTPBP6	-0.494839	8.20927	2.68336	0.107074	0.463263
ZC3H11B	1.10095	5.5794	2.6826	0.107123	0.463263
USP19	-0.569935	7.4691	2.68212	0.107154	0.463263
RETREG2	-0.485205	8.52144	2.68042	0.107262	0.463263
CREBL2	-0.580682	6.98934	2.68007	0.107284	0.463263
MBD1	-0.376414	8.36012	2.67972	0.107307	0.463263
NFIB	1.39434	5.80758	2.67872	0.107371	0.463263
TRIP4	-0.460344	7.65263	2.67742	0.107455	0.463341
SETD4	-0.579719	6.80521	2.67125	0.107851	0.464336
LONP1	0.645876	6.68724	2.67092	0.107872	0.464336
DNAJB2	-0.568329	7.53528	2.67076	0.107883	0.464336
ANTXR2	-1.19956	6.00583	2.66868	0.108016	0.464452
ZBED6	1.03034	6.15951	2.66815	0.108051	0.464452
TTC30B	-1.27172	5.21695	2.66654	0.108155	0.464452
TRNAU1AP	-0.445283	8.5649	2.66626	0.108173	0.464452
TMEM67	1.31187	5.16256	2.66211	0.108441	0.465038
DIMT1	-0.539694	7.53082	2.662	0.108448	0.465038
IL18BP	0.474198	7.73546	2.6611	0.108507	0.465038
PRSS53	1.60453	4.98955	2.65778	0.108722	0.465158
NCOA2	0.455722	8.31376	2.65748	0.108742	0.465158
PSMG4	0.484965	7.93695	2.65714	0.108764	0.465158
TRPM7	0.450262	8.61925	2.65645	0.108809	0.465158
EDARADD	0.973454	5.73962	2.6556	0.108864	0.465158
CCDC137	-0.443745	8.12999	2.65394	0.108972	0.465338
ANGPTL6	1.3999	5.19432	2.6511	0.109157	0.465849
LRRC8C	0.666981	6.84116	2.65002	0.109228	0.465867
ATP6V1D	-0.450964	8.43933	2.64573	0.109509	0.466783
TYSND1	-0.601789	7.23666	2.64218	0.109742	0.467494
HDAC3	-0.415626	8.35492	2.63946	0.10992	0.467604
ORAI3	-0.509809	7.71446	2.63891	0.109957	0.467604
PDHA1	-0.391073	8.29159	2.63876	0.109966	0.467604
TXNDC15	-0.502603	8.00233	2.63243	0.110384	0.469097
ANKRD36	0.635806	8.247	2.62999	0.110545	0.469503
SH2B3	-0.649201	6.84541	2.62598	0.110811	0.469746
MED7	-0.518402	7.37582	2.62468	0.110897	0.469746
GPR18	-0.721248	6.69047	2.62444	0.110914	0.469746
AMER1	1.27468	5.06917	2.62305	0.111006	0.469746
GAS7	-0.620576	7.88929	2.62202	0.111075	0.469746
AC114490.2	1.31719	5.36869	2.6218	0.111089	0.469746
ALG1	-0.618092	7.5351	2.6216	0.111102	0.469746
C11orf1	-0.570685	7.08687	2.6202	0.111195	0.469746
ZNF296	-0.694734	6.77927	2.62011	0.111201	0.469746
APBB1	-0.487003	7.72802	2.61889	0.111283	0.469811
AMMECR1	0.550805	7.22296	2.61541	0.111516	0.46991
GOLGA7B	1.27838	5.37967	2.61518	0.111531	0.46991
C5orf51	0.508441	7.47437	2.61443	0.111581	0.46991
HTRA2	-0.43975	8.43502	2.61337	0.111652	0.46991
ZNF266	-0.502522	8.15158	2.61315	0.111667	0.46991
KCTD18	-0.448894	7.6719	2.61256	0.111706	0.46991
DHX29	0.411987	8.57206	2.60784	0.112023	0.470819
CD2AP	0.501686	7.81007	2.60698	0.112081	0.470819
RPTOR	0.55428	7.80524	2.60582	0.112159	0.470819
LPAR2	0.705313	6.56439	2.60538	0.112189	0.470819
LRP12	1.28025	5.21247	2.59951	0.112585	0.472201
MTMR4	0.525472	7.22274	2.59748	0.112722	0.472495
PEX3	-0.557663	7.13402	2.59621	0.112808	0.472576
ZNF593	0.546497	7.59807	2.59215	0.113083	0.473024
GGT7	0.513444	6.9482	2.59149	0.113128	0.473024
PLCXD2	-0.593936	6.76707	2.59126	0.113144	0.473024
TTC22	-0.596016	7.29379	2.59068	0.113183	0.473024
IL11RA	1.31093	5.88475	2.58668	0.113456	0.473884
AGBL3	0.913096	5.76258	2.57918	0.113968	0.475524
MRNIP	-0.578434	6.9887	2.57897	0.113983	0.475524
RSRC1	0.470977	8.33131	2.57608	0.114181	0.475939
OAZ2	-0.505071	7.28915	2.57555	0.114217	0.475939
SMNDC1	-0.443867	8.93391	2.56996	0.114602	0.477261
LEXM	-0.649133	6.75819	2.56808	0.114732	0.477273
PDCL	-0.475159	7.48258	2.56796	0.11474	0.477273
MAGT1	0.405577	8.25422	2.56177	0.115168	0.47852
SMG5	-0.455524	7.95681	2.5613	0.115201	0.47852
EDC4	-0.533503	7.50539	2.56018	0.115279	0.47852
ZNF573	-0.877122	5.84429	2.55972	0.115311	0.47852
RFX5	-0.513157	7.89562	2.55833	0.115407	0.478639
TARS2	-0.530156	7.3747	2.55418	0.115696	0.479253
GSPT2	-0.659749	6.5449	2.55181	0.115862	0.479253
MED17	0.433186	7.77218	2.55086	0.115928	0.479253
PEX5	-0.629403	6.7804	2.54996	0.115991	0.479253
SLC38A9	0.5536	6.97174	2.54922	0.116043	0.479253
RBFOX2	1.31955	4.99867	2.54883	0.11607	0.479253
POU5F2	1.48888	5.0793	2.54824	0.116111	0.479253
MCAT	-0.829782	5.867	2.54789	0.116136	0.479253
EXOC8	-0.609384	7.06412	2.54745	0.116166	0.479253
HPS4	0.496973	7.72065	2.54369	0.11643	0.479899
C18orf25	0.511646	7.32025	2.54329	0.116459	0.479899
RARA	-0.542254	7.28403	2.54191	0.116555	0.480017
HSD17B8	-0.614847	7.16308	2.54075	0.116637	0.480074
ZNF576	-0.857156	6.23771	2.53742	0.116871	0.480758
MTREX	0.425427	8.15676	2.53411	0.117105	0.481213
AFDN	1.39541	5.20358	2.53363	0.117139	0.481213
PPP2R2B	-0.446988	9.28522	2.53296	0.117186	0.481213
HPS3	-0.385113	8.50253	2.5313	0.117304	0.481416
SNX11	-0.502232	7.65487	2.52818	0.117525	0.48176
CPSF3	-0.461974	7.54116	2.52773	0.117557	0.48176
PTCD1	1.01596	5.95092	2.52723	0.117592	0.48176
TMEM70	-0.466443	7.51478	2.52497	0.117753	0.4819
GVQW2	1.21859	5.01075	2.52483	0.117763	0.4819
CAMK2G	-0.474865	8.49648	2.51578	0.118408	0.484261
RIDA	-0.595608	6.57467	2.51209	0.118673	0.485062
WDFY2	-0.463924	7.66811	2.508	0.118967	0.485266
INTS2	0.722579	6.32567	2.79572	0.118987	0.485266
ZNF835	-1.43225	4.86481	2.50759	0.118996	0.485266
MRS2	-0.459919	7.73709	2.50757	0.118998	0.485266
KLHDC2	-0.379904	8.88413	2.50343	0.119296	0.485315
DPY19L1	0.808714	6.11574	2.50218	0.119386	0.485315
RPUSD1	-0.489351	7.97313	2.50082	0.119485	0.485315
IDUA	-0.75556	6.76705	2.50039	0.119516	0.485315
SRRD	0.768074	6.31102	2.49932	0.119593	0.485315
COQ2	-0.766471	6.21659	2.49648	0.119799	0.485315
INPPL1	0.628112	7.29489	2.49599	0.119835	0.485315
TULP3	-0.768852	6.29299	2.49579	0.119849	0.485315
AC098484.3	0.664625	6.36447	2.49445	0.119947	0.485315
RNF146	-0.446165	7.73661	2.49431	0.119957	0.485315
DPH3	-0.449852	8.11249	2.4931	0.120045	0.485315
ISYNA1	-0.496024	7.63971	2.49217	0.120112	0.485315
MDN1	0.507427	7.69926	2.49189	0.120133	0.485315
ZNF671	-0.768716	6.16373	2.49164	0.12015	0.485315
CAPN12	-0.629165	7.92198	2.49149	0.120162	0.485315
ERCC2	-0.698776	6.48187	2.49148	0.120162	0.485315
HIST1H4D	1.42586	5.32155	2.49127	0.120178	0.485315
RTL10	-0.959014	5.62652	2.48488	0.120644	0.486918
HDHD5	-0.564166	7.51397	2.47963	0.121028	0.48819
UMAD1	0.501408	7.49099	2.47464	0.121395	0.489035
TBL2	-0.717771	6.34947	2.47455	0.121402	0.489035
ZSWIM9	0.804185	6.10757	2.47371	0.121463	0.489035
CNNM3	-0.837042	6.20479	2.47302	0.121514	0.489035
PIK3C2A	0.449935	7.90411	2.46434	0.122156	0.491338
ATP13A2	0.508796	7.23597	2.46242	0.122298	0.491492
ZNF688	0.462231	8.05121	2.46194	0.122334	0.491492
PLEKHA3	0.461421	7.91626	2.46043	0.122446	0.491665
TTLL1	-0.843606	6.30062	2.45833	0.122602	0.492011
DCAF4	-0.947199	6.15088	2.4574	0.122672	0.492012
GPN3	-0.574324	7.20515	2.45477	0.122868	0.492516
CARF	0.626502	6.89895	2.66401	0.123115	0.493052
MIGA1	0.521026	7.76553	2.45092	0.123156	0.493052
EXOSC5	0.475262	7.54841	2.45004	0.123221	0.493052
KLHL21	-0.611801	6.7371	2.44832	0.12335	0.493052
XXYLT1	-0.69441	6.50447	2.44832	0.12335	0.493052
FASTKD5	-0.679554	6.60403	2.44426	0.123655	0.493608
ZFYVE27	-0.457935	7.86655	2.44355	0.123708	0.493608
AAAS	-0.412032	7.92862	2.44175	0.123844	0.493608
DIS3L	-0.5185	7.61354	2.44161	0.123854	0.493608
CCDC174	-0.425256	8.37245	2.44077	0.123918	0.493608
ENC1	1.2067	7.69071	2.44034	0.12395	0.493608
TRAF3IP2	0.879784	5.70582	2.43997	0.123979	0.493608
MCM8	0.725929	6.25061	2.437	0.124202	0.49398
CDIPT	-0.410631	8.76535	2.43515	0.124342	0.49398
SLC47A1	1.33112	4.90194	2.43501	0.124353	0.49398
PMM2	0.404448	7.64219	2.43488	0.124363	0.49398
ZC3HC1	-0.664528	6.48179	2.4341	0.124422	0.49398
ALKBH4	-0.534288	7.44242	2.43113	0.124646	0.494126
PPM1D	-0.514048	7.59427	2.43001	0.124732	0.494126
TTN	-0.912061	6.31589	2.42951	0.124769	0.494126
MOSMO	0.865557	5.90163	2.42707	0.124955	0.494126
SAMD10	0.738204	6.5687	2.42691	0.124967	0.494126
TWSG1	0.604353	6.47252	2.42634	0.125011	0.494126
CCDC58	-0.60245	6.70357	2.42587	0.125047	0.494126
CYP2F1	1.69258	5.17216	2.42535	0.125086	0.494126
ADCK2	-0.748936	6.31652	2.42466	0.125139	0.494126
ABHD5	-0.612242	7.22274	2.42356	0.125222	0.494126
FBXO22	0.522275	7.1761	2.42349	0.125228	0.494126
ZMIZ1	-0.665623	7.46537	2.42115	0.125406	0.494553
SLC4A4	-0.547545	7.14727	2.41684	0.125736	0.495578
ARHGAP5	0.648518	6.73565	2.41528	0.125856	0.495773
CD59	0.707311	6.38477	2.77937	0.126231	0.496973
DZANK1	-1.09618	5.31142	2.40666	0.126519	0.496999
PCGF3	0.54246	7.44549	2.48314	0.126563	0.496999
SLC43A1	-0.62878	6.74541	2.40475	0.126666	0.496999
CARNS1	0.682045	7.00729	2.40436	0.126697	0.496999
KBTBD4	-0.515126	7.65228	2.40394	0.12673	0.496999
CUL9	0.680138	6.63852	2.40334	0.126776	0.496999
XPNPEP2	-0.842039	6.35577	2.40314	0.126791	0.496999
USP4	-0.422579	8.98877	2.4021	0.126872	0.496999
NOCT	1.58285	5.05142	2.40131	0.126932	0.496999
CHIC1	0.58291	6.68176	2.4012	0.126941	0.496999
ALMS1	0.762548	6.57328	2.39866	0.127138	0.497494
PM20D1	-1.52076	4.86803	2.39735	0.12724	0.497616
ZFYVE1	-0.701263	6.58178	2.39516	0.12741	0.497855
TMEM254	-0.570583	6.95894	2.39475	0.127442	0.497855
LTB4R2	-0.681935	6.94854	2.39323	0.12756	0.498042
METTL21A	0.52276	7.57374	2.39216	0.127643	0.498091
KCTD5	-0.521782	7.52495	2.38501	0.128203	0.499998
DPH7	-0.435312	8.02009	2.38357	0.128315	0.500161
FOXP4	0.901278	6.00726	2.38225	0.128419	0.500289
CASP2	0.553998	7.41501	2.37939	0.128644	0.500888
MED31	-0.504642	7.45642	2.3772	0.128816	0.501282
FLCN	1.03718	5.49299	2.37584	0.128923	0.501423
TMEM62	0.488432	7.50444	2.37423	0.12905	0.501553
SMAD7	-0.626018	6.99738	2.37362	0.129099	0.501553
RASGRF2	1.62664	4.99515	2.37067	0.129332	0.5019
AGO2	0.500875	7.60881	2.37015	0.129372	0.5019
THUMPD2	0.557243	7.16029	2.36979	0.129401	0.5019
SPACA6	0.791928	5.96384	2.36583	0.129715	0.502579
C16orf91	0.431069	7.97579	2.36579	0.129718	0.502579
GOLT1B	-0.403738	8.14514	2.3642	0.129845	0.502792
KIAA2013	0.576435	7.42585	2.36048	0.130141	0.502854
FAM219A	-0.658734	6.58595	2.35947	0.130222	0.502854
ZNF175	1.16077	5.21923	2.35936	0.13023	0.502854
TARDBP	0.665571	7.10116	2.35893	0.130264	0.502854
ZNF225	-1.23682	5.22812	2.35865	0.130287	0.502854
ZNF444	-0.612668	7.07959	2.35845	0.130303	0.502854
GTF2H3	-0.478364	7.50311	2.357	0.130418	0.502854
FUT11	-0.426795	9.36114	2.35564	0.130528	0.502854
PLXDC1	-0.948391	6.76824	2.3532	0.130722	0.502854
TOPBP1	0.420556	8.15182	2.35239	0.130787	0.502854
ZNF564	0.795528	6.47837	2.35088	0.130909	0.502854
SESTD1	0.87537	5.91394	2.35075	0.130919	0.502854
ITGAD	-1.37854	4.92237	2.35059	0.130931	0.502854
ZSCAN22	-1.01811	5.33293	2.34883	0.131073	0.502854
C2CD2L	0.887585	6.15248	2.34836	0.131111	0.502854
ZNF696	-0.855436	5.69184	2.34675	0.13124	0.502854
THAP3	-0.502241	7.1368	2.34652	0.131259	0.502854
ZFAND2A	0.487655	8.50376	2.34639	0.131269	0.502854
DALRD3	-0.519651	7.99909	2.34421	0.131445	0.502854
IER3IP1	0.793285	8.30713	2.3429	0.131551	0.502854
RMDN3	-0.407088	8.78729	2.34141	0.131671	0.502854
CENPQ	-0.686204	6.26523	2.34065	0.131732	0.502854
VKORC1L1	-0.829834	5.96948	2.33958	0.131818	0.502854
PDXP	-0.98388	5.83532	2.33925	0.131845	0.502854
PCID2	-0.437191	8.27088	2.33859	0.131899	0.502854
IDH1	-0.537242	7.08422	2.33839	0.131915	0.502854
AFAP1	1.04086	5.8572	2.33698	0.132029	0.502854
CHPF	0.65714	6.71738	2.33671	0.132051	0.502854
ERMP1	-0.659207	6.89738	2.3355	0.132149	0.502854
NIPSNAP1	-0.348247	8.21684	2.33487	0.1322	0.502854
MFSD5	-0.453541	8.07249	2.33393	0.132276	0.502854
TMEM117	0.602686	6.62608	2.33351	0.13231	0.502854
CBX6	-0.457223	7.84589	2.33343	0.132317	0.502854
MAP3K14	0.582535	7.01189	2.33343	0.132317	0.502854
ABCC1	-0.581544	7.06612	2.33298	0.132354	0.502854
C1orf112	-0.810775	5.74714	2.33212	0.132424	0.502854
PIGV	-0.669797	6.60526	2.33106	0.13251	0.502911
CAAP1	-0.433354	7.42985	2.32764	0.132789	0.503683
C11orf68	-0.808227	6.45955	2.32681	0.132856	0.503683
AHR	1.17758	5.61671	2.3246	0.133037	0.504097
SLC25A40	-0.42952	7.4039	2.32364	0.133115	0.504124
DPH5	-0.483133	7.21182	2.32201	0.133249	0.50436
FBXW9	-1.08076	5.25176	2.32012	0.133403	0.504646
DOHH	-0.545849	7.11153	2.31926	0.133474	0.504646
GMCL1	-0.40995	8.54022	2.31704	0.133656	0.504646
TRIM14	0.420907	8.42627	2.31697	0.133662	0.504646
TM7SF3	-0.375765	8.15063	2.31673	0.133681	0.504646
SRGAP2B	1.27022	5.48559	2.315	0.133823	0.504837
CACNB1	-0.915429	5.95705	2.31438	0.133875	0.504837
ANAPC2	-0.449663	8.10132	2.3123	0.134046	0.505194
MTHFD1	0.5385	7.00046	2.30983	0.13425	0.505194
ZKSCAN4	-0.895188	5.74112	2.30962	0.134267	0.505194
PCNX1	0.451388	7.8965	2.3096	0.134269	0.505194
MROH8	1.12584	5.12389	2.30877	0.134338	0.505194
THOC1	0.493586	7.39863	2.30803	0.134399	0.505194
CEP63	0.430899	7.7807	2.30588	0.134577	0.50543
TMEM182	0.792638	5.77139	2.30554	0.134605	0.50543
BRF2	-0.599361	6.67466	2.3041	0.134724	0.505608
KIDINS220	0.417495	8.56614	2.29973	0.135087	0.5067
TIMP2	1.26406	5.53637	2.29883	0.135162	0.506713
GNB4	1.24737	4.9066	2.29521	0.135464	0.507576
C1RL	-0.49337	7.39543	2.29308	0.135642	0.507973
C12orf45	0.521446	7.12523	2.29011	0.13589	0.508189
PIGM	-0.533689	6.55733	2.2899	0.135908	0.508189
TSPYL4	0.630674	6.98204	2.28981	0.135915	0.508189
ZNF324B	-0.951486	5.41874	2.28809	0.136059	0.508457
MPI	-0.4729	7.19377	2.28674	0.136172	0.508611
B3GNT7	-1.39652	6.42239	2.28513	0.136308	0.508848
MAEA	-0.444812	8.48692	2.2831	0.136478	0.509216
MINDY2	-0.450017	8.5525	2.2794	0.136791	0.509944
ZSWIM3	-0.952753	5.41888	2.27897	0.136827	0.509944
JMY	0.614466	6.85869	2.27748	0.136953	0.509944
ZMYND15	1.3333	7.09527	2.27736	0.136962	0.509944
SMAGP	0.480799	8.02029	2.27443	0.137211	0.5106
ZNF283	-0.984982	5.47604	2.27332	0.137304	0.51068
RANBP3	-0.354287	8.1492	2.27029	0.137561	0.511366
GOLIM4	0.60263	7.08282	2.26526	0.137989	0.512238
RAD17	-0.476209	7.31742	2.2652	0.137994	0.512238
TCAF1	0.486777	7.27732	2.26498	0.138014	0.512238
RHOQ	0.556751	6.66666	2.26258	0.138218	0.512473
SLC12A2	0.730111	6.0413	2.2612	0.138336	0.512473
OTUD3	0.790082	6.03427	2.26087	0.138364	0.512473
KCTD1	1.18177	5.03996	2.26084	0.138367	0.512473
CEP85	-0.756024	6.11	2.25921	0.138506	0.51272
AGAP2	-0.420004	7.92877	2.25543	0.13883	0.513572
ECI2	-0.406327	8.07048	2.39381	0.138882	0.513572
PRKAB1	-0.456137	7.60418	2.25261	0.139072	0.514006
PSRC1	-1.28906	4.90992	2.25073	0.139234	0.514213
KAT2A	0.520943	6.99914	2.2496	0.139331	0.514213
PARD6B	0.957871	5.40865	2.24942	0.139346	0.514213
SPIDR	-0.400042	8.21999	2.24737	0.139523	0.514561
ENPP4	-0.404216	8.33235	2.24665	0.139586	0.514561
RINL	-0.427451	8.44738	2.2437	0.139841	0.51523
ZBTB16	-0.595791	8.7759	2.24103	0.140072	0.515524
ARFGEF2	0.501809	7.34651	2.24088	0.140085	0.515524
HIST2H2AC	0.637168	7.76399	2.24025	0.14014	0.515524
POLH	-0.668024	6.6507	2.23914	0.140236	0.515609
CELSR2	-1.13668	5.14083	2.23446	0.140643	0.516521
KDM2B	-0.430298	8.01482	2.23352	0.140726	0.516521
RRBP1	0.488382	9.12059	2.23308	0.140764	0.516521
DNAH10	1.34173	5.34271	2.23293	0.140776	0.516521
TIAM1	1.12525	5.65127	2.23189	0.140867	0.516537
KDM3B	0.473689	7.62542	2.23121	0.140927	0.516537
CPEB4	0.641471	7.04469	2.22912	0.14111	0.516939
RBAK	0.871549	5.85321	2.22513	0.141459	0.517165
PDP2	-0.779642	5.82328	2.22452	0.141512	0.517165
CETN2	-0.567712	6.86954	2.22411	0.141548	0.517165
ST3GAL2	-0.661676	6.80294	2.22398	0.141559	0.517165
MXRA7	0.726092	7.42908	2.22361	0.141592	0.517165
SRPRB	0.41108	7.82709	2.2234	0.141611	0.517165
TIFA	-0.635238	6.91344	2.22129	0.141796	0.517243
CCAR2	-0.388924	8.56047	2.2207	0.141848	0.517243
ZHX2	0.525748	7.17845	2.22065	0.141852	0.517243
GAREM2	-0.895569	5.98266	2.21869	0.142025	0.517608
ZNF184	-0.742459	6.2413	2.21564	0.142294	0.518321
SOCS2	-0.451594	7.80792	2.21212	0.142605	0.519067
UACA	1.2572	4.9213	2.20972	0.142817	0.519067
SNX12	-0.437183	7.43426	2.20855	0.142921	0.519067
TBC1D31	-0.457053	7.92528	2.20799	0.142971	0.519067
ZDHHC17	0.456282	7.56207	2.2078	0.142988	0.519067
C1R	1.48502	5.01251	2.20748	0.143017	0.519067
ZNF587	0.723297	6.34608	2.20497	0.14324	0.519067
HOXA3	1.2595	4.85711	2.20463	0.14327	0.519067
TYMS	1.51548	4.89723	2.20458	0.143274	0.519067
MORC4	1.35238	5.22137	2.20369	0.143353	0.519067
CENPV	-0.958256	6.35672	2.20333	0.143386	0.519067
IGF2BP2	1.24291	5.08976	2.20324	0.143394	0.519067
MCM5	-0.474754	8.08352	2.20256	0.143454	0.519067
ZNF675	0.453509	7.31304	2.20021	0.143664	0.519559
ZMIZ2	0.473496	7.73293	2.19847	0.143819	0.519854
CCDC142	-0.835654	5.98235	2.19375	0.144242	0.521116
METTL1	1.2959	5.12599	2.19157	0.144437	0.521554
GINS4	0.958135	5.49607	2.18861	0.144704	0.52225
NSL1	-0.375161	8.38011	2.18231	0.145272	0.523636
PICALM	-0.408325	8.51729	2.18211	0.14529	0.523636
ZNF808	0.462384	8.11877	2.18189	0.14531	0.523636
[truncated: 5,103 more rows]

## Sheet: CD56dim CD16+ NKMvsH_DGEtable
	logFC	logCPM	F	PValue	FDR
[truncated: 7,063 more rows]

## Sheet: Effector CD4+ TAvsH_DGEtable
	logFC	logCPM	F	PValue	FDR
[truncated: 5,840 more rows]

[truncated: 4 more sheets: Effector CD4+ TMvsH_DGEtable, Effector CD4+ TSvsH_DGEtable, Effector CD8+ TMvsH_DGEtable, Effector CD8+ TAvsH_DGEtable]
