# Supplementary material for: Single-cell immune profiling reveals distinct immune response in asymptomatic COVID-19 patients
Source: Signal Transduct Target Ther. 2021 Sep 16;6:342. doi: 10.1038/s41392-021-00753-7 (PMC8443960; doi:10.1038/s41392-021-00753-7)
Supplement: Supplementary file 3 — Data S2 [file 41392_2021_753_MOESM3_ESM.xlsx]

## Sheet: cluster1
Overlap Results
Collection(s):	C2
# overlaps shown:	10
# genesets in collections:	6290
# genes in comparison (n):	1274
# genes in universe (N):	40312
Gene Set Name	# Genes in Gene Set (K)	Description	# Genes in Overlap (k)	k/K	p-value	FDR q-value
JAATINEN_HEMATOPOIETIC_STEM_CELL_DN	235	Genes down-regulated in CD133+ [GeneID=8842] cells (hematopoietic stem cells, HSC) compared to the CD133- cells.	113	0.4809	1.44e-104	9.03e-101
SMID_BREAST_CANCER_NORMAL_LIKE_UP	484	Genes up-regulated in the normal-like subtype of breast cancer.	139	0.2872	3.41e-92	1.07e-88
REACTOME_CYTOKINE_SIGNALING_IN_IMMUNE_SYSTEM	719	Cytokine Signaling in Immune system	155	0.2156	5.54e-83	1.16e-79
LI_INDUCED_T_TO_NATURAL_KILLER_UP	314	Genes up-regulated in ITNK cells (T-lymphocyte progenitors (DN3 cells) reprogrammed to natural killer (NK) cells by ablation of BCL11B [GeneID=64919] gene), compared to the parental DN3 cells.	108	0.3439	6.86e-81	1.08e-77
CHEN_METABOLIC_SYNDROM_NETWORK	1241	Genes forming the macrophage-enriched metabolic network (MEMN) claimed to have a causal relationship with the metabolic syndrom traits.	195	0.1571	1.76e-79	2.21e-76
BLANCO_MELO_COVID19_SARS_COV_2_INFECTION_CALU3_CELLS_UP	339	Genes up-regulated in SARS-CoV-2 infection (Calu-3 cells, MOI: 2, 24hpi)	107	0.3156	1.16e-75	1.22e-72
WALLACE_PROSTATE_CANCER_RACE_UP	304	Genes up-regulated in prostate cancer samples from African-American patients compared to those from the European-American patients.	102	0.3355	3.71e-75	3.33e-72
FULCHER_INFLAMMATORY_RESPONSE_LECTIN_VS_LPS_DN	458	Genes down-regulated in monocyte-derived dendritic cells (MDDC) after stimulation with galecin-1 (lectin, LGALS1) [GeneID=3956] compared to that with bacterial lipopolysaccharide (LPS).	113	0.2467	5.16e-67	4.05e-64
GOLDRATH_ANTIGEN_RESPONSE	359	Genes up-regulated at the peak of an antigen response of naive CD8+ [GeneID=925;926] T-cells.	101	0.2813	6.03e-66	4.21e-63
WONG_ADULT_TISSUE_STEM_MODULE	719	The 'adult tissue stem' module: genes coordinately up-regulated in a compendium of adult tissue stem cells.	136	0.1892	3.69e-65	2.32e-62
Gene/Gene Set Overlap Matrix
Entrez Gene Id	Gene Symbol	Gene Description	JAATINEN_HEMATOPOIETIC_STEM_CELL_DN	SMID_BREAST_CANCER_NORMAL_LIKE_UP	REACTOME_CYTOKINE_SIGNALING_IN_IMMUNE_SYSTEM	LI_INDUCED_T_TO_NATURAL_KILLER_UP	CHEN_METABOLIC_SYNDROM_NETWORK	BLANCO_MELO_COVID19_SARS_COV_2_INFECTION_CALU3_CELLS_UP	WALLACE_PROSTATE_CANCER_RACE_UP	FULCHER_INFLAMMATORY_RESPONSE_LECTIN_VS_LPS_DN	GOLDRATH_ANTIGEN_RESPONSE	WONG_ADULT_TISSUE_STEM_MODULE
6352	CCL5	C-C motif chemokine ligand 5 [Source:HGNC Symbol;Acc:HGNC:10632]	JAATINEN_HEMATOPOIETIC_STEM_CELL_DN	SMID_BREAST_CANCER_NORMAL_LIKE_UP	REACTOME_CYTOKINE_SIGNALING_IN_IMMUNE_SYSTEM	LI_INDUCED_T_TO_NATURAL_KILLER_UP		BLANCO_MELO_COVID19_SARS_COV_2_INFECTION_CALU3_CELLS_UP	WALLACE_PROSTATE_CANCER_RACE_UP		GOLDRATH_ANTIGEN_RESPONSE	WONG_ADULT_TISSUE_STEM_MODULE
2162	F13A1	coagulation factor XIII A chain [Source:HGNC Symbol;Acc:HGNC:3531]	JAATINEN_HEMATOPOIETIC_STEM_CELL_DN	SMID_BREAST_CANCER_NORMAL_LIKE_UP	REACTOME_CYTOKINE_SIGNALING_IN_IMMUNE_SYSTEM		CHEN_METABOLIC_SYNDROM_NETWORK			FULCHER_INFLAMMATORY_RESPONSE_LECTIN_VS_LPS_DN
3669	ISG20	interferon stimulated exonuclease gene 20 [Source:HGNC Symbol;Acc:HGNC:6130]	JAATINEN_HEMATOPOIETIC_STEM_CELL_DN	SMID_BREAST_CANCER_NORMAL_LIKE_UP	REACTOME_CYTOKINE_SIGNALING_IN_IMMUNE_SYSTEM			BLANCO_MELO_COVID19_SARS_COV_2_INFECTION_CALU3_CELLS_UP	WALLACE_PROSTATE_CANCER_RACE_UP	FULCHER_INFLAMMATORY_RESPONSE_LECTIN_VS_LPS_DN
939	CD27	CD27 molecule [Source:HGNC Symbol;Acc:HGNC:11922]	JAATINEN_HEMATOPOIETIC_STEM_CELL_DN	SMID_BREAST_CANCER_NORMAL_LIKE_UP	REACTOME_CYTOKINE_SIGNALING_IN_IMMUNE_SYSTEM				WALLACE_PROSTATE_CANCER_RACE_UP			WONG_ADULT_TISSUE_STEM_MODULE
3575	IL7R	interleukin 7 receptor [Source:HGNC Symbol;Acc:HGNC:6024]	JAATINEN_HEMATOPOIETIC_STEM_CELL_DN	SMID_BREAST_CANCER_NORMAL_LIKE_UP	REACTOME_CYTOKINE_SIGNALING_IN_IMMUNE_SYSTEM				WALLACE_PROSTATE_CANCER_RACE_UP
23406	COTL1	coactosin like F-actin binding protein 1 [Source:HGNC Symbol;Acc:HGNC:18304]	JAATINEN_HEMATOPOIETIC_STEM_CELL_DN	SMID_BREAST_CANCER_NORMAL_LIKE_UP		LI_INDUCED_T_TO_NATURAL_KILLER_UP	CHEN_METABOLIC_SYNDROM_NETWORK		WALLACE_PROSTATE_CANCER_RACE_UP
9046	DOK2	docking protein 2 [Source:HGNC Symbol;Acc:HGNC:2991]	JAATINEN_HEMATOPOIETIC_STEM_CELL_DN	SMID_BREAST_CANCER_NORMAL_LIKE_UP		LI_INDUCED_T_TO_NATURAL_KILLER_UP	CHEN_METABOLIC_SYNDROM_NETWORK
4818	NKG7	natural killer cell granule protein 7 [Source:HGNC Symbol;Acc:HGNC:7830]	JAATINEN_HEMATOPOIETIC_STEM_CELL_DN	SMID_BREAST_CANCER_NORMAL_LIKE_UP		LI_INDUCED_T_TO_NATURAL_KILLER_UP			WALLACE_PROSTATE_CANCER_RACE_UP
6375	XCL1	X-C motif chemokine ligand 1 [Source:HGNC Symbol;Acc:HGNC:10645]	JAATINEN_HEMATOPOIETIC_STEM_CELL_DN	SMID_BREAST_CANCER_NORMAL_LIKE_UP		LI_INDUCED_T_TO_NATURAL_KILLER_UP
4069	LYZ	lysozyme [Source:HGNC Symbol;Acc:HGNC:6740]	JAATINEN_HEMATOPOIETIC_STEM_CELL_DN	SMID_BREAST_CANCER_NORMAL_LIKE_UP			CHEN_METABOLIC_SYNDROM_NETWORK		WALLACE_PROSTATE_CANCER_RACE_UP
64231	MS4A6A	membrane spanning 4-domains A6A [Source:HGNC Symbol;Acc:HGNC:13375]	JAATINEN_HEMATOPOIETIC_STEM_CELL_DN	SMID_BREAST_CANCER_NORMAL_LIKE_UP			CHEN_METABOLIC_SYNDROM_NETWORK			FULCHER_INFLAMMATORY_RESPONSE_LECTIN_VS_LPS_DN
1545	CYP1B1	cytochrome P450 family 1 subfamily B member 1 [Source:HGNC Symbol;Acc:HGNC:2597]	JAATINEN_HEMATOPOIETIC_STEM_CELL_DN	SMID_BREAST_CANCER_NORMAL_LIKE_UP				BLANCO_MELO_COVID19_SARS_COV_2_INFECTION_CALU3_CELLS_UP				WONG_ADULT_TISSUE_STEM_MODULE
10628	TXNIP	thioredoxin interacting protein [Source:HGNC Symbol;Acc:HGNC:16952]	JAATINEN_HEMATOPOIETIC_STEM_CELL_DN	SMID_BREAST_CANCER_NORMAL_LIKE_UP				BLANCO_MELO_COVID19_SARS_COV_2_INFECTION_CALU3_CELLS_UP
54674	LRRN3	leucine rich repeat neuronal 3 [Source:HGNC Symbol;Acc:HGNC:17200]	JAATINEN_HEMATOPOIETIC_STEM_CELL_DN	SMID_BREAST_CANCER_NORMAL_LIKE_UP				BLANCO_MELO_COVID19_SARS_COV_2_INFECTION_CALU3_CELLS_UP
10123	ARL4C	ADP ribosylation factor like GTPase 4C [Source:HGNC Symbol;Acc:HGNC:698]	JAATINEN_HEMATOPOIETIC_STEM_CELL_DN	SMID_BREAST_CANCER_NORMAL_LIKE_UP					WALLACE_PROSTATE_CANCER_RACE_UP	FULCHER_INFLAMMATORY_RESPONSE_LECTIN_VS_LPS_DN
5551	PRF1	perforin 1 [Source:HGNC Symbol;Acc:HGNC:9360]	JAATINEN_HEMATOPOIETIC_STEM_CELL_DN	SMID_BREAST_CANCER_NORMAL_LIKE_UP					WALLACE_PROSTATE_CANCER_RACE_UP		GOLDRATH_ANTIGEN_RESPONSE
3001	GZMA	granzyme A [Source:HGNC Symbol;Acc:HGNC:4708]	JAATINEN_HEMATOPOIETIC_STEM_CELL_DN	SMID_BREAST_CANCER_NORMAL_LIKE_UP					WALLACE_PROSTATE_CANCER_RACE_UP		GOLDRATH_ANTIGEN_RESPONSE
3003	GZMK	granzyme K [Source:HGNC Symbol;Acc:HGNC:4711]	JAATINEN_HEMATOPOIETIC_STEM_CELL_DN	SMID_BREAST_CANCER_NORMAL_LIKE_UP					WALLACE_PROSTATE_CANCER_RACE_UP		GOLDRATH_ANTIGEN_RESPONSE
914	CD2	CD2 molecule [Source:HGNC Symbol;Acc:HGNC:1639]	JAATINEN_HEMATOPOIETIC_STEM_CELL_DN	SMID_BREAST_CANCER_NORMAL_LIKE_UP					WALLACE_PROSTATE_CANCER_RACE_UP
925	CD8A	CD8a molecule [Source:HGNC Symbol;Acc:HGNC:1706]	JAATINEN_HEMATOPOIETIC_STEM_CELL_DN	SMID_BREAST_CANCER_NORMAL_LIKE_UP					WALLACE_PROSTATE_CANCER_RACE_UP
64919	BCL11B	BAF chromatin remodeling complex subunit BCL11B [Source:HGNC Symbol;Acc:HGNC:13222]	JAATINEN_HEMATOPOIETIC_STEM_CELL_DN	SMID_BREAST_CANCER_NORMAL_LIKE_UP					WALLACE_PROSTATE_CANCER_RACE_UP
3820	KLRB1	killer cell lectin like receptor B1 [Source:HGNC Symbol;Acc:HGNC:6373]	JAATINEN_HEMATOPOIETIC_STEM_CELL_DN	SMID_BREAST_CANCER_NORMAL_LIKE_UP							GOLDRATH_ANTIGEN_RESPONSE	WONG_ADULT_TISSUE_STEM_MODULE
3002	GZMB	granzyme B [Source:HGNC Symbol;Acc:HGNC:4709]	JAATINEN_HEMATOPOIETIC_STEM_CELL_DN	SMID_BREAST_CANCER_NORMAL_LIKE_UP							GOLDRATH_ANTIGEN_RESPONSE
7049	TGFBR3	transforming growth factor beta receptor 3 [Source:HGNC Symbol;Acc:HGNC:11774]	JAATINEN_HEMATOPOIETIC_STEM_CELL_DN	SMID_BREAST_CANCER_NORMAL_LIKE_UP
3043	HBB	hemoglobin subunit beta [Source:HGNC Symbol;Acc:HGNC:4827]	JAATINEN_HEMATOPOIETIC_STEM_CELL_DN	SMID_BREAST_CANCER_NORMAL_LIKE_UP
22914	KLRK1	killer cell lectin like receptor K1 [Source:HGNC Symbol;Acc:HGNC:18788]	JAATINEN_HEMATOPOIETIC_STEM_CELL_DN	SMID_BREAST_CANCER_NORMAL_LIKE_UP
919	CD247	CD247 molecule [Source:HGNC Symbol;Acc:HGNC:1677]	JAATINEN_HEMATOPOIETIC_STEM_CELL_DN	SMID_BREAST_CANCER_NORMAL_LIKE_UP
51176	LEF1	lymphoid enhancer binding factor 1 [Source:HGNC Symbol;Acc:HGNC:6551]	JAATINEN_HEMATOPOIETIC_STEM_CELL_DN	SMID_BREAST_CANCER_NORMAL_LIKE_UP
55303	GIMAP4	GTPase, IMAP family member 4 [Source:HGNC Symbol;Acc:HGNC:21872]	JAATINEN_HEMATOPOIETIC_STEM_CELL_DN	SMID_BREAST_CANCER_NORMAL_LIKE_UP
54997	TESC	tescalcin [Source:HGNC Symbol;Acc:HGNC:26065]	JAATINEN_HEMATOPOIETIC_STEM_CELL_DN	SMID_BREAST_CANCER_NORMAL_LIKE_UP
2043	EPHA4	EPH receptor A4 [Source:HGNC Symbol;Acc:HGNC:3388]	JAATINEN_HEMATOPOIETIC_STEM_CELL_DN	SMID_BREAST_CANCER_NORMAL_LIKE_UP
5125	PCSK5	proprotein convertase subtilisin/kexin type 5 [Source:HGNC Symbol;Acc:HGNC:8747]	JAATINEN_HEMATOPOIETIC_STEM_CELL_DN	SMID_BREAST_CANCER_NORMAL_LIKE_UP
6348	CCL3	C-C motif chemokine ligand 3 [Source:HGNC Symbol;Acc:HGNC:10627]	JAATINEN_HEMATOPOIETIC_STEM_CELL_DN		REACTOME_CYTOKINE_SIGNALING_IN_IMMUNE_SYSTEM	LI_INDUCED_T_TO_NATURAL_KILLER_UP	CHEN_METABOLIC_SYNDROM_NETWORK				GOLDRATH_ANTIGEN_RESPONSE	WONG_ADULT_TISSUE_STEM_MODULE
3587	IL10RA	interleukin 10 receptor subunit alpha [Source:HGNC Symbol;Acc:HGNC:5964]	JAATINEN_HEMATOPOIETIC_STEM_CELL_DN		REACTOME_CYTOKINE_SIGNALING_IN_IMMUNE_SYSTEM		CHEN_METABOLIC_SYNDROM_NETWORK	BLANCO_MELO_COVID19_SARS_COV_2_INFECTION_CALU3_CELLS_UP	WALLACE_PROSTATE_CANCER_RACE_UP
3689	ITGB2	integrin subunit beta 2 [Source:HGNC Symbol;Acc:HGNC:6155]	JAATINEN_HEMATOPOIETIC_STEM_CELL_DN		REACTOME_CYTOKINE_SIGNALING_IN_IMMUNE_SYSTEM		CHEN_METABOLIC_SYNDROM_NETWORK		WALLACE_PROSTATE_CANCER_RACE_UP
3684	ITGAM	integrin subunit alpha M [Source:HGNC Symbol;Acc:HGNC:6149]	JAATINEN_HEMATOPOIETIC_STEM_CELL_DN		REACTOME_CYTOKINE_SIGNALING_IN_IMMUNE_SYSTEM			BLANCO_MELO_COVID19_SARS_COV_2_INFECTION_CALU3_CELLS_UP
1052	CEBPD	CCAAT enhancer binding protein delta [Source:HGNC Symbol;Acc:HGNC:1835]	JAATINEN_HEMATOPOIETIC_STEM_CELL_DN		REACTOME_CYTOKINE_SIGNALING_IN_IMMUNE_SYSTEM				WALLACE_PROSTATE_CANCER_RACE_UP	FULCHER_INFLAMMATORY_RESPONSE_LECTIN_VS_LPS_DN		WONG_ADULT_TISSUE_STEM_MODULE
4318	MMP9	matrix metallopeptidase 9 [Source:HGNC Symbol;Acc:HGNC:7176]	JAATINEN_HEMATOPOIETIC_STEM_CELL_DN		REACTOME_CYTOKINE_SIGNALING_IN_IMMUNE_SYSTEM				WALLACE_PROSTATE_CANCER_RACE_UP
6351	CCL4	C-C motif chemokine ligand 4 [Source:HGNC Symbol;Acc:HGNC:10630]	JAATINEN_HEMATOPOIETIC_STEM_CELL_DN		REACTOME_CYTOKINE_SIGNALING_IN_IMMUNE_SYSTEM				WALLACE_PROSTATE_CANCER_RACE_UP
6095	RORA	RAR related orphan receptor A [Source:HGNC Symbol;Acc:HGNC:10258]	JAATINEN_HEMATOPOIETIC_STEM_CELL_DN		REACTOME_CYTOKINE_SIGNALING_IN_IMMUNE_SYSTEM						GOLDRATH_ANTIGEN_RESPONSE	WONG_ADULT_TISSUE_STEM_MODULE
8807	IL18RAP	interleukin 18 receptor accessory protein [Source:HGNC Symbol;Acc:HGNC:5989]	JAATINEN_HEMATOPOIETIC_STEM_CELL_DN		REACTOME_CYTOKINE_SIGNALING_IN_IMMUNE_SYSTEM						GOLDRATH_ANTIGEN_RESPONSE
3055	HCK	HCK proto-oncogene, Src family tyrosine kinase [Source:HGNC Symbol;Acc:HGNC:4840]	JAATINEN_HEMATOPOIETIC_STEM_CELL_DN		REACTOME_CYTOKINE_SIGNALING_IN_IMMUNE_SYSTEM
3560	IL2RB	interleukin 2 receptor subunit beta [Source:HGNC Symbol;Acc:HGNC:6009]	JAATINEN_HEMATOPOIETIC_STEM_CELL_DN		REACTOME_CYTOKINE_SIGNALING_IN_IMMUNE_SYSTEM
1230	CCR1	C-C motif chemokine receptor 1 [Source:HGNC Symbol;Acc:HGNC:1602]	JAATINEN_HEMATOPOIETIC_STEM_CELL_DN		REACTOME_CYTOKINE_SIGNALING_IN_IMMUNE_SYSTEM
10018	BCL2L11	BCL2 like 11 [Source:HGNC Symbol;Acc:HGNC:994]	JAATINEN_HEMATOPOIETIC_STEM_CELL_DN		REACTOME_CYTOKINE_SIGNALING_IN_IMMUNE_SYSTEM
5996	RGS1	regulator of G protein signaling 1 [Source:HGNC Symbol;Acc:HGNC:9991]	JAATINEN_HEMATOPOIETIC_STEM_CELL_DN			LI_INDUCED_T_TO_NATURAL_KILLER_UP	CHEN_METABOLIC_SYNDROM_NETWORK		WALLACE_PROSTATE_CANCER_RACE_UP
2207	FCER1G	Fc fragment of IgE receptor Ig [Source:HGNC Symbol;Acc:HGNC:3611]	JAATINEN_HEMATOPOIETIC_STEM_CELL_DN			LI_INDUCED_T_TO_NATURAL_KILLER_UP	CHEN_METABOLIC_SYNDROM_NETWORK		WALLACE_PROSTATE_CANCER_RACE_UP
7305	TYROBP	transmembrane immune signaling adaptor TYROBP [Source:HGNC Symbol;Acc:HGNC:12449]	JAATINEN_HEMATOPOIETIC_STEM_CELL_DN			LI_INDUCED_T_TO_NATURAL_KILLER_UP	CHEN_METABOLIC_SYNDROM_NETWORK				GOLDRATH_ANTIGEN_RESPONSE
3958	LGALS3	galectin 3 [Source:HGNC Symbol;Acc:HGNC:6563]	JAATINEN_HEMATOPOIETIC_STEM_CELL_DN			LI_INDUCED_T_TO_NATURAL_KILLER_UP	CHEN_METABOLIC_SYNDROM_NETWORK				GOLDRATH_ANTIGEN_RESPONSE
6446	SGK1	serum/glucocorticoid regulated kinase 1 [Source:HGNC Symbol;Acc:HGNC:10810]	JAATINEN_HEMATOPOIETIC_STEM_CELL_DN			LI_INDUCED_T_TO_NATURAL_KILLER_UP				FULCHER_INFLAMMATORY_RESPONSE_LECTIN_VS_LPS_DN
1524	CX3CR1	C-X3-C motif chemokine receptor 1 [Source:HGNC Symbol;Acc:HGNC:2558]	JAATINEN_HEMATOPOIETIC_STEM_CELL_DN			LI_INDUCED_T_TO_NATURAL_KILLER_UP
117157	SH2D1B	SH2 domain containing 1B [Source:HGNC Symbol;Acc:HGNC:30416]	JAATINEN_HEMATOPOIETIC_STEM_CELL_DN			LI_INDUCED_T_TO_NATURAL_KILLER_UP
8477	GPR65	G protein-coupled receptor 65 [Source:HGNC Symbol;Acc:HGNC:4517]	JAATINEN_HEMATOPOIETIC_STEM_CELL_DN				CHEN_METABOLIC_SYNDROM_NETWORK		WALLACE_PROSTATE_CANCER_RACE_UP			WONG_ADULT_TISSUE_STEM_MODULE
64407	RGS18	regulator of G protein signaling 18 [Source:HGNC Symbol;Acc:HGNC:14261]	JAATINEN_HEMATOPOIETIC_STEM_CELL_DN				CHEN_METABOLIC_SYNDROM_NETWORK					WONG_ADULT_TISSUE_STEM_MODULE
1512	CTSH	cathepsin H [Source:HGNC Symbol;Acc:HGNC:2535]	JAATINEN_HEMATOPOIETIC_STEM_CELL_DN				CHEN_METABOLIC_SYNDROM_NETWORK
7280	TUBB2A	tubulin beta 2A class IIa [Source:HGNC Symbol;Acc:HGNC:12412]	JAATINEN_HEMATOPOIETIC_STEM_CELL_DN				CHEN_METABOLIC_SYNDROM_NETWORK
6279	S100A8	S100 calcium binding protein A8 [Source:HGNC Symbol;Acc:HGNC:10498]	JAATINEN_HEMATOPOIETIC_STEM_CELL_DN				CHEN_METABOLIC_SYNDROM_NETWORK
1462	VCAN	versican [Source:HGNC Symbol;Acc:HGNC:2464]	JAATINEN_HEMATOPOIETIC_STEM_CELL_DN				CHEN_METABOLIC_SYNDROM_NETWORK
5196	PF4	platelet factor 4 [Source:HGNC Symbol;Acc:HGNC:8861]	JAATINEN_HEMATOPOIETIC_STEM_CELL_DN				CHEN_METABOLIC_SYNDROM_NETWORK
57125	PLXDC1	plexin domain containing 1 [Source:HGNC Symbol;Acc:HGNC:20945]	JAATINEN_HEMATOPOIETIC_STEM_CELL_DN				CHEN_METABOLIC_SYNDROM_NETWORK
26119	LDLRAP1	low density lipoprotein receptor adaptor protein 1 [Source:HGNC Symbol;Acc:HGNC:18640]	JAATINEN_HEMATOPOIETIC_STEM_CELL_DN				CHEN_METABOLIC_SYNDROM_NETWORK
53637	S1PR5	sphingosine-1-phosphate receptor 5 [Source:HGNC Symbol;Acc:HGNC:14299]	JAATINEN_HEMATOPOIETIC_STEM_CELL_DN				CHEN_METABOLIC_SYNDROM_NETWORK
9314	KLF4	Kruppel like factor 4 [Source:HGNC Symbol;Acc:HGNC:6348]	JAATINEN_HEMATOPOIETIC_STEM_CELL_DN					BLANCO_MELO_COVID19_SARS_COV_2_INFECTION_CALU3_CELLS_UP		FULCHER_INFLAMMATORY_RESPONSE_LECTIN_VS_LPS_DN		WONG_ADULT_TISSUE_STEM_MODULE
162394	SLFN5	schlafen family member 5 [Source:HGNC Symbol;Acc:HGNC:28286]	JAATINEN_HEMATOPOIETIC_STEM_CELL_DN					BLANCO_MELO_COVID19_SARS_COV_2_INFECTION_CALU3_CELLS_UP		FULCHER_INFLAMMATORY_RESPONSE_LECTIN_VS_LPS_DN
7128	TNFAIP3	TNF alpha induced protein 3 [Source:HGNC Symbol;Acc:HGNC:11896]	JAATINEN_HEMATOPOIETIC_STEM_CELL_DN					BLANCO_MELO_COVID19_SARS_COV_2_INFECTION_CALU3_CELLS_UP
10875	FGL2	fibrinogen like 2 [Source:HGNC Symbol;Acc:HGNC:3696]	JAATINEN_HEMATOPOIETIC_STEM_CELL_DN						WALLACE_PROSTATE_CANCER_RACE_UP	FULCHER_INFLAMMATORY_RESPONSE_LECTIN_VS_LPS_DN	GOLDRATH_ANTIGEN_RESPONSE
940	CD28	CD28 molecule [Source:HGNC Symbol;Acc:HGNC:1653]	JAATINEN_HEMATOPOIETIC_STEM_CELL_DN						WALLACE_PROSTATE_CANCER_RACE_UP
4603	MYBL1	MYB proto-oncogene like 1 [Source:HGNC Symbol;Acc:HGNC:7547]	JAATINEN_HEMATOPOIETIC_STEM_CELL_DN						WALLACE_PROSTATE_CANCER_RACE_UP
10370	CITED2	Cbp/p300 interacting transactivator with Glu/Asp rich carboxy-terminal domain 2 [Source:HGNC Symbol;Acc:HGNC:1987]	JAATINEN_HEMATOPOIETIC_STEM_CELL_DN							FULCHER_INFLAMMATORY_RESPONSE_LECTIN_VS_LPS_DN	GOLDRATH_ANTIGEN_RESPONSE	WONG_ADULT_TISSUE_STEM_MODULE
10365	KLF2	Kruppel like factor 2 [Source:HGNC Symbol;Acc:HGNC:6347]	JAATINEN_HEMATOPOIETIC_STEM_CELL_DN							FULCHER_INFLAMMATORY_RESPONSE_LECTIN_VS_LPS_DN		WONG_ADULT_TISSUE_STEM_MODULE
9332	CD163	CD163 molecule [Source:HGNC Symbol;Acc:HGNC:1631]	JAATINEN_HEMATOPOIETIC_STEM_CELL_DN							FULCHER_INFLAMMATORY_RESPONSE_LECTIN_VS_LPS_DN
4332	MNDA	myeloid cell nuclear differentiation antigen [Source:HGNC Symbol;Acc:HGNC:7183]	JAATINEN_HEMATOPOIETIC_STEM_CELL_DN							FULCHER_INFLAMMATORY_RESPONSE_LECTIN_VS_LPS_DN
2215	FCGR3B	Fc fragment of IgG receptor IIIb [Source:HGNC Symbol;Acc:HGNC:3620]	JAATINEN_HEMATOPOIETIC_STEM_CELL_DN							FULCHER_INFLAMMATORY_RESPONSE_LECTIN_VS_LPS_DN
6515	SLC2A3	solute carrier family 2 member 3 [Source:HGNC Symbol;Acc:HGNC:11007]	JAATINEN_HEMATOPOIETIC_STEM_CELL_DN								GOLDRATH_ANTIGEN_RESPONSE
23710	GABARAPL1	GABA type A receptor associated protein like 1 [Source:HGNC Symbol;Acc:HGNC:4068]	JAATINEN_HEMATOPOIETIC_STEM_CELL_DN									WONG_ADULT_TISSUE_STEM_MODULE
10140	TOB1	transducer of ERBB2, 1 [Source:HGNC Symbol;Acc:HGNC:11979]	JAATINEN_HEMATOPOIETIC_STEM_CELL_DN									WONG_ADULT_TISSUE_STEM_MODULE
11123	RCAN3	RCAN family member 3 [Source:HGNC Symbol;Acc:HGNC:3042]	JAATINEN_HEMATOPOIETIC_STEM_CELL_DN									WONG_ADULT_TISSUE_STEM_MODULE
8530	CST7	cystatin F [Source:HGNC Symbol;Acc:HGNC:2479]	JAATINEN_HEMATOPOIETIC_STEM_CELL_DN
10578	GNLY	granulysin [Source:HGNC Symbol;Acc:HGNC:4414]	JAATINEN_HEMATOPOIETIC_STEM_CELL_DN
3821	KLRC1	killer cell lectin like receptor C1 [Source:HGNC Symbol;Acc:HGNC:6374]	JAATINEN_HEMATOPOIETIC_STEM_CELL_DN
2999	GZMH	granzyme H [Source:HGNC Symbol;Acc:HGNC:4710]	JAATINEN_HEMATOPOIETIC_STEM_CELL_DN
5473	PPBP	pro-platelet basic protein [Source:HGNC Symbol;Acc:HGNC:9240]	JAATINEN_HEMATOPOIETIC_STEM_CELL_DN
51348	KLRF1	killer cell lectin like receptor F1 [Source:HGNC Symbol;Acc:HGNC:13342]	JAATINEN_HEMATOPOIETIC_STEM_CELL_DN
6280	S100A9	S100 calcium binding protein A9 [Source:HGNC Symbol;Acc:HGNC:10499]	JAATINEN_HEMATOPOIETIC_STEM_CELL_DN
54855	TENT5C	terminal nucleotidyltransferase 5C [Source:HGNC Symbol;Acc:HGNC:24712]	JAATINEN_HEMATOPOIETIC_STEM_CELL_DN
360	AQP3	aquaporin 3 (Gill blood group) [Source:HGNC Symbol;Acc:HGNC:636]	JAATINEN_HEMATOPOIETIC_STEM_CELL_DN
3039	HBA1	hemoglobin subunit alpha 1 [Source:HGNC Symbol;Acc:HGNC:4823]	JAATINEN_HEMATOPOIETIC_STEM_CELL_DN
28984	RGCC	regulator of cell cycle [Source:HGNC Symbol;Acc:HGNC:20369]	JAATINEN_HEMATOPOIETIC_STEM_CELL_DN
677	ZFP36L1	ZFP36 ring finger protein like 1 [Source:HGNC Symbol;Acc:HGNC:1107]	JAATINEN_HEMATOPOIETIC_STEM_CELL_DN
2268	FGR	FGR proto-oncogene, Src family tyrosine kinase [Source:HGNC Symbol;Acc:HGNC:3697]	JAATINEN_HEMATOPOIETIC_STEM_CELL_DN
4753	NELL2	neural EGFL like 2 [Source:HGNC Symbol;Acc:HGNC:7751]	JAATINEN_HEMATOPOIETIC_STEM_CELL_DN
221895	JAZF1	JAZF zinc finger 1 [Source:HGNC Symbol;Acc:HGNC:28917]	JAATINEN_HEMATOPOIETIC_STEM_CELL_DN
399665	FAM102A	family with sequence similarity 102 member A [Source:HGNC Symbol;Acc:HGNC:31419]	JAATINEN_HEMATOPOIETIC_STEM_CELL_DN
91624	NEXN	nexilin F-actin binding protein [Source:HGNC Symbol;Acc:HGNC:29557]	JAATINEN_HEMATOPOIETIC_STEM_CELL_DN
4118	MAL	mal, T cell differentiation protein [Source:HGNC Symbol;Acc:HGNC:6817]	JAATINEN_HEMATOPOIETIC_STEM_CELL_DN
926	CD8B	CD8b molecule [Source:HGNC Symbol;Acc:HGNC:1707]	JAATINEN_HEMATOPOIETIC_STEM_CELL_DN
10417	SPON2	spondin 2 [Source:HGNC Symbol;Acc:HGNC:11253]	JAATINEN_HEMATOPOIETIC_STEM_CELL_DN
814	CAMK4	calcium/calmodulin dependent protein kinase IV [Source:HGNC Symbol;Acc:HGNC:1464]	JAATINEN_HEMATOPOIETIC_STEM_CELL_DN
387357	THEMIS	thymocyte selection associated [Source:HGNC Symbol;Acc:HGNC:21569]	JAATINEN_HEMATOPOIETIC_STEM_CELL_DN
79722	ANKRD55	ankyrin repeat domain 55 [Source:HGNC Symbol;Acc:HGNC:25681]	JAATINEN_HEMATOPOIETIC_STEM_CELL_DN
81027	TUBB1	tubulin beta 1 class VI [Source:HGNC Symbol;Acc:HGNC:16257]	JAATINEN_HEMATOPOIETIC_STEM_CELL_DN
921	CD5	CD5 molecule [Source:HGNC Symbol;Acc:HGNC:1685]	JAATINEN_HEMATOPOIETIC_STEM_CELL_DN
3848	KRT1	keratin 1 [Source:HGNC Symbol;Acc:HGNC:6412]	JAATINEN_HEMATOPOIETIC_STEM_CELL_DN
1032	CDKN2D	cyclin dependent kinase inhibitor 2D [Source:HGNC Symbol;Acc:HGNC:1790]	JAATINEN_HEMATOPOIETIC_STEM_CELL_DN
2153	F5	coagulation factor V [Source:HGNC Symbol;Acc:HGNC:3542]	JAATINEN_HEMATOPOIETIC_STEM_CELL_DN
154075	SAMD3	sterile alpha motif domain containing 3 [Source:HGNC Symbol;Acc:HGNC:21574]	JAATINEN_HEMATOPOIETIC_STEM_CELL_DN
79961	DENND2D	DENN domain containing 2D [Source:HGNC Symbol;Acc:HGNC:26192]	JAATINEN_HEMATOPOIETIC_STEM_CELL_DN
84830	ADTRP	androgen dependent TFPI regulating protein [Source:HGNC Symbol;Acc:HGNC:21214]	JAATINEN_HEMATOPOIETIC_STEM_CELL_DN
23178	PASK	PAS domain containing serine/threonine kinase [Source:HGNC Symbol;Acc:HGNC:17270]	JAATINEN_HEMATOPOIETIC_STEM_CELL_DN
149628	PYHIN1	pyrin and HIN domain family member 1 [Source:HGNC Symbol;Acc:HGNC:28894]	JAATINEN_HEMATOPOIETIC_STEM_CELL_DN
5729	PTGDR	prostaglandin D2 receptor [Source:HGNC Symbol;Acc:HGNC:9591]	JAATINEN_HEMATOPOIETIC_STEM_CELL_DN
83888	FGFBP2	fibroblast growth factor binding protein 2 [Source:HGNC Symbol;Acc:HGNC:29451]	JAATINEN_HEMATOPOIETIC_STEM_CELL_DN
100506915	CHRM3-AS2	CHRM3 antisense RNA 2 [Source:HGNC Symbol;Acc:HGNC:43725]	JAATINEN_HEMATOPOIETIC_STEM_CELL_DN
8809	IL18R1	interleukin 18 receptor 1 [Source:HGNC Symbol;Acc:HGNC:5988]		SMID_BREAST_CANCER_NORMAL_LIKE_UP	REACTOME_CYTOKINE_SIGNALING_IN_IMMUNE_SYSTEM	LI_INDUCED_T_TO_NATURAL_KILLER_UP					GOLDRATH_ANTIGEN_RESPONSE	WONG_ADULT_TISSUE_STEM_MODULE
7412	VCAM1	vascular cell adhesion molecule 1 [Source:HGNC Symbol;Acc:HGNC:12663]		SMID_BREAST_CANCER_NORMAL_LIKE_UP	REACTOME_CYTOKINE_SIGNALING_IN_IMMUNE_SYSTEM		CHEN_METABOLIC_SYNDROM_NETWORK	BLANCO_MELO_COVID19_SARS_COV_2_INFECTION_CALU3_CELLS_UP				WONG_ADULT_TISSUE_STEM_MODULE
3394	IRF8	interferon regulatory factor 8 [Source:HGNC Symbol;Acc:HGNC:5358]		SMID_BREAST_CANCER_NORMAL_LIKE_UP	REACTOME_CYTOKINE_SIGNALING_IN_IMMUNE_SYSTEM		CHEN_METABOLIC_SYNDROM_NETWORK		WALLACE_PROSTATE_CANCER_RACE_UP		GOLDRATH_ANTIGEN_RESPONSE
4067	LYN	LYN proto-oncogene, Src family tyrosine kinase [Source:HGNC Symbol;Acc:HGNC:6735]		SMID_BREAST_CANCER_NORMAL_LIKE_UP	REACTOME_CYTOKINE_SIGNALING_IN_IMMUNE_SYSTEM		CHEN_METABOLIC_SYNDROM_NETWORK			FULCHER_INFLAMMATORY_RESPONSE_LECTIN_VS_LPS_DN	GOLDRATH_ANTIGEN_RESPONSE
4050	LTB	lymphotoxin beta [Source:HGNC Symbol;Acc:HGNC:6711]		SMID_BREAST_CANCER_NORMAL_LIKE_UP	REACTOME_CYTOKINE_SIGNALING_IN_IMMUNE_SYSTEM			BLANCO_MELO_COVID19_SARS_COV_2_INFECTION_CALU3_CELLS_UP				WONG_ADULT_TISSUE_STEM_MODULE
330	BIRC3	baculoviral IAP repeat containing 3 [Source:HGNC Symbol;Acc:HGNC:591]		SMID_BREAST_CANCER_NORMAL_LIKE_UP	REACTOME_CYTOKINE_SIGNALING_IN_IMMUNE_SYSTEM			BLANCO_MELO_COVID19_SARS_COV_2_INFECTION_CALU3_CELLS_UP
2323	FLT3LG	fms related receptor tyrosine kinase 3 ligand [Source:HGNC Symbol;Acc:HGNC:3766]		SMID_BREAST_CANCER_NORMAL_LIKE_UP	REACTOME_CYTOKINE_SIGNALING_IN_IMMUNE_SYSTEM			BLANCO_MELO_COVID19_SARS_COV_2_INFECTION_CALU3_CELLS_UP
2534	FYN	FYN proto-oncogene, Src family tyrosine kinase [Source:HGNC Symbol;Acc:HGNC:4037]		SMID_BREAST_CANCER_NORMAL_LIKE_UP	REACTOME_CYTOKINE_SIGNALING_IN_IMMUNE_SYSTEM				WALLACE_PROSTATE_CANCER_RACE_UP		GOLDRATH_ANTIGEN_RESPONSE	WONG_ADULT_TISSUE_STEM_MODULE
3123	HLA-DRB1	major histocompatibility complex, class II, DR beta 1 [Source:HGNC Symbol;Acc:HGNC:4948]		SMID_BREAST_CANCER_NORMAL_LIKE_UP	REACTOME_CYTOKINE_SIGNALING_IN_IMMUNE_SYSTEM				WALLACE_PROSTATE_CANCER_RACE_UP		GOLDRATH_ANTIGEN_RESPONSE
3119	HLA-DQB1	major histocompatibility complex, class II, DQ beta 1 [Source:HGNC Symbol;Acc:HGNC:4944]		SMID_BREAST_CANCER_NORMAL_LIKE_UP	REACTOME_CYTOKINE_SIGNALING_IN_IMMUNE_SYSTEM				WALLACE_PROSTATE_CANCER_RACE_UP
3122	HLA-DRA	major histocompatibility complex, class II, DR alpha [Source:HGNC Symbol;Acc:HGNC:4947]		SMID_BREAST_CANCER_NORMAL_LIKE_UP	REACTOME_CYTOKINE_SIGNALING_IN_IMMUNE_SYSTEM				WALLACE_PROSTATE_CANCER_RACE_UP
920	CD4	CD4 molecule [Source:HGNC Symbol;Acc:HGNC:1678]		SMID_BREAST_CANCER_NORMAL_LIKE_UP	REACTOME_CYTOKINE_SIGNALING_IN_IMMUNE_SYSTEM					FULCHER_INFLAMMATORY_RESPONSE_LECTIN_VS_LPS_DN
3554	IL1R1	interleukin 1 receptor type 1 [Source:HGNC Symbol;Acc:HGNC:5993]		SMID_BREAST_CANCER_NORMAL_LIKE_UP	REACTOME_CYTOKINE_SIGNALING_IN_IMMUNE_SYSTEM							WONG_ADULT_TISSUE_STEM_MODULE
3113	HLA-DPA1	major histocompatibility complex, class II, DP alpha 1 [Source:HGNC Symbol;Acc:HGNC:4938]		SMID_BREAST_CANCER_NORMAL_LIKE_UP	REACTOME_CYTOKINE_SIGNALING_IN_IMMUNE_SYSTEM
7133	TNFRSF1B	TNF receptor superfamily member 1B [Source:HGNC Symbol;Acc:HGNC:11917]		SMID_BREAST_CANCER_NORMAL_LIKE_UP	REACTOME_CYTOKINE_SIGNALING_IN_IMMUNE_SYSTEM
3570	IL6R	interleukin 6 receptor [Source:HGNC Symbol;Acc:HGNC:6019]		SMID_BREAST_CANCER_NORMAL_LIKE_UP	REACTOME_CYTOKINE_SIGNALING_IN_IMMUNE_SYSTEM
8718	TNFRSF25	TNF receptor superfamily member 25 [Source:HGNC Symbol;Acc:HGNC:11910]		SMID_BREAST_CANCER_NORMAL_LIKE_UP	REACTOME_CYTOKINE_SIGNALING_IN_IMMUNE_SYSTEM
5295	PIK3R1	phosphoinositide-3-kinase regulatory subunit 1 [Source:HGNC Symbol;Acc:HGNC:8979]		SMID_BREAST_CANCER_NORMAL_LIKE_UP	REACTOME_CYTOKINE_SIGNALING_IN_IMMUNE_SYSTEM
4208	MEF2C	myocyte enhancer factor 2C [Source:HGNC Symbol;Acc:HGNC:6996]		SMID_BREAST_CANCER_NORMAL_LIKE_UP	REACTOME_CYTOKINE_SIGNALING_IN_IMMUNE_SYSTEM
608	TNFRSF17	TNF receptor superfamily member 17 [Source:HGNC Symbol;Acc:HGNC:11913]		SMID_BREAST_CANCER_NORMAL_LIKE_UP	REACTOME_CYTOKINE_SIGNALING_IN_IMMUNE_SYSTEM
959	CD40LG	CD40 ligand [Source:HGNC Symbol;Acc:HGNC:11935]		SMID_BREAST_CANCER_NORMAL_LIKE_UP	REACTOME_CYTOKINE_SIGNALING_IN_IMMUNE_SYSTEM
11010	GLIPR1	GLI pathogenesis related 1 [Source:HGNC Symbol;Acc:HGNC:17001]		SMID_BREAST_CANCER_NORMAL_LIKE_UP		LI_INDUCED_T_TO_NATURAL_KILLER_UP	CHEN_METABOLIC_SYNDROM_NETWORK		WALLACE_PROSTATE_CANCER_RACE_UP
51744	CD244	CD244 molecule [Source:HGNC Symbol;Acc:HGNC:18171]		SMID_BREAST_CANCER_NORMAL_LIKE_UP		LI_INDUCED_T_TO_NATURAL_KILLER_UP	CHEN_METABOLIC_SYNDROM_NETWORK				GOLDRATH_ANTIGEN_RESPONSE	WONG_ADULT_TISSUE_STEM_MODULE
4689	NCF4	neutrophil cytosolic factor 4 [Source:HGNC Symbol;Acc:HGNC:7662]		SMID_BREAST_CANCER_NORMAL_LIKE_UP		LI_INDUCED_T_TO_NATURAL_KILLER_UP	CHEN_METABOLIC_SYNDROM_NETWORK				GOLDRATH_ANTIGEN_RESPONSE
969	CD69	CD69 molecule [Source:HGNC Symbol;Acc:HGNC:1694]		SMID_BREAST_CANCER_NORMAL_LIKE_UP		LI_INDUCED_T_TO_NATURAL_KILLER_UP		BLANCO_MELO_COVID19_SARS_COV_2_INFECTION_CALU3_CELLS_UP	WALLACE_PROSTATE_CANCER_RACE_UP
1043	CD52	CD52 molecule [Source:HGNC Symbol;Acc:HGNC:1804]		SMID_BREAST_CANCER_NORMAL_LIKE_UP		LI_INDUCED_T_TO_NATURAL_KILLER_UP			WALLACE_PROSTATE_CANCER_RACE_UP
1521	CTSW	cathepsin W [Source:HGNC Symbol;Acc:HGNC:2546]		SMID_BREAST_CANCER_NORMAL_LIKE_UP		LI_INDUCED_T_TO_NATURAL_KILLER_UP
643	CXCR5	C-X-C motif chemokine receptor 5 [Source:HGNC Symbol;Acc:HGNC:1060]		SMID_BREAST_CANCER_NORMAL_LIKE_UP		LI_INDUCED_T_TO_NATURAL_KILLER_UP
924	CD7	CD7 molecule [Source:HGNC Symbol;Acc:HGNC:1695]		SMID_BREAST_CANCER_NORMAL_LIKE_UP		LI_INDUCED_T_TO_NATURAL_KILLER_UP
3428	IFI16	interferon gamma inducible protein 16 [Source:HGNC Symbol;Acc:HGNC:5395]		SMID_BREAST_CANCER_NORMAL_LIKE_UP			CHEN_METABOLIC_SYNDROM_NETWORK	BLANCO_MELO_COVID19_SARS_COV_2_INFECTION_CALU3_CELLS_UP	WALLACE_PROSTATE_CANCER_RACE_UP	FULCHER_INFLAMMATORY_RESPONSE_LECTIN_VS_LPS_DN
9023	CH25H	cholesterol 25-hydroxylase [Source:HGNC Symbol;Acc:HGNC:1907]		SMID_BREAST_CANCER_NORMAL_LIKE_UP			CHEN_METABOLIC_SYNDROM_NETWORK	BLANCO_MELO_COVID19_SARS_COV_2_INFECTION_CALU3_CELLS_UP
5552	SRGN	serglycin [Source:HGNC Symbol;Acc:HGNC:9361]		SMID_BREAST_CANCER_NORMAL_LIKE_UP			CHEN_METABOLIC_SYNDROM_NETWORK		WALLACE_PROSTATE_CANCER_RACE_UP
51316	PLAC8	placenta associated 8 [Source:HGNC Symbol;Acc:HGNC:19254]		SMID_BREAST_CANCER_NORMAL_LIKE_UP			CHEN_METABOLIC_SYNDROM_NETWORK		WALLACE_PROSTATE_CANCER_RACE_UP
26191	PTPN22	protein tyrosine phosphatase non-receptor type 22 [Source:HGNC Symbol;Acc:HGNC:9652]		SMID_BREAST_CANCER_NORMAL_LIKE_UP			CHEN_METABOLIC_SYNDROM_NETWORK		WALLACE_PROSTATE_CANCER_RACE_UP
55843	ARHGAP15	Rho GTPase activating protein 15 [Source:HGNC Symbol;Acc:HGNC:21030]		SMID_BREAST_CANCER_NORMAL_LIKE_UP			CHEN_METABOLIC_SYNDROM_NETWORK		WALLACE_PROSTATE_CANCER_RACE_UP
3683	ITGAL	integrin subunit alpha L [Source:HGNC Symbol;Acc:HGNC:6148]		SMID_BREAST_CANCER_NORMAL_LIKE_UP			CHEN_METABOLIC_SYNDROM_NETWORK		WALLACE_PROSTATE_CANCER_RACE_UP
952	CD38	CD38 molecule [Source:HGNC Symbol;Acc:HGNC:1667]		SMID_BREAST_CANCER_NORMAL_LIKE_UP			CHEN_METABOLIC_SYNDROM_NETWORK			FULCHER_INFLAMMATORY_RESPONSE_LECTIN_VS_LPS_DN
199	AIF1	allograft inflammatory factor 1 [Source:HGNC Symbol;Acc:HGNC:352]		SMID_BREAST_CANCER_NORMAL_LIKE_UP			CHEN_METABOLIC_SYNDROM_NETWORK			FULCHER_INFLAMMATORY_RESPONSE_LECTIN_VS_LPS_DN
1066	CES1	carboxylesterase 1 [Source:HGNC Symbol;Acc:HGNC:1863]		SMID_BREAST_CANCER_NORMAL_LIKE_UP			CHEN_METABOLIC_SYNDROM_NETWORK			FULCHER_INFLAMMATORY_RESPONSE_LECTIN_VS_LPS_DN
972	CD74	CD74 molecule [Source:HGNC Symbol;Acc:HGNC:1697]		SMID_BREAST_CANCER_NORMAL_LIKE_UP			CHEN_METABOLIC_SYNDROM_NETWORK				GOLDRATH_ANTIGEN_RESPONSE
81618	ITM2C	integral membrane protein 2C [Source:HGNC Symbol;Acc:HGNC:6175]		SMID_BREAST_CANCER_NORMAL_LIKE_UP			CHEN_METABOLIC_SYNDROM_NETWORK					WONG_ADULT_TISSUE_STEM_MODULE
4147	MATN2	matrilin 2 [Source:HGNC Symbol;Acc:HGNC:6908]		SMID_BREAST_CANCER_NORMAL_LIKE_UP			CHEN_METABOLIC_SYNDROM_NETWORK					WONG_ADULT_TISSUE_STEM_MODULE
3945	LDHB	lactate dehydrogenase B [Source:HGNC Symbol;Acc:HGNC:6541]		SMID_BREAST_CANCER_NORMAL_LIKE_UP			CHEN_METABOLIC_SYNDROM_NETWORK
933	CD22	CD22 molecule [Source:HGNC Symbol;Acc:HGNC:1643]		SMID_BREAST_CANCER_NORMAL_LIKE_UP			CHEN_METABOLIC_SYNDROM_NETWORK
80183	RUBCNL	rubicon like autophagy enhancer [Source:HGNC Symbol;Acc:HGNC:20420]		SMID_BREAST_CANCER_NORMAL_LIKE_UP			CHEN_METABOLIC_SYNDROM_NETWORK
60489	APOBEC3G	apolipoprotein B mRNA editing enzyme catalytic subunit 3G [Source:HGNC Symbol;Acc:HGNC:17357]		SMID_BREAST_CANCER_NORMAL_LIKE_UP				BLANCO_MELO_COVID19_SARS_COV_2_INFECTION_CALU3_CELLS_UP	WALLACE_PROSTATE_CANCER_RACE_UP	FULCHER_INFLAMMATORY_RESPONSE_LECTIN_VS_LPS_DN
27074	LAMP3	lysosomal associated membrane protein 3 [Source:HGNC Symbol;Acc:HGNC:14582]		SMID_BREAST_CANCER_NORMAL_LIKE_UP				BLANCO_MELO_COVID19_SARS_COV_2_INFECTION_CALU3_CELLS_UP	WALLACE_PROSTATE_CANCER_RACE_UP
5734	PTGER4	prostaglandin E receptor 4 [Source:HGNC Symbol;Acc:HGNC:9596]		SMID_BREAST_CANCER_NORMAL_LIKE_UP				BLANCO_MELO_COVID19_SARS_COV_2_INFECTION_CALU3_CELLS_UP		FULCHER_INFLAMMATORY_RESPONSE_LECTIN_VS_LPS_DN	GOLDRATH_ANTIGEN_RESPONSE	WONG_ADULT_TISSUE_STEM_MODULE
7940	LST1	leukocyte specific transcript 1 [Source:HGNC Symbol;Acc:HGNC:14189]		SMID_BREAST_CANCER_NORMAL_LIKE_UP				BLANCO_MELO_COVID19_SARS_COV_2_INFECTION_CALU3_CELLS_UP		FULCHER_INFLAMMATORY_RESPONSE_LECTIN_VS_LPS_DN		WONG_ADULT_TISSUE_STEM_MODULE
10253	SPRY2	sprouty RTK signaling antagonist 2 [Source:HGNC Symbol;Acc:HGNC:11270]		SMID_BREAST_CANCER_NORMAL_LIKE_UP				BLANCO_MELO_COVID19_SARS_COV_2_INFECTION_CALU3_CELLS_UP
81030	ZBP1	Z-DNA binding protein 1 [Source:HGNC Symbol;Acc:HGNC:16176]		SMID_BREAST_CANCER_NORMAL_LIKE_UP				BLANCO_MELO_COVID19_SARS_COV_2_INFECTION_CALU3_CELLS_UP
5175	PECAM1	platelet and endothelial cell adhesion molecule 1 [Source:HGNC Symbol;Acc:HGNC:8823]		SMID_BREAST_CANCER_NORMAL_LIKE_UP					WALLACE_PROSTATE_CANCER_RACE_UP	FULCHER_INFLAMMATORY_RESPONSE_LECTIN_VS_LPS_DN
1075	CTSC	cathepsin C [Source:HGNC Symbol;Acc:HGNC:2528]		SMID_BREAST_CANCER_NORMAL_LIKE_UP					WALLACE_PROSTATE_CANCER_RACE_UP	FULCHER_INFLAMMATORY_RESPONSE_LECTIN_VS_LPS_DN
931	MS4A1	membrane spanning 4-domains A1 [Source:HGNC Symbol;Acc:HGNC:7315]		SMID_BREAST_CANCER_NORMAL_LIKE_UP					WALLACE_PROSTATE_CANCER_RACE_UP		GOLDRATH_ANTIGEN_RESPONSE
3512	JCHAIN	joining chain of multimeric IgA and IgM [Source:HGNC Symbol;Acc:HGNC:5713]		SMID_BREAST_CANCER_NORMAL_LIKE_UP					WALLACE_PROSTATE_CANCER_RACE_UP		GOLDRATH_ANTIGEN_RESPONSE
3676	ITGA4	integrin subunit alpha 4 [Source:HGNC Symbol;Acc:HGNC:6140]		SMID_BREAST_CANCER_NORMAL_LIKE_UP					WALLACE_PROSTATE_CANCER_RACE_UP		GOLDRATH_ANTIGEN_RESPONSE
1880	GPR183	G protein-coupled receptor 183 [Source:HGNC Symbol;Acc:HGNC:3128]		SMID_BREAST_CANCER_NORMAL_LIKE_UP					WALLACE_PROSTATE_CANCER_RACE_UP
1191	CLU	clusterin [Source:HGNC Symbol;Acc:HGNC:2095]		SMID_BREAST_CANCER_NORMAL_LIKE_UP					WALLACE_PROSTATE_CANCER_RACE_UP
2791	GNG11	G protein subunit gamma 11 [Source:HGNC Symbol;Acc:HGNC:4403]		SMID_BREAST_CANCER_NORMAL_LIKE_UP					WALLACE_PROSTATE_CANCER_RACE_UP
5450	POU2AF1	POU class 2 homeobox associating factor 1 [Source:HGNC Symbol;Acc:HGNC:9211]		SMID_BREAST_CANCER_NORMAL_LIKE_UP					WALLACE_PROSTATE_CANCER_RACE_UP
6402	SELL	selectin L [Source:HGNC Symbol;Acc:HGNC:10720]		SMID_BREAST_CANCER_NORMAL_LIKE_UP					WALLACE_PROSTATE_CANCER_RACE_UP
864	RUNX3	RUNX family transcription factor 3 [Source:HGNC Symbol;Acc:HGNC:10473]		SMID_BREAST_CANCER_NORMAL_LIKE_UP					WALLACE_PROSTATE_CANCER_RACE_UP
29909	GPR171	G protein-coupled receptor 171 [Source:HGNC Symbol;Acc:HGNC:30057]		SMID_BREAST_CANCER_NORMAL_LIKE_UP					WALLACE_PROSTATE_CANCER_RACE_UP
474344	GIMAP6	GTPase, IMAP family member 6 [Source:HGNC Symbol;Acc:HGNC:21918]		SMID_BREAST_CANCER_NORMAL_LIKE_UP					WALLACE_PROSTATE_CANCER_RACE_UP
7122	CLDN5	claudin 5 [Source:HGNC Symbol;Acc:HGNC:2047]		SMID_BREAST_CANCER_NORMAL_LIKE_UP					WALLACE_PROSTATE_CANCER_RACE_UP
10863	ADAM28	ADAM metallopeptidase domain 28 [Source:HGNC Symbol;Acc:HGNC:206]		SMID_BREAST_CANCER_NORMAL_LIKE_UP					WALLACE_PROSTATE_CANCER_RACE_UP
653361	NCF1	neutrophil cytosolic factor 1 [Source:HGNC Symbol;Acc:HGNC:7660]		SMID_BREAST_CANCER_NORMAL_LIKE_UP						FULCHER_INFLAMMATORY_RESPONSE_LECTIN_VS_LPS_DN
216	ALDH1A1	aldehyde dehydrogenase 1 family member A1 [Source:HGNC Symbol;Acc:HGNC:402]		SMID_BREAST_CANCER_NORMAL_LIKE_UP						FULCHER_INFLAMMATORY_RESPONSE_LECTIN_VS_LPS_DN
8935	SKAP2	src kinase associated phosphoprotein 2 [Source:HGNC Symbol;Acc:HGNC:15687]		SMID_BREAST_CANCER_NORMAL_LIKE_UP							GOLDRATH_ANTIGEN_RESPONSE
10982	MAPRE2	microtubule associated protein RP/EB family member 2 [Source:HGNC Symbol;Acc:HGNC:6891]		SMID_BREAST_CANCER_NORMAL_LIKE_UP							GOLDRATH_ANTIGEN_RESPONSE
3004	GZMM	granzyme M [Source:HGNC Symbol;Acc:HGNC:4712]		SMID_BREAST_CANCER_NORMAL_LIKE_UP							GOLDRATH_ANTIGEN_RESPONSE
5579	PRKCB	protein kinase C beta [Source:HGNC Symbol;Acc:HGNC:9395]		SMID_BREAST_CANCER_NORMAL_LIKE_UP								WONG_ADULT_TISSUE_STEM_MODULE
9452	ITM2A	integral membrane protein 2A [Source:HGNC Symbol;Acc:HGNC:6173]		SMID_BREAST_CANCER_NORMAL_LIKE_UP								WONG_ADULT_TISSUE_STEM_MODULE
857	CAV1	caveolin 1 [Source:HGNC Symbol;Acc:HGNC:1527]		SMID_BREAST_CANCER_NORMAL_LIKE_UP								WONG_ADULT_TISSUE_STEM_MODULE
667	DST	dystonin [Source:HGNC Symbol;Acc:HGNC:1090]		SMID_BREAST_CANCER_NORMAL_LIKE_UP								WONG_ADULT_TISSUE_STEM_MODULE
3205	HOXA9	homeobox A9 [Source:HGNC Symbol;Acc:HGNC:5109]		SMID_BREAST_CANCER_NORMAL_LIKE_UP								WONG_ADULT_TISSUE_STEM_MODULE
5790	PTPRCAP	protein tyrosine phosphatase receptor type C associated protein [Source:HGNC Symbol;Acc:HGNC:9667]		SMID_BREAST_CANCER_NORMAL_LIKE_UP								WONG_ADULT_TISSUE_STEM_MODULE
80781	COL18A1	collagen type XVIII alpha 1 chain [Source:HGNC Symbol;Acc:HGNC:2195]		SMID_BREAST_CANCER_NORMAL_LIKE_UP								WONG_ADULT_TISSUE_STEM_MODULE
6689	SPIB	Spi-B transcription factor [Source:HGNC Symbol;Acc:HGNC:11242]		SMID_BREAST_CANCER_NORMAL_LIKE_UP
81553	CYRIA	CYFIP related Rac1 interactor A [Source:HGNC Symbol;Acc:HGNC:25373]		SMID_BREAST_CANCER_NORMAL_LIKE_UP
1540	CYLD	CYLD lysine 63 deubiquitinase [Source:HGNC Symbol;Acc:HGNC:2584]		SMID_BREAST_CANCER_NORMAL_LIKE_UP
29851	ICOS	inducible T cell costimulator [Source:HGNC Symbol;Acc:HGNC:5351]		SMID_BREAST_CANCER_NORMAL_LIKE_UP
23345	SYNE1	spectrin repeat containing nuclear envelope protein 1 [Source:HGNC Symbol;Acc:HGNC:17089]		SMID_BREAST_CANCER_NORMAL_LIKE_UP
9840	TESPA1	thymocyte expressed, positive selection associated 1 [Source:HGNC Symbol;Acc:HGNC:29109]		SMID_BREAST_CANCER_NORMAL_LIKE_UP
973	CD79A	CD79a molecule [Source:HGNC Symbol;Acc:HGNC:1698]		SMID_BREAST_CANCER_NORMAL_LIKE_UP
51237	MZB1	marginal zone B and B1 cell specific protein [Source:HGNC Symbol;Acc:HGNC:30125]		SMID_BREAST_CANCER_NORMAL_LIKE_UP
1803	DPP4	dipeptidyl peptidase 4 [Source:HGNC Symbol;Acc:HGNC:3009]		SMID_BREAST_CANCER_NORMAL_LIKE_UP
4068	SH2D1A	SH2 domain containing 1A [Source:HGNC Symbol;Acc:HGNC:10820]		SMID_BREAST_CANCER_NORMAL_LIKE_UP
27240	SIT1	signaling threshold regulating transmembrane adaptor 1 [Source:HGNC Symbol;Acc:HGNC:17710]		SMID_BREAST_CANCER_NORMAL_LIKE_UP
55790	CSGALNACT1	chondroitin sulfate N-acetylgalactosaminyltransferase 1 [Source:HGNC Symbol;Acc:HGNC:24290]		SMID_BREAST_CANCER_NORMAL_LIKE_UP
27065	NSG1	neuronal vesicle trafficking associated 1 [Source:HGNC Symbol;Acc:HGNC:18790]		SMID_BREAST_CANCER_NORMAL_LIKE_UP
7123	CLEC3B	C-type lectin domain family 3 member B [Source:HGNC Symbol;Acc:HGNC:11891]		SMID_BREAST_CANCER_NORMAL_LIKE_UP
3075	CFH	complement factor H [Source:HGNC Symbol;Acc:HGNC:4883]		SMID_BREAST_CANCER_NORMAL_LIKE_UP
5348	FXYD1	FXYD domain containing ion transport regulator 1 [Source:HGNC Symbol;Acc:HGNC:4025]		SMID_BREAST_CANCER_NORMAL_LIKE_UP
55704	CCDC88A	coiled-coil domain containing 88A [Source:HGNC Symbol;Acc:HGNC:25523]		SMID_BREAST_CANCER_NORMAL_LIKE_UP
923	CD6	CD6 molecule [Source:HGNC Symbol;Acc:HGNC:1691]		SMID_BREAST_CANCER_NORMAL_LIKE_UP
3983	ABLIM1	actin binding LIM protein 1 [Source:HGNC Symbol;Acc:HGNC:78]		SMID_BREAST_CANCER_NORMAL_LIKE_UP
6304	SATB1	SATB homeobox 1 [Source:HGNC Symbol;Acc:HGNC:10541]		SMID_BREAST_CANCER_NORMAL_LIKE_UP
4145	MATK	megakaryocyte-associated tyrosine kinase [Source:HGNC Symbol;Acc:HGNC:6906]		SMID_BREAST_CANCER_NORMAL_LIKE_UP
3399	ID3	inhibitor of DNA binding 3, HLH protein [Source:HGNC Symbol;Acc:HGNC:5362]		SMID_BREAST_CANCER_NORMAL_LIKE_UP
80310	PDGFD	platelet derived growth factor D [Source:HGNC Symbol;Acc:HGNC:30620]		SMID_BREAST_CANCER_NORMAL_LIKE_UP
9379	NRXN2	neurexin 2 [Source:HGNC Symbol;Acc:HGNC:8009]		SMID_BREAST_CANCER_NORMAL_LIKE_UP
259197	NCR3	natural cytotoxicity triggering receptor 3 [Source:HGNC Symbol;Acc:HGNC:19077]		SMID_BREAST_CANCER_NORMAL_LIKE_UP
1235	CCR6	C-C motif chemokine receptor 6 [Source:HGNC Symbol;Acc:HGNC:1607]		SMID_BREAST_CANCER_NORMAL_LIKE_UP
313	AOAH	acyloxyacyl hydrolase [Source:HGNC Symbol;Acc:HGNC:548]		SMID_BREAST_CANCER_NORMAL_LIKE_UP
79649	MAP7D3	MAP7 domain containing 3 [Source:HGNC Symbol;Acc:HGNC:25742]		SMID_BREAST_CANCER_NORMAL_LIKE_UP
4222	MEOX1	mesenchyme homeobox 1 [Source:HGNC Symbol;Acc:HGNC:7013]		SMID_BREAST_CANCER_NORMAL_LIKE_UP
7124	TNF	tumor necrosis factor [Source:HGNC Symbol;Acc:HGNC:11892]			REACTOME_CYTOKINE_SIGNALING_IN_IMMUNE_SYSTEM	LI_INDUCED_T_TO_NATURAL_KILLER_UP	CHEN_METABOLIC_SYNDROM_NETWORK	BLANCO_MELO_COVID19_SARS_COV_2_INFECTION_CALU3_CELLS_UP
302	ANXA2	annexin A2 [Source:HGNC Symbol;Acc:HGNC:537]			REACTOME_CYTOKINE_SIGNALING_IN_IMMUNE_SYSTEM	LI_INDUCED_T_TO_NATURAL_KILLER_UP	CHEN_METABOLIC_SYNDROM_NETWORK				GOLDRATH_ANTIGEN_RESPONSE
10538	BATF	basic leucine zipper ATF-like transcription factor [Source:HGNC Symbol;Acc:HGNC:958]			REACTOME_CYTOKINE_SIGNALING_IN_IMMUNE_SYSTEM	LI_INDUCED_T_TO_NATURAL_KILLER_UP	CHEN_METABOLIC_SYNDROM_NETWORK
7431	VIM	vimentin [Source:HGNC Symbol;Acc:HGNC:12692]			REACTOME_CYTOKINE_SIGNALING_IN_IMMUNE_SYSTEM	LI_INDUCED_T_TO_NATURAL_KILLER_UP	CHEN_METABOLIC_SYNDROM_NETWORK
84868	HAVCR2	hepatitis A virus cellular receptor 2 [Source:HGNC Symbol;Acc:HGNC:18437]			REACTOME_CYTOKINE_SIGNALING_IN_IMMUNE_SYSTEM	LI_INDUCED_T_TO_NATURAL_KILLER_UP	CHEN_METABOLIC_SYNDROM_NETWORK
8784	TNFRSF18	TNF receptor superfamily member 18 [Source:HGNC Symbol;Acc:HGNC:11914]			REACTOME_CYTOKINE_SIGNALING_IN_IMMUNE_SYSTEM	LI_INDUCED_T_TO_NATURAL_KILLER_UP	CHEN_METABOLIC_SYNDROM_NETWORK
10581	IFITM2	interferon induced transmembrane protein 2 [Source:HGNC Symbol;Acc:HGNC:5413]			REACTOME_CYTOKINE_SIGNALING_IN_IMMUNE_SYSTEM	LI_INDUCED_T_TO_NATURAL_KILLER_UP		BLANCO_MELO_COVID19_SARS_COV_2_INFECTION_CALU3_CELLS_UP	WALLACE_PROSTATE_CANCER_RACE_UP	FULCHER_INFLAMMATORY_RESPONSE_LECTIN_VS_LPS_DN
3604	TNFRSF9	TNF receptor superfamily member 9 [Source:HGNC Symbol;Acc:HGNC:11924]			REACTOME_CYTOKINE_SIGNALING_IN_IMMUNE_SYSTEM	LI_INDUCED_T_TO_NATURAL_KILLER_UP		BLANCO_MELO_COVID19_SARS_COV_2_INFECTION_CALU3_CELLS_UP			GOLDRATH_ANTIGEN_RESPONSE
10410	IFITM3	interferon induced transmembrane protein 3 [Source:HGNC Symbol;Acc:HGNC:5414]			REACTOME_CYTOKINE_SIGNALING_IN_IMMUNE_SYSTEM	LI_INDUCED_T_TO_NATURAL_KILLER_UP			WALLACE_PROSTATE_CANCER_RACE_UP	FULCHER_INFLAMMATORY_RESPONSE_LECTIN_VS_LPS_DN	GOLDRATH_ANTIGEN_RESPONSE	WONG_ADULT_TISSUE_STEM_MODULE
3458	IFNG	interferon gamma [Source:HGNC Symbol;Acc:HGNC:5438]			REACTOME_CYTOKINE_SIGNALING_IN_IMMUNE_SYSTEM	LI_INDUCED_T_TO_NATURAL_KILLER_UP			WALLACE_PROSTATE_CANCER_RACE_UP		GOLDRATH_ANTIGEN_RESPONSE	WONG_ADULT_TISSUE_STEM_MODULE
2634	GBP2	guanylate binding protein 2 [Source:HGNC Symbol;Acc:HGNC:4183]			REACTOME_CYTOKINE_SIGNALING_IN_IMMUNE_SYSTEM	LI_INDUCED_T_TO_NATURAL_KILLER_UP				FULCHER_INFLAMMATORY_RESPONSE_LECTIN_VS_LPS_DN		WONG_ADULT_TISSUE_STEM_MODULE
1026	CDKN1A	cyclin dependent kinase inhibitor 1A [Source:HGNC Symbol;Acc:HGNC:1784]			REACTOME_CYTOKINE_SIGNALING_IN_IMMUNE_SYSTEM	LI_INDUCED_T_TO_NATURAL_KILLER_UP						WONG_ADULT_TISSUE_STEM_MODULE
3726	JUNB	JunB proto-oncogene, AP-1 transcription factor subunit [Source:HGNC Symbol;Acc:HGNC:6205]			REACTOME_CYTOKINE_SIGNALING_IN_IMMUNE_SYSTEM	LI_INDUCED_T_TO_NATURAL_KILLER_UP						WONG_ADULT_TISSUE_STEM_MODULE
4790	NFKB1	nuclear factor kappa B subunit 1 [Source:HGNC Symbol;Acc:HGNC:7794]			REACTOME_CYTOKINE_SIGNALING_IN_IMMUNE_SYSTEM	LI_INDUCED_T_TO_NATURAL_KILLER_UP
1848	DUSP6	dual specificity phosphatase 6 [Source:HGNC Symbol;Acc:HGNC:3072]			REACTOME_CYTOKINE_SIGNALING_IN_IMMUNE_SYSTEM	LI_INDUCED_T_TO_NATURAL_KILLER_UP
5008	OSM	oncostatin M [Source:HGNC Symbol;Acc:HGNC:8506]			REACTOME_CYTOKINE_SIGNALING_IN_IMMUNE_SYSTEM	LI_INDUCED_T_TO_NATURAL_KILLER_UP
4049	LTA	lymphotoxin alpha [Source:HGNC Symbol;Acc:HGNC:6709]			REACTOME_CYTOKINE_SIGNALING_IN_IMMUNE_SYSTEM	LI_INDUCED_T_TO_NATURAL_KILLER_UP
3437	IFIT3	interferon induced protein with tetratricopeptide repeats 3 [Source:HGNC Symbol;Acc:HGNC:5411]			REACTOME_CYTOKINE_SIGNALING_IN_IMMUNE_SYSTEM		CHEN_METABOLIC_SYNDROM_NETWORK	BLANCO_MELO_COVID19_SARS_COV_2_INFECTION_CALU3_CELLS_UP	WALLACE_PROSTATE_CANCER_RACE_UP	FULCHER_INFLAMMATORY_RESPONSE_LECTIN_VS_LPS_DN
1326	MAP3K8	mitogen-activated protein kinase kinase kinase 8 [Source:HGNC Symbol;Acc:HGNC:6860]			REACTOME_CYTOKINE_SIGNALING_IN_IMMUNE_SYSTEM		CHEN_METABOLIC_SYNDROM_NETWORK	BLANCO_MELO_COVID19_SARS_COV_2_INFECTION_CALU3_CELLS_UP		FULCHER_INFLAMMATORY_RESPONSE_LECTIN_VS_LPS_DN
8638	OASL	2'-5'-oligoadenylate synthetase like [Source:HGNC Symbol;Acc:HGNC:8090]			REACTOME_CYTOKINE_SIGNALING_IN_IMMUNE_SYSTEM		CHEN_METABOLIC_SYNDROM_NETWORK	BLANCO_MELO_COVID19_SARS_COV_2_INFECTION_CALU3_CELLS_UP		FULCHER_INFLAMMATORY_RESPONSE_LECTIN_VS_LPS_DN
4938	OAS1	2'-5'-oligoadenylate synthetase 1 [Source:HGNC Symbol;Acc:HGNC:8086]			REACTOME_CYTOKINE_SIGNALING_IN_IMMUNE_SYSTEM		CHEN_METABOLIC_SYNDROM_NETWORK	BLANCO_MELO_COVID19_SARS_COV_2_INFECTION_CALU3_CELLS_UP		FULCHER_INFLAMMATORY_RESPONSE_LECTIN_VS_LPS_DN
3433	IFIT2	interferon induced protein with tetratricopeptide repeats 2 [Source:HGNC Symbol;Acc:HGNC:5409]			REACTOME_CYTOKINE_SIGNALING_IN_IMMUNE_SYSTEM		CHEN_METABOLIC_SYNDROM_NETWORK	BLANCO_MELO_COVID19_SARS_COV_2_INFECTION_CALU3_CELLS_UP		FULCHER_INFLAMMATORY_RESPONSE_LECTIN_VS_LPS_DN
3725	JUN	Jun proto-oncogene, AP-1 transcription factor subunit [Source:HGNC Symbol;Acc:HGNC:6204]			REACTOME_CYTOKINE_SIGNALING_IN_IMMUNE_SYSTEM		CHEN_METABOLIC_SYNDROM_NETWORK	BLANCO_MELO_COVID19_SARS_COV_2_INFECTION_CALU3_CELLS_UP				WONG_ADULT_TISSUE_STEM_MODULE
10673	TNFSF13B	TNF superfamily member 13b [Source:HGNC Symbol;Acc:HGNC:11929]			REACTOME_CYTOKINE_SIGNALING_IN_IMMUNE_SYSTEM		CHEN_METABOLIC_SYNDROM_NETWORK	BLANCO_MELO_COVID19_SARS_COV_2_INFECTION_CALU3_CELLS_UP
3429	IFI27	interferon alpha inducible protein 27 [Source:HGNC Symbol;Acc:HGNC:5397]			REACTOME_CYTOKINE_SIGNALING_IN_IMMUNE_SYSTEM		CHEN_METABOLIC_SYNDROM_NETWORK		WALLACE_PROSTATE_CANCER_RACE_UP	FULCHER_INFLAMMATORY_RESPONSE_LECTIN_VS_LPS_DN
3117	HLA-DQA1	major histocompatibility complex, class II, DQ alpha 1 [Source:HGNC Symbol;Acc:HGNC:4942]			REACTOME_CYTOKINE_SIGNALING_IN_IMMUNE_SYSTEM		CHEN_METABOLIC_SYNDROM_NETWORK		WALLACE_PROSTATE_CANCER_RACE_UP		GOLDRATH_ANTIGEN_RESPONSE
1439	CSF2RB	colony stimulating factor 2 receptor subunit beta [Source:HGNC Symbol;Acc:HGNC:2436]			REACTOME_CYTOKINE_SIGNALING_IN_IMMUNE_SYSTEM		CHEN_METABOLIC_SYNDROM_NETWORK		WALLACE_PROSTATE_CANCER_RACE_UP
2209	FCGR1A	Fc fragment of IgG receptor Ia [Source:HGNC Symbol;Acc:HGNC:3613]			REACTOME_CYTOKINE_SIGNALING_IN_IMMUNE_SYSTEM		CHEN_METABOLIC_SYNDROM_NETWORK			FULCHER_INFLAMMATORY_RESPONSE_LECTIN_VS_LPS_DN
1441	CSF3R	colony stimulating factor 3 receptor [Source:HGNC Symbol;Acc:HGNC:2439]			REACTOME_CYTOKINE_SIGNALING_IN_IMMUNE_SYSTEM		CHEN_METABOLIC_SYNDROM_NETWORK			FULCHER_INFLAMMATORY_RESPONSE_LECTIN_VS_LPS_DN
3687	ITGAX	integrin subunit alpha X [Source:HGNC Symbol;Acc:HGNC:6152]			REACTOME_CYTOKINE_SIGNALING_IN_IMMUNE_SYSTEM		CHEN_METABOLIC_SYNDROM_NETWORK				GOLDRATH_ANTIGEN_RESPONSE
5971	RELB	RELB proto-oncogene, NF-kB subunit [Source:HGNC Symbol;Acc:HGNC:9956]			REACTOME_CYTOKINE_SIGNALING_IN_IMMUNE_SYSTEM		CHEN_METABOLIC_SYNDROM_NETWORK					WONG_ADULT_TISSUE_STEM_MODULE
3459	IFNGR1	interferon gamma receptor 1 [Source:HGNC Symbol;Acc:HGNC:5439]			REACTOME_CYTOKINE_SIGNALING_IN_IMMUNE_SYSTEM		CHEN_METABOLIC_SYNDROM_NETWORK					WONG_ADULT_TISSUE_STEM_MODULE
3936	LCP1	lymphocyte cytosolic protein 1 [Source:HGNC Symbol;Acc:HGNC:6528]			REACTOME_CYTOKINE_SIGNALING_IN_IMMUNE_SYSTEM		CHEN_METABOLIC_SYNDROM_NETWORK
4170	MCL1	MCL1 apoptosis regulator, BCL2 family member [Source:HGNC Symbol;Acc:HGNC:6943]			REACTOME_CYTOKINE_SIGNALING_IN_IMMUNE_SYSTEM		CHEN_METABOLIC_SYNDROM_NETWORK
4791	NFKB2	nuclear factor kappa B subunit 2 [Source:HGNC Symbol;Acc:HGNC:7795]			REACTOME_CYTOKINE_SIGNALING_IN_IMMUNE_SYSTEM		CHEN_METABOLIC_SYNDROM_NETWORK
2316	FLNA	filamin A [Source:HGNC Symbol;Acc:HGNC:3754]			REACTOME_CYTOKINE_SIGNALING_IN_IMMUNE_SYSTEM		CHEN_METABOLIC_SYNDROM_NETWORK
5777	PTPN6	protein tyrosine phosphatase non-receptor type 6 [Source:HGNC Symbol;Acc:HGNC:9658]			REACTOME_CYTOKINE_SIGNALING_IN_IMMUNE_SYSTEM		CHEN_METABOLIC_SYNDROM_NETWORK
26469	PTPN18	protein tyrosine phosphatase non-receptor type 18 [Source:HGNC Symbol;Acc:HGNC:9649]			REACTOME_CYTOKINE_SIGNALING_IN_IMMUNE_SYSTEM		CHEN_METABOLIC_SYNDROM_NETWORK
6850	SYK	spleen associated tyrosine kinase [Source:HGNC Symbol;Acc:HGNC:11491]			REACTOME_CYTOKINE_SIGNALING_IN_IMMUNE_SYSTEM		CHEN_METABOLIC_SYNDROM_NETWORK
2633	GBP1	guanylate binding protein 1 [Source:HGNC Symbol;Acc:HGNC:4182]			REACTOME_CYTOKINE_SIGNALING_IN_IMMUNE_SYSTEM			BLANCO_MELO_COVID19_SARS_COV_2_INFECTION_CALU3_CELLS_UP	WALLACE_PROSTATE_CANCER_RACE_UP	FULCHER_INFLAMMATORY_RESPONSE_LECTIN_VS_LPS_DN
4599	MX1	MX dynamin like GTPase 1 [Source:HGNC Symbol;Acc:HGNC:7532]			REACTOME_CYTOKINE_SIGNALING_IN_IMMUNE_SYSTEM			BLANCO_MELO_COVID19_SARS_COV_2_INFECTION_CALU3_CELLS_UP	WALLACE_PROSTATE_CANCER_RACE_UP	FULCHER_INFLAMMATORY_RESPONSE_LECTIN_VS_LPS_DN
3434	IFIT1	interferon induced protein with tetratricopeptide repeats 1 [Source:HGNC Symbol;Acc:HGNC:5407]			REACTOME_CYTOKINE_SIGNALING_IN_IMMUNE_SYSTEM			BLANCO_MELO_COVID19_SARS_COV_2_INFECTION_CALU3_CELLS_UP	WALLACE_PROSTATE_CANCER_RACE_UP	FULCHER_INFLAMMATORY_RESPONSE_LECTIN_VS_LPS_DN
91543	RSAD2	radical S-adenosyl methionine domain containing 2 [Source:HGNC Symbol;Acc:HGNC:30908]			REACTOME_CYTOKINE_SIGNALING_IN_IMMUNE_SYSTEM			BLANCO_MELO_COVID19_SARS_COV_2_INFECTION_CALU3_CELLS_UP	WALLACE_PROSTATE_CANCER_RACE_UP	FULCHER_INFLAMMATORY_RESPONSE_LECTIN_VS_LPS_DN
4600	MX2	MX dynamin like GTPase 2 [Source:HGNC Symbol;Acc:HGNC:7533]			REACTOME_CYTOKINE_SIGNALING_IN_IMMUNE_SYSTEM			BLANCO_MELO_COVID19_SARS_COV_2_INFECTION_CALU3_CELLS_UP	WALLACE_PROSTATE_CANCER_RACE_UP	FULCHER_INFLAMMATORY_RESPONSE_LECTIN_VS_LPS_DN
54739	XAF1	XIAP associated factor 1 [Source:HGNC Symbol;Acc:HGNC:30932]			REACTOME_CYTOKINE_SIGNALING_IN_IMMUNE_SYSTEM			BLANCO_MELO_COVID19_SARS_COV_2_INFECTION_CALU3_CELLS_UP	WALLACE_PROSTATE_CANCER_RACE_UP	FULCHER_INFLAMMATORY_RESPONSE_LECTIN_VS_LPS_DN
51191	HERC5	HECT and RLD domain containing E3 ubiquitin protein ligase 5 [Source:HGNC Symbol;Acc:HGNC:24368]			REACTOME_CYTOKINE_SIGNALING_IN_IMMUNE_SYSTEM			BLANCO_MELO_COVID19_SARS_COV_2_INFECTION_CALU3_CELLS_UP	WALLACE_PROSTATE_CANCER_RACE_UP	FULCHER_INFLAMMATORY_RESPONSE_LECTIN_VS_LPS_DN
4939	OAS2	2'-5'-oligoadenylate synthetase 2 [Source:HGNC Symbol;Acc:HGNC:8087]			REACTOME_CYTOKINE_SIGNALING_IN_IMMUNE_SYSTEM			BLANCO_MELO_COVID19_SARS_COV_2_INFECTION_CALU3_CELLS_UP	WALLACE_PROSTATE_CANCER_RACE_UP	FULCHER_INFLAMMATORY_RESPONSE_LECTIN_VS_LPS_DN
9636	ISG15	ISG15 ubiquitin like modifier [Source:HGNC Symbol;Acc:HGNC:4053]			REACTOME_CYTOKINE_SIGNALING_IN_IMMUNE_SYSTEM			BLANCO_MELO_COVID19_SARS_COV_2_INFECTION_CALU3_CELLS_UP	WALLACE_PROSTATE_CANCER_RACE_UP			WONG_ADULT_TISSUE_STEM_MODULE
6772	STAT1	signal transducer and activator of transcription 1 [Source:HGNC Symbol;Acc:HGNC:11362]			REACTOME_CYTOKINE_SIGNALING_IN_IMMUNE_SYSTEM			BLANCO_MELO_COVID19_SARS_COV_2_INFECTION_CALU3_CELLS_UP	WALLACE_PROSTATE_CANCER_RACE_UP
8660	IRS2	insulin receptor substrate 2 [Source:HGNC Symbol;Acc:HGNC:6126]			REACTOME_CYTOKINE_SIGNALING_IN_IMMUNE_SYSTEM			BLANCO_MELO_COVID19_SARS_COV_2_INFECTION_CALU3_CELLS_UP	WALLACE_PROSTATE_CANCER_RACE_UP
3659	IRF1	interferon regulatory factor 1 [Source:HGNC Symbol;Acc:HGNC:6116]			REACTOME_CYTOKINE_SIGNALING_IN_IMMUNE_SYSTEM			BLANCO_MELO_COVID19_SARS_COV_2_INFECTION_CALU3_CELLS_UP	WALLACE_PROSTATE_CANCER_RACE_UP
3627	CXCL10	C-X-C motif chemokine ligand 10 [Source:HGNC Symbol;Acc:HGNC:10637]			REACTOME_CYTOKINE_SIGNALING_IN_IMMUNE_SYSTEM			BLANCO_MELO_COVID19_SARS_COV_2_INFECTION_CALU3_CELLS_UP		FULCHER_INFLAMMATORY_RESPONSE_LECTIN_VS_LPS_DN
11274	USP18	ubiquitin specific peptidase 18 [Source:HGNC Symbol;Acc:HGNC:12616]			REACTOME_CYTOKINE_SIGNALING_IN_IMMUNE_SYSTEM			BLANCO_MELO_COVID19_SARS_COV_2_INFECTION_CALU3_CELLS_UP		FULCHER_INFLAMMATORY_RESPONSE_LECTIN_VS_LPS_DN
4940	OAS3	2'-5'-oligoadenylate synthetase 3 [Source:HGNC Symbol;Acc:HGNC:8088]			REACTOME_CYTOKINE_SIGNALING_IN_IMMUNE_SYSTEM			BLANCO_MELO_COVID19_SARS_COV_2_INFECTION_CALU3_CELLS_UP		FULCHER_INFLAMMATORY_RESPONSE_LECTIN_VS_LPS_DN
4792	NFKBIA	NFKB inhibitor alpha [Source:HGNC Symbol;Acc:HGNC:7797]			REACTOME_CYTOKINE_SIGNALING_IN_IMMUNE_SYSTEM			BLANCO_MELO_COVID19_SARS_COV_2_INFECTION_CALU3_CELLS_UP				WONG_ADULT_TISSUE_STEM_MODULE
3665	IRF7	interferon regulatory factor 7 [Source:HGNC Symbol;Acc:HGNC:6122]			REACTOME_CYTOKINE_SIGNALING_IN_IMMUNE_SYSTEM			BLANCO_MELO_COVID19_SARS_COV_2_INFECTION_CALU3_CELLS_UP				WONG_ADULT_TISSUE_STEM_MODULE
4502	MT2A	metallothionein 2A [Source:HGNC Symbol;Acc:HGNC:7406]			REACTOME_CYTOKINE_SIGNALING_IN_IMMUNE_SYSTEM			BLANCO_MELO_COVID19_SARS_COV_2_INFECTION_CALU3_CELLS_UP
3576	CXCL8	C-X-C motif chemokine ligand 8 [Source:HGNC Symbol;Acc:HGNC:6025]			REACTOME_CYTOKINE_SIGNALING_IN_IMMUNE_SYSTEM			BLANCO_MELO_COVID19_SARS_COV_2_INFECTION_CALU3_CELLS_UP
3430	IFI35	interferon induced protein 35 [Source:HGNC Symbol;Acc:HGNC:5399]			REACTOME_CYTOKINE_SIGNALING_IN_IMMUNE_SYSTEM			BLANCO_MELO_COVID19_SARS_COV_2_INFECTION_CALU3_CELLS_UP
3965	LGALS9	galectin 9 [Source:HGNC Symbol;Acc:HGNC:6570]			REACTOME_CYTOKINE_SIGNALING_IN_IMMUNE_SYSTEM			BLANCO_MELO_COVID19_SARS_COV_2_INFECTION_CALU3_CELLS_UP
684	BST2	bone marrow stromal cell antigen 2 [Source:HGNC Symbol;Acc:HGNC:1119]			REACTOME_CYTOKINE_SIGNALING_IN_IMMUNE_SYSTEM			BLANCO_MELO_COVID19_SARS_COV_2_INFECTION_CALU3_CELLS_UP
5610	EIF2AK2	eukaryotic translation initiation factor 2 alpha kinase 2 [Source:HGNC Symbol;Acc:HGNC:9437]			REACTOME_CYTOKINE_SIGNALING_IN_IMMUNE_SYSTEM			BLANCO_MELO_COVID19_SARS_COV_2_INFECTION_CALU3_CELLS_UP
6364	CCL20	C-C motif chemokine ligand 20 [Source:HGNC Symbol;Acc:HGNC:10619]			REACTOME_CYTOKINE_SIGNALING_IN_IMMUNE_SYSTEM			BLANCO_MELO_COVID19_SARS_COV_2_INFECTION_CALU3_CELLS_UP
115362	GBP5	guanylate binding protein 5 [Source:HGNC Symbol;Acc:HGNC:19895]			REACTOME_CYTOKINE_SIGNALING_IN_IMMUNE_SYSTEM			BLANCO_MELO_COVID19_SARS_COV_2_INFECTION_CALU3_CELLS_UP
115361	GBP4	guanylate binding protein 4 [Source:HGNC Symbol;Acc:HGNC:20480]			REACTOME_CYTOKINE_SIGNALING_IN_IMMUNE_SYSTEM			BLANCO_MELO_COVID19_SARS_COV_2_INFECTION_CALU3_CELLS_UP
3115	HLA-DPB1	major histocompatibility complex, class II, DP beta 1 [Source:HGNC Symbol;Acc:HGNC:4940]			REACTOME_CYTOKINE_SIGNALING_IN_IMMUNE_SYSTEM				WALLACE_PROSTATE_CANCER_RACE_UP
8651	SOCS1	suppressor of cytokine signaling 1 [Source:HGNC Symbol;Acc:HGNC:19383]			REACTOME_CYTOKINE_SIGNALING_IN_IMMUNE_SYSTEM				WALLACE_PROSTATE_CANCER_RACE_UP
2537	IFI6	interferon alpha inducible protein 6 [Source:HGNC Symbol;Acc:HGNC:4054]			REACTOME_CYTOKINE_SIGNALING_IN_IMMUNE_SYSTEM				WALLACE_PROSTATE_CANCER_RACE_UP
3135	HLA-G	major histocompatibility complex, class I, G [Source:HGNC Symbol;Acc:HGNC:4964]			REACTOME_CYTOKINE_SIGNALING_IN_IMMUNE_SYSTEM				WALLACE_PROSTATE_CANCER_RACE_UP
3606	IL18	interleukin 18 [Source:HGNC Symbol;Acc:HGNC:5986]			REACTOME_CYTOKINE_SIGNALING_IN_IMMUNE_SYSTEM					FULCHER_INFLAMMATORY_RESPONSE_LECTIN_VS_LPS_DN		WONG_ADULT_TISSUE_STEM_MODULE
3559	IL2RA	interleukin 2 receptor subunit alpha [Source:HGNC Symbol;Acc:HGNC:6008]			REACTOME_CYTOKINE_SIGNALING_IN_IMMUNE_SYSTEM						GOLDRATH_ANTIGEN_RESPONSE	WONG_ADULT_TISSUE_STEM_MODULE
3662	IRF4	interferon regulatory factor 4 [Source:HGNC Symbol;Acc:HGNC:6119]			REACTOME_CYTOKINE_SIGNALING_IN_IMMUNE_SYSTEM						GOLDRATH_ANTIGEN_RESPONSE
301	ANXA1	annexin A1 [Source:HGNC Symbol;Acc:HGNC:533]			REACTOME_CYTOKINE_SIGNALING_IN_IMMUNE_SYSTEM						GOLDRATH_ANTIGEN_RESPONSE
3688	ITGB1	integrin subunit beta 1 [Source:HGNC Symbol;Acc:HGNC:6153]			REACTOME_CYTOKINE_SIGNALING_IN_IMMUNE_SYSTEM						GOLDRATH_ANTIGEN_RESPONSE
356	FASLG	Fas ligand [Source:HGNC Symbol;Acc:HGNC:11936]			REACTOME_CYTOKINE_SIGNALING_IN_IMMUNE_SYSTEM						GOLDRATH_ANTIGEN_RESPONSE
5292	PIM1	Pim-1 proto-oncogene, serine/threonine kinase [Source:HGNC Symbol;Acc:HGNC:8986]			REACTOME_CYTOKINE_SIGNALING_IN_IMMUNE_SYSTEM						GOLDRATH_ANTIGEN_RESPONSE
2625	GATA3	GATA binding protein 3 [Source:HGNC Symbol;Acc:HGNC:4172]			REACTOME_CYTOKINE_SIGNALING_IN_IMMUNE_SYSTEM							WONG_ADULT_TISSUE_STEM_MODULE
4478	MSN	moesin [Source:HGNC Symbol;Acc:HGNC:7373]			REACTOME_CYTOKINE_SIGNALING_IN_IMMUNE_SYSTEM							WONG_ADULT_TISSUE_STEM_MODULE
2335	FN1	fibronectin 1 [Source:HGNC Symbol;Acc:HGNC:3778]			REACTOME_CYTOKINE_SIGNALING_IN_IMMUNE_SYSTEM							WONG_ADULT_TISSUE_STEM_MODULE
3716	JAK1	Janus kinase 1 [Source:HGNC Symbol;Acc:HGNC:6190]			REACTOME_CYTOKINE_SIGNALING_IN_IMMUNE_SYSTEM							WONG_ADULT_TISSUE_STEM_MODULE
4684	NCAM1	neural cell adhesion molecule 1 [Source:HGNC Symbol;Acc:HGNC:7656]			REACTOME_CYTOKINE_SIGNALING_IN_IMMUNE_SYSTEM							WONG_ADULT_TISSUE_STEM_MODULE
1846	DUSP4	dual specificity phosphatase 4 [Source:HGNC Symbol;Acc:HGNC:3070]			REACTOME_CYTOKINE_SIGNALING_IN_IMMUNE_SYSTEM							WONG_ADULT_TISSUE_STEM_MODULE
5782	PTPN12	protein tyrosine phosphatase non-receptor type 12 [Source:HGNC Symbol;Acc:HGNC:9645]			REACTOME_CYTOKINE_SIGNALING_IN_IMMUNE_SYSTEM							WONG_ADULT_TISSUE_STEM_MODULE
9235	IL32	interleukin 32 [Source:HGNC Symbol;Acc:HGNC:16830]			REACTOME_CYTOKINE_SIGNALING_IN_IMMUNE_SYSTEM
7293	TNFRSF4	TNF receptor superfamily member 4 [Source:HGNC Symbol;Acc:HGNC:11918]			REACTOME_CYTOKINE_SIGNALING_IN_IMMUNE_SYSTEM
3563	IL3RA	interleukin 3 receptor subunit alpha [Source:HGNC Symbol;Acc:HGNC:6012]			REACTOME_CYTOKINE_SIGNALING_IN_IMMUNE_SYSTEM
3605	IL17A	interleukin 17A [Source:HGNC Symbol;Acc:HGNC:5981]			REACTOME_CYTOKINE_SIGNALING_IN_IMMUNE_SYSTEM
3118	HLA-DQA2	major histocompatibility complex, class II, DQ alpha 2 [Source:HGNC Symbol;Acc:HGNC:4943]			REACTOME_CYTOKINE_SIGNALING_IN_IMMUNE_SYSTEM
596	BCL2	BCL2 apoptosis regulator [Source:HGNC Symbol;Acc:HGNC:990]			REACTOME_CYTOKINE_SIGNALING_IN_IMMUNE_SYSTEM
23118	TAB2	TGF-beta activated kinase 1 (MAP3K7) binding protein 2 [Source:HGNC Symbol;Acc:HGNC:17075]			REACTOME_CYTOKINE_SIGNALING_IN_IMMUNE_SYSTEM
7076	TIMP1	TIMP metallopeptidase inhibitor 1 [Source:HGNC Symbol;Acc:HGNC:11820]			REACTOME_CYTOKINE_SIGNALING_IN_IMMUNE_SYSTEM
8357	H3C10	H3 clustered histone 10 [Source:HGNC Symbol;Acc:HGNC:4775]			REACTOME_CYTOKINE_SIGNALING_IN_IMMUNE_SYSTEM
8744	TNFSF9	TNF superfamily member 9 [Source:HGNC Symbol;Acc:HGNC:11939]			REACTOME_CYTOKINE_SIGNALING_IN_IMMUNE_SYSTEM
57162	PELI1	pellino E3 ubiquitin protein ligase 1 [Source:HGNC Symbol;Acc:HGNC:8827]			REACTOME_CYTOKINE_SIGNALING_IN_IMMUNE_SYSTEM
3595	IL12RB2	interleukin 12 receptor subunit beta 2 [Source:HGNC Symbol;Acc:HGNC:5972]			REACTOME_CYTOKINE_SIGNALING_IN_IMMUNE_SYSTEM
3127	HLA-DRB5	major histocompatibility complex, class II, DR beta 5 [Source:HGNC Symbol;Acc:HGNC:4953]			REACTOME_CYTOKINE_SIGNALING_IN_IMMUNE_SYSTEM
4609	MYC	MYC proto-oncogene, bHLH transcription factor [Source:HGNC Symbol;Acc:HGNC:7553]			REACTOME_CYTOKINE_SIGNALING_IN_IMMUNE_SYSTEM
3572	IL6ST	interleukin 6 signal transducer [Source:HGNC Symbol;Acc:HGNC:6021]			REACTOME_CYTOKINE_SIGNALING_IN_IMMUNE_SYSTEM
1901	S1PR1	sphingosine-1-phosphate receptor 1 [Source:HGNC Symbol;Acc:HGNC:3165]			REACTOME_CYTOKINE_SIGNALING_IN_IMMUNE_SYSTEM
1027	CDKN1B	cyclin dependent kinase inhibitor 1B [Source:HGNC Symbol;Acc:HGNC:1785]			REACTOME_CYTOKINE_SIGNALING_IN_IMMUNE_SYSTEM
5594	MAPK1	mitogen-activated protein kinase 1 [Source:HGNC Symbol;Acc:HGNC:6871]			REACTOME_CYTOKINE_SIGNALING_IN_IMMUNE_SYSTEM
27250	PDCD4	programmed cell death 4 [Source:HGNC Symbol;Acc:HGNC:8763]			REACTOME_CYTOKINE_SIGNALING_IN_IMMUNE_SYSTEM
3581	IL9R	interleukin 9 receptor [Source:HGNC Symbol;Acc:HGNC:6030]			REACTOME_CYTOKINE_SIGNALING_IN_IMMUNE_SYSTEM
8968	H3C7	H3 clustered histone 7 [Source:HGNC Symbol;Acc:HGNC:4773]			REACTOME_CYTOKINE_SIGNALING_IN_IMMUNE_SYSTEM
6349	CCL3L1	C-C motif chemokine ligand 3 like 1 [Source:HGNC Symbol;Acc:HGNC:10628]			REACTOME_CYTOKINE_SIGNALING_IN_IMMUNE_SYSTEM
149233	IL23R	interleukin 23 receptor [Source:HGNC Symbol;Acc:HGNC:19100]			REACTOME_CYTOKINE_SIGNALING_IN_IMMUNE_SYSTEM
8352	H3C3	H3 clustered histone 3 [Source:HGNC Symbol;Acc:HGNC:4768]			REACTOME_CYTOKINE_SIGNALING_IN_IMMUNE_SYSTEM
8350	H3C1	H3 clustered histone 1 [Source:HGNC Symbol;Acc:HGNC:4766]			REACTOME_CYTOKINE_SIGNALING_IN_IMMUNE_SYSTEM
598	BCL2L1	BCL2 like 1 [Source:HGNC Symbol;Acc:HGNC:992]			REACTOME_CYTOKINE_SIGNALING_IN_IMMUNE_SYSTEM
6097	RORC	RAR related orphan receptor C [Source:HGNC Symbol;Acc:HGNC:10260]			REACTOME_CYTOKINE_SIGNALING_IN_IMMUNE_SYSTEM
8672	EIF4G3	eukaryotic translation initiation factor 4 gamma 3 [Source:HGNC Symbol;Acc:HGNC:3298]			REACTOME_CYTOKINE_SIGNALING_IN_IMMUNE_SYSTEM
970	CD70	CD70 molecule [Source:HGNC Symbol;Acc:HGNC:11937]			REACTOME_CYTOKINE_SIGNALING_IN_IMMUNE_SYSTEM
944	TNFSF8	TNF superfamily member 8 [Source:HGNC Symbol;Acc:HGNC:11938]			REACTOME_CYTOKINE_SIGNALING_IN_IMMUNE_SYSTEM
1896	EDA	ectodysplasin A [Source:HGNC Symbol;Acc:HGNC:3157]			REACTOME_CYTOKINE_SIGNALING_IN_IMMUNE_SYSTEM
7175	TPR	translocated promoter region, nuclear basket protein [Source:HGNC Symbol;Acc:HGNC:12017]			REACTOME_CYTOKINE_SIGNALING_IN_IMMUNE_SYSTEM
84174	SLA2	Src like adaptor 2 [Source:HGNC Symbol;Acc:HGNC:17329]			REACTOME_CYTOKINE_SIGNALING_IN_IMMUNE_SYSTEM
2745	GLRX	glutaredoxin [Source:HGNC Symbol;Acc:HGNC:4330]				LI_INDUCED_T_TO_NATURAL_KILLER_UP	CHEN_METABOLIC_SYNDROM_NETWORK		WALLACE_PROSTATE_CANCER_RACE_UP		GOLDRATH_ANTIGEN_RESPONSE
3959	LGALS3BP	galectin 3 binding protein [Source:HGNC Symbol;Acc:HGNC:6564]				LI_INDUCED_T_TO_NATURAL_KILLER_UP	CHEN_METABOLIC_SYNDROM_NETWORK			FULCHER_INFLAMMATORY_RESPONSE_LECTIN_VS_LPS_DN		WONG_ADULT_TISSUE_STEM_MODULE
6277	S100A6	S100 calcium binding protein A6 [Source:HGNC Symbol;Acc:HGNC:10496]				LI_INDUCED_T_TO_NATURAL_KILLER_UP	CHEN_METABOLIC_SYNDROM_NETWORK				GOLDRATH_ANTIGEN_RESPONSE	WONG_ADULT_TISSUE_STEM_MODULE
3956	LGALS1	galectin 1 [Source:HGNC Symbol;Acc:HGNC:6561]				LI_INDUCED_T_TO_NATURAL_KILLER_UP	CHEN_METABOLIC_SYNDROM_NETWORK				GOLDRATH_ANTIGEN_RESPONSE	WONG_ADULT_TISSUE_STEM_MODULE
5359	PLSCR1	phospholipid scramblase 1 [Source:HGNC Symbol;Acc:HGNC:9092]				LI_INDUCED_T_TO_NATURAL_KILLER_UP	CHEN_METABOLIC_SYNDROM_NETWORK				GOLDRATH_ANTIGEN_RESPONSE
7462	LAT2	linker for activation of T cells family member 2 [Source:HGNC Symbol;Acc:HGNC:12749]				LI_INDUCED_T_TO_NATURAL_KILLER_UP	CHEN_METABOLIC_SYNDROM_NETWORK				GOLDRATH_ANTIGEN_RESPONSE
4542	MYO1F	myosin IF [Source:HGNC Symbol;Acc:HGNC:7600]				LI_INDUCED_T_TO_NATURAL_KILLER_UP	CHEN_METABOLIC_SYNDROM_NETWORK				GOLDRATH_ANTIGEN_RESPONSE
9560	CCL4L2	C-C motif chemokine ligand 4 like 2 [Source:HGNC Symbol;Acc:HGNC:24066]				LI_INDUCED_T_TO_NATURAL_KILLER_UP	CHEN_METABOLIC_SYNDROM_NETWORK				GOLDRATH_ANTIGEN_RESPONSE
9516	LITAF	lipopolysaccharide induced TNF factor [Source:HGNC Symbol;Acc:HGNC:16841]				LI_INDUCED_T_TO_NATURAL_KILLER_UP	CHEN_METABOLIC_SYNDROM_NETWORK				GOLDRATH_ANTIGEN_RESPONSE
4000	LMNA	lamin A/C [Source:HGNC Symbol;Acc:HGNC:6636]				LI_INDUCED_T_TO_NATURAL_KILLER_UP	CHEN_METABOLIC_SYNDROM_NETWORK				GOLDRATH_ANTIGEN_RESPONSE
5336	PLCG2	phospholipase C gamma 2 [Source:HGNC Symbol;Acc:HGNC:9066]				LI_INDUCED_T_TO_NATURAL_KILLER_UP	CHEN_METABOLIC_SYNDROM_NETWORK				GOLDRATH_ANTIGEN_RESPONSE
6282	S100A11	S100 calcium binding protein A11 [Source:HGNC Symbol;Acc:HGNC:10488]				LI_INDUCED_T_TO_NATURAL_KILLER_UP	CHEN_METABOLIC_SYNDROM_NETWORK				GOLDRATH_ANTIGEN_RESPONSE
57823	SLAMF7	SLAM family member 7 [Source:HGNC Symbol;Acc:HGNC:21394]				LI_INDUCED_T_TO_NATURAL_KILLER_UP	CHEN_METABOLIC_SYNDROM_NETWORK
11126	CD160	CD160 molecule [Source:HGNC Symbol;Acc:HGNC:17013]				LI_INDUCED_T_TO_NATURAL_KILLER_UP	CHEN_METABOLIC_SYNDROM_NETWORK
10788	IQGAP2	IQ motif containing GTPase activating protein 2 [Source:HGNC Symbol;Acc:HGNC:6111]				LI_INDUCED_T_TO_NATURAL_KILLER_UP	CHEN_METABOLIC_SYNDROM_NETWORK
928	CD9	CD9 molecule [Source:HGNC Symbol;Acc:HGNC:1709]				LI_INDUCED_T_TO_NATURAL_KILLER_UP	CHEN_METABOLIC_SYNDROM_NETWORK
4643	MYO1E	myosin IE [Source:HGNC Symbol;Acc:HGNC:7599]				LI_INDUCED_T_TO_NATURAL_KILLER_UP	CHEN_METABOLIC_SYNDROM_NETWORK
967	CD63	CD63 molecule [Source:HGNC Symbol;Acc:HGNC:1692]				LI_INDUCED_T_TO_NATURAL_KILLER_UP	CHEN_METABOLIC_SYNDROM_NETWORK
84329	HVCN1	hydrogen voltage gated channel 1 [Source:HGNC Symbol;Acc:HGNC:28240]				LI_INDUCED_T_TO_NATURAL_KILLER_UP	CHEN_METABOLIC_SYNDROM_NETWORK
203328	SUSD3	sushi domain containing 3 [Source:HGNC Symbol;Acc:HGNC:28391]				LI_INDUCED_T_TO_NATURAL_KILLER_UP	CHEN_METABOLIC_SYNDROM_NETWORK
83442	SH3BGRL3	SH3 domain binding glutamate rich protein like 3 [Source:HGNC Symbol;Acc:HGNC:15568]				LI_INDUCED_T_TO_NATURAL_KILLER_UP	CHEN_METABOLIC_SYNDROM_NETWORK
2242	FES	FES proto-oncogene, tyrosine kinase [Source:HGNC Symbol;Acc:HGNC:3657]				LI_INDUCED_T_TO_NATURAL_KILLER_UP	CHEN_METABOLIC_SYNDROM_NETWORK
23753	SDF2L1	stromal cell derived factor 2 like 1 [Source:HGNC Symbol;Acc:HGNC:10676]				LI_INDUCED_T_TO_NATURAL_KILLER_UP	CHEN_METABOLIC_SYNDROM_NETWORK
388325	SCIMP	SLP adaptor and CSK interacting membrane protein [Source:HGNC Symbol;Acc:HGNC:33504]				LI_INDUCED_T_TO_NATURAL_KILLER_UP	CHEN_METABOLIC_SYNDROM_NETWORK
8743	TNFSF10	TNF superfamily member 10 [Source:HGNC Symbol;Acc:HGNC:11925]				LI_INDUCED_T_TO_NATURAL_KILLER_UP		BLANCO_MELO_COVID19_SARS_COV_2_INFECTION_CALU3_CELLS_UP		FULCHER_INFLAMMATORY_RESPONSE_LECTIN_VS_LPS_DN
219285	SAMD9L	sterile alpha motif domain containing 9 like [Source:HGNC Symbol;Acc:HGNC:1349]				LI_INDUCED_T_TO_NATURAL_KILLER_UP		BLANCO_MELO_COVID19_SARS_COV_2_INFECTION_CALU3_CELLS_UP		FULCHER_INFLAMMATORY_RESPONSE_LECTIN_VS_LPS_DN
55603	TENT5A	terminal nucleotidyltransferase 5A [Source:HGNC Symbol;Acc:HGNC:18345]				LI_INDUCED_T_TO_NATURAL_KILLER_UP		BLANCO_MELO_COVID19_SARS_COV_2_INFECTION_CALU3_CELLS_UP		FULCHER_INFLAMMATORY_RESPONSE_LECTIN_VS_LPS_DN
64218	SEMA4A	semaphorin 4A [Source:HGNC Symbol;Acc:HGNC:10729]				LI_INDUCED_T_TO_NATURAL_KILLER_UP				FULCHER_INFLAMMATORY_RESPONSE_LECTIN_VS_LPS_DN
441168	CALHM6	calcium homeostasis modulator family member 6 [Source:HGNC Symbol;Acc:HGNC:33391]				LI_INDUCED_T_TO_NATURAL_KILLER_UP				FULCHER_INFLAMMATORY_RESPONSE_LECTIN_VS_LPS_DN
81563	C1orf21	chromosome 1 open reading frame 21 [Source:HGNC Symbol;Acc:HGNC:15494]				LI_INDUCED_T_TO_NATURAL_KILLER_UP				FULCHER_INFLAMMATORY_RESPONSE_LECTIN_VS_LPS_DN
64005	MYO1G	myosin IG [Source:HGNC Symbol;Acc:HGNC:13880]				LI_INDUCED_T_TO_NATURAL_KILLER_UP				FULCHER_INFLAMMATORY_RESPONSE_LECTIN_VS_LPS_DN
6284	S100A13	S100 calcium binding protein A13 [Source:HGNC Symbol;Acc:HGNC:10490]				LI_INDUCED_T_TO_NATURAL_KILLER_UP					GOLDRATH_ANTIGEN_RESPONSE	WONG_ADULT_TISSUE_STEM_MODULE
6275	S100A4	S100 calcium binding protein A4 [Source:HGNC Symbol;Acc:HGNC:10494]				LI_INDUCED_T_TO_NATURAL_KILLER_UP					GOLDRATH_ANTIGEN_RESPONSE	WONG_ADULT_TISSUE_STEM_MODULE
3398	ID2	inhibitor of DNA binding 2 [Source:HGNC Symbol;Acc:HGNC:5361]				LI_INDUCED_T_TO_NATURAL_KILLER_UP					GOLDRATH_ANTIGEN_RESPONSE	WONG_ADULT_TISSUE_STEM_MODULE
2149	F2R	coagulation factor II thrombin receptor [Source:HGNC Symbol;Acc:HGNC:3537]				LI_INDUCED_T_TO_NATURAL_KILLER_UP					GOLDRATH_ANTIGEN_RESPONSE	WONG_ADULT_TISSUE_STEM_MODULE
8553	BHLHE40	basic helix-loop-helix family member e40 [Source:HGNC Symbol;Acc:HGNC:1046]				LI_INDUCED_T_TO_NATURAL_KILLER_UP					GOLDRATH_ANTIGEN_RESPONSE	WONG_ADULT_TISSUE_STEM_MODULE
84525	HOPX	HOP homeobox [Source:HGNC Symbol;Acc:HGNC:24961]				LI_INDUCED_T_TO_NATURAL_KILLER_UP					GOLDRATH_ANTIGEN_RESPONSE
3902	LAG3	lymphocyte activating 3 [Source:HGNC Symbol;Acc:HGNC:6476]				LI_INDUCED_T_TO_NATURAL_KILLER_UP					GOLDRATH_ANTIGEN_RESPONSE
79026	AHNAK	AHNAK nucleoprotein [Source:HGNC Symbol;Acc:HGNC:347]				LI_INDUCED_T_TO_NATURAL_KILLER_UP					GOLDRATH_ANTIGEN_RESPONSE
6281	S100A10	S100 calcium binding protein A10 [Source:HGNC Symbol;Acc:HGNC:10487]				LI_INDUCED_T_TO_NATURAL_KILLER_UP					GOLDRATH_ANTIGEN_RESPONSE
3006	H1-2	H1.2 linker histone, cluster member [Source:HGNC Symbol;Acc:HGNC:4716]				LI_INDUCED_T_TO_NATURAL_KILLER_UP					GOLDRATH_ANTIGEN_RESPONSE
5355	PLP2	proteolipid protein 2 [Source:HGNC Symbol;Acc:HGNC:9087]				LI_INDUCED_T_TO_NATURAL_KILLER_UP					GOLDRATH_ANTIGEN_RESPONSE
1514	CTSL	cathepsin L [Source:HGNC Symbol;Acc:HGNC:2537]				LI_INDUCED_T_TO_NATURAL_KILLER_UP						WONG_ADULT_TISSUE_STEM_MODULE
29950	SERTAD1	SERTA domain containing 1 [Source:HGNC Symbol;Acc:HGNC:17932]				LI_INDUCED_T_TO_NATURAL_KILLER_UP						WONG_ADULT_TISSUE_STEM_MODULE
55911	APOBR	apolipoprotein B receptor [Source:HGNC Symbol;Acc:HGNC:24087]				LI_INDUCED_T_TO_NATURAL_KILLER_UP						WONG_ADULT_TISSUE_STEM_MODULE
3824	KLRD1	killer cell lectin like receptor D1 [Source:HGNC Symbol;Acc:HGNC:6378]				LI_INDUCED_T_TO_NATURAL_KILLER_UP
8459	TPST2	tyrosylprotein sulfotransferase 2 [Source:HGNC Symbol;Acc:HGNC:12021]				LI_INDUCED_T_TO_NATURAL_KILLER_UP
7074	TIAM1	TIAM Rac1 associated GEF 1 [Source:HGNC Symbol;Acc:HGNC:11805]				LI_INDUCED_T_TO_NATURAL_KILLER_UP
54843	SYTL2	synaptotagmin like 2 [Source:HGNC Symbol;Acc:HGNC:15585]				LI_INDUCED_T_TO_NATURAL_KILLER_UP
5270	SERPINE2	serpin family E member 2 [Source:HGNC Symbol;Acc:HGNC:8951]				LI_INDUCED_T_TO_NATURAL_KILLER_UP
22898	DENND3	DENN domain containing 3 [Source:HGNC Symbol;Acc:HGNC:29134]				LI_INDUCED_T_TO_NATURAL_KILLER_UP
7494	XBP1	X-box binding protein 1 [Source:HGNC Symbol;Acc:HGNC:12801]				LI_INDUCED_T_TO_NATURAL_KILLER_UP
1029	CDKN2A	cyclin dependent kinase inhibitor 2A [Source:HGNC Symbol;Acc:HGNC:1787]				LI_INDUCED_T_TO_NATURAL_KILLER_UP
152007	GLIPR2	GLI pathogenesis related 2 [Source:HGNC Symbol;Acc:HGNC:18007]				LI_INDUCED_T_TO_NATURAL_KILLER_UP
54438	GFOD1	glucose-fructose oxidoreductase domain containing 1 [Source:HGNC Symbol;Acc:HGNC:21096]				LI_INDUCED_T_TO_NATURAL_KILLER_UP
440823	MIAT	myocardial infarction associated transcript [Source:HGNC Symbol;Acc:HGNC:33425]				LI_INDUCED_T_TO_NATURAL_KILLER_UP
894	CCND2	cyclin D2 [Source:HGNC Symbol;Acc:HGNC:1583]				LI_INDUCED_T_TO_NATURAL_KILLER_UP
2355	FOSL2	FOS like 2, AP-1 transcription factor subunit [Source:HGNC Symbol;Acc:HGNC:3798]				LI_INDUCED_T_TO_NATURAL_KILLER_UP
3040	HBA2	hemoglobin subunit alpha 2 [Source:HGNC Symbol;Acc:HGNC:4824]				LI_INDUCED_T_TO_NATURAL_KILLER_UP
54331	GNG2	G protein subunit gamma 2 [Source:HGNC Symbol;Acc:HGNC:4404]				LI_INDUCED_T_TO_NATURAL_KILLER_UP
4900	NRGN	neurogranin [Source:HGNC Symbol;Acc:HGNC:8000]				LI_INDUCED_T_TO_NATURAL_KILLER_UP
2857	GPR34	G protein-coupled receptor 34 [Source:HGNC Symbol;Acc:HGNC:4490]				LI_INDUCED_T_TO_NATURAL_KILLER_UP
27033	ZBTB32	zinc finger and BTB domain containing 32 [Source:HGNC Symbol;Acc:HGNC:16763]				LI_INDUCED_T_TO_NATURAL_KILLER_UP
3811	KIR3DL1	killer cell immunoglobulin like receptor, three Ig domains and long cytoplasmic tail 1 [Source:HGNC Symbol;Acc:HGNC:6338]				LI_INDUCED_T_TO_NATURAL_KILLER_UP
222487	ADGRG3	adhesion G protein-coupled receptor G3 [Source:HGNC Symbol;Acc:HGNC:13728]				LI_INDUCED_T_TO_NATURAL_KILLER_UP
56650	CLDND1	claudin domain containing 1 [Source:HGNC Symbol;Acc:HGNC:1322]				LI_INDUCED_T_TO_NATURAL_KILLER_UP
221188	ADGRG5	adhesion G protein-coupled receptor G5 [Source:HGNC Symbol;Acc:HGNC:19010]				LI_INDUCED_T_TO_NATURAL_KILLER_UP
51280	GOLM1	golgi membrane protein 1 [Source:HGNC Symbol;Acc:HGNC:15451]				LI_INDUCED_T_TO_NATURAL_KILLER_UP
5763	PTMS	parathymosin [Source:HGNC Symbol;Acc:HGNC:9629]				LI_INDUCED_T_TO_NATURAL_KILLER_UP
94240	EPSTI1	epithelial stromal interaction 1 [Source:HGNC Symbol;Acc:HGNC:16465]					CHEN_METABOLIC_SYNDROM_NETWORK	BLANCO_MELO_COVID19_SARS_COV_2_INFECTION_CALU3_CELLS_UP		FULCHER_INFLAMMATORY_RESPONSE_LECTIN_VS_LPS_DN
5732	PTGER2	prostaglandin E receptor 2 [Source:HGNC Symbol;Acc:HGNC:9594]					CHEN_METABOLIC_SYNDROM_NETWORK	BLANCO_MELO_COVID19_SARS_COV_2_INFECTION_CALU3_CELLS_UP		FULCHER_INFLAMMATORY_RESPONSE_LECTIN_VS_LPS_DN
467	ATF3	activating transcription factor 3 [Source:HGNC Symbol;Acc:HGNC:785]					CHEN_METABOLIC_SYNDROM_NETWORK	BLANCO_MELO_COVID19_SARS_COV_2_INFECTION_CALU3_CELLS_UP				WONG_ADULT_TISSUE_STEM_MODULE
1959	EGR2	early growth response 2 [Source:HGNC Symbol;Acc:HGNC:3239]					CHEN_METABOLIC_SYNDROM_NETWORK	BLANCO_MELO_COVID19_SARS_COV_2_INFECTION_CALU3_CELLS_UP				WONG_ADULT_TISSUE_STEM_MODULE
5366	PMAIP1	phorbol-12-myristate-13-acetate-induced protein 1 [Source:HGNC Symbol;Acc:HGNC:9108]					CHEN_METABOLIC_SYNDROM_NETWORK	BLANCO_MELO_COVID19_SARS_COV_2_INFECTION_CALU3_CELLS_UP
7127	TNFAIP2	TNF alpha induced protein 2 [Source:HGNC Symbol;Acc:HGNC:11895]					CHEN_METABOLIC_SYNDROM_NETWORK	BLANCO_MELO_COVID19_SARS_COV_2_INFECTION_CALU3_CELLS_UP
976	ADGRE5	adhesion G protein-coupled receptor E5 [Source:HGNC Symbol;Acc:HGNC:1711]					CHEN_METABOLIC_SYNDROM_NETWORK		WALLACE_PROSTATE_CANCER_RACE_UP	FULCHER_INFLAMMATORY_RESPONSE_LECTIN_VS_LPS_DN		WONG_ADULT_TISSUE_STEM_MODULE
5341	PLEK	pleckstrin [Source:HGNC Symbol;Acc:HGNC:9070]					CHEN_METABOLIC_SYNDROM_NETWORK		WALLACE_PROSTATE_CANCER_RACE_UP			WONG_ADULT_TISSUE_STEM_MODULE
64092	SAMSN1	SAM domain, SH3 domain and nuclear localization signals 1 [Source:HGNC Symbol;Acc:HGNC:10528]					CHEN_METABOLIC_SYNDROM_NETWORK		WALLACE_PROSTATE_CANCER_RACE_UP
241	ALOX5AP	arachidonate 5-lipoxygenase activating protein [Source:HGNC Symbol;Acc:HGNC:436]					CHEN_METABOLIC_SYNDROM_NETWORK		WALLACE_PROSTATE_CANCER_RACE_UP
9308	CD83	CD83 molecule [Source:HGNC Symbol;Acc:HGNC:1703]					CHEN_METABOLIC_SYNDROM_NETWORK		WALLACE_PROSTATE_CANCER_RACE_UP
4616	GADD45B	growth arrest and DNA damage inducible beta [Source:HGNC Symbol;Acc:HGNC:4096]					CHEN_METABOLIC_SYNDROM_NETWORK			FULCHER_INFLAMMATORY_RESPONSE_LECTIN_VS_LPS_DN	GOLDRATH_ANTIGEN_RESPONSE
1509	CTSD	cathepsin D [Source:HGNC Symbol;Acc:HGNC:2529]					CHEN_METABOLIC_SYNDROM_NETWORK			FULCHER_INFLAMMATORY_RESPONSE_LECTIN_VS_LPS_DN	GOLDRATH_ANTIGEN_RESPONSE
27086	FOXP1	forkhead box P1 [Source:HGNC Symbol;Acc:HGNC:3823]					CHEN_METABOLIC_SYNDROM_NETWORK			FULCHER_INFLAMMATORY_RESPONSE_LECTIN_VS_LPS_DN		WONG_ADULT_TISSUE_STEM_MODULE
6303	SAT1	spermidine/spermine N1-acetyltransferase 1 [Source:HGNC Symbol;Acc:HGNC:10540]					CHEN_METABOLIC_SYNDROM_NETWORK			FULCHER_INFLAMMATORY_RESPONSE_LECTIN_VS_LPS_DN
23564	DDAH2	dimethylarginine dimethylaminohydrolase 2 [Source:HGNC Symbol;Acc:HGNC:2716]					CHEN_METABOLIC_SYNDROM_NETWORK			FULCHER_INFLAMMATORY_RESPONSE_LECTIN_VS_LPS_DN
8832	CD84	CD84 molecule [Source:HGNC Symbol;Acc:HGNC:1704]					CHEN_METABOLIC_SYNDROM_NETWORK			FULCHER_INFLAMMATORY_RESPONSE_LECTIN_VS_LPS_DN
7048	TGFBR2	transforming growth factor beta receptor 2 [Source:HGNC Symbol;Acc:HGNC:11773]					CHEN_METABOLIC_SYNDROM_NETWORK			FULCHER_INFLAMMATORY_RESPONSE_LECTIN_VS_LPS_DN
118788	PIK3AP1	phosphoinositide-3-kinase adaptor protein 1 [Source:HGNC Symbol;Acc:HGNC:30034]					CHEN_METABOLIC_SYNDROM_NETWORK			FULCHER_INFLAMMATORY_RESPONSE_LECTIN_VS_LPS_DN
2214	FCGR3A	Fc fragment of IgG receptor IIIa [Source:HGNC Symbol;Acc:HGNC:3619]					CHEN_METABOLIC_SYNDROM_NETWORK			FULCHER_INFLAMMATORY_RESPONSE_LECTIN_VS_LPS_DN
11314	CD300A	CD300a molecule [Source:HGNC Symbol;Acc:HGNC:19319]					CHEN_METABOLIC_SYNDROM_NETWORK			FULCHER_INFLAMMATORY_RESPONSE_LECTIN_VS_LPS_DN
3903	LAIR1	leukocyte associated immunoglobulin like receptor 1 [Source:HGNC Symbol;Acc:HGNC:6477]					CHEN_METABOLIC_SYNDROM_NETWORK			FULCHER_INFLAMMATORY_RESPONSE_LECTIN_VS_LPS_DN
91663	MYADM	myeloid associated differentiation marker [Source:HGNC Symbol;Acc:HGNC:7544]					CHEN_METABOLIC_SYNDROM_NETWORK				GOLDRATH_ANTIGEN_RESPONSE	WONG_ADULT_TISSUE_STEM_MODULE
101	ADAM8	ADAM metallopeptidase domain 8 [Source:HGNC Symbol;Acc:HGNC:215]					CHEN_METABOLIC_SYNDROM_NETWORK				GOLDRATH_ANTIGEN_RESPONSE
307	ANXA4	annexin A4 [Source:HGNC Symbol;Acc:HGNC:542]					CHEN_METABOLIC_SYNDROM_NETWORK				GOLDRATH_ANTIGEN_RESPONSE
6368	CCL23	C-C motif chemokine ligand 23 [Source:HGNC Symbol;Acc:HGNC:10622]					CHEN_METABOLIC_SYNDROM_NETWORK				GOLDRATH_ANTIGEN_RESPONSE
760	CA2	carbonic anhydrase 2 [Source:HGNC Symbol;Acc:HGNC:1373]					CHEN_METABOLIC_SYNDROM_NETWORK				GOLDRATH_ANTIGEN_RESPONSE
3897	L1CAM	L1 cell adhesion molecule [Source:HGNC Symbol;Acc:HGNC:6470]					CHEN_METABOLIC_SYNDROM_NETWORK					WONG_ADULT_TISSUE_STEM_MODULE
6678	SPARC	secreted protein acidic and cysteine rich [Source:HGNC Symbol;Acc:HGNC:11219]					CHEN_METABOLIC_SYNDROM_NETWORK					WONG_ADULT_TISSUE_STEM_MODULE
5997	RGS2	regulator of G protein signaling 2 [Source:HGNC Symbol;Acc:HGNC:9998]					CHEN_METABOLIC_SYNDROM_NETWORK					WONG_ADULT_TISSUE_STEM_MODULE
10095	ARPC1B	actin related protein 2/3 complex subunit 1B [Source:HGNC Symbol;Acc:HGNC:704]					CHEN_METABOLIC_SYNDROM_NETWORK					WONG_ADULT_TISSUE_STEM_MODULE
27244	SESN1	sestrin 1 [Source:HGNC Symbol;Acc:HGNC:21595]					CHEN_METABOLIC_SYNDROM_NETWORK					WONG_ADULT_TISSUE_STEM_MODULE
23705	CADM1	cell adhesion molecule 1 [Source:HGNC Symbol;Acc:HGNC:5951]					CHEN_METABOLIC_SYNDROM_NETWORK					WONG_ADULT_TISSUE_STEM_MODULE
255231	MCOLN2	mucolipin 2 [Source:HGNC Symbol;Acc:HGNC:13357]					CHEN_METABOLIC_SYNDROM_NETWORK					WONG_ADULT_TISSUE_STEM_MODULE
84898	PLXDC2	plexin domain containing 2 [Source:HGNC Symbol;Acc:HGNC:21013]					CHEN_METABOLIC_SYNDROM_NETWORK					WONG_ADULT_TISSUE_STEM_MODULE
8728	ADAM19	ADAM metallopeptidase domain 19 [Source:HGNC Symbol;Acc:HGNC:197]					CHEN_METABOLIC_SYNDROM_NETWORK
54103	GSAP	gamma-secretase activating protein [Source:HGNC Symbol;Acc:HGNC:28042]					CHEN_METABOLIC_SYNDROM_NETWORK
116496	NIBAN1	niban apoptosis regulator 1 [Source:HGNC Symbol;Acc:HGNC:16784]					CHEN_METABOLIC_SYNDROM_NETWORK
1535	CYBA	cytochrome b-245 alpha chain [Source:HGNC Symbol;Acc:HGNC:2577]					CHEN_METABOLIC_SYNDROM_NETWORK
8934	RAB29	RAB29, member RAS oncogene family [Source:HGNC Symbol;Acc:HGNC:9789]					CHEN_METABOLIC_SYNDROM_NETWORK
5570	PKIB	cAMP-dependent protein kinase inhibitor beta [Source:HGNC Symbol;Acc:HGNC:9018]					CHEN_METABOLIC_SYNDROM_NETWORK
284207	METRNL	meteorin like, glial cell differentiation regulator [Source:HGNC Symbol;Acc:HGNC:27584]					CHEN_METABOLIC_SYNDROM_NETWORK
9145	SYNGR1	synaptogyrin 1 [Source:HGNC Symbol;Acc:HGNC:11498]					CHEN_METABOLIC_SYNDROM_NETWORK
306	ANXA3	annexin A3 [Source:HGNC Symbol;Acc:HGNC:541]					CHEN_METABOLIC_SYNDROM_NETWORK
2934	GSN	gelsolin [Source:HGNC Symbol;Acc:HGNC:4620]					CHEN_METABOLIC_SYNDROM_NETWORK
6001	RGS10	regulator of G protein signaling 10 [Source:HGNC Symbol;Acc:HGNC:9992]					CHEN_METABOLIC_SYNDROM_NETWORK
5159	PDGFRB	platelet derived growth factor receptor beta [Source:HGNC Symbol;Acc:HGNC:8804]					CHEN_METABOLIC_SYNDROM_NETWORK
56265	CPXM1	carboxypeptidase X, M14 family member 1 [Source:HGNC Symbol;Acc:HGNC:15771]					CHEN_METABOLIC_SYNDROM_NETWORK
83937	RASSF4	Ras association domain family member 4 [Source:HGNC Symbol;Acc:HGNC:20793]					CHEN_METABOLIC_SYNDROM_NETWORK
51225	ABI3	ABI family member 3 [Source:HGNC Symbol;Acc:HGNC:29859]					CHEN_METABOLIC_SYNDROM_NETWORK
26010	SPATS2L	spermatogenesis associated serine rich 2 like [Source:HGNC Symbol;Acc:HGNC:24574]					CHEN_METABOLIC_SYNDROM_NETWORK
79899	PRR5L	proline rich 5 like [Source:HGNC Symbol;Acc:HGNC:25878]					CHEN_METABOLIC_SYNDROM_NETWORK
5468	PPARG	peroxisome proliferator activated receptor gamma [Source:HGNC Symbol;Acc:HGNC:9236]					CHEN_METABOLIC_SYNDROM_NETWORK
51278	IER5	immediate early response 5 [Source:HGNC Symbol;Acc:HGNC:5393]					CHEN_METABOLIC_SYNDROM_NETWORK
113791	PIK3IP1	phosphoinositide-3-kinase interacting protein 1 [Source:HGNC Symbol;Acc:HGNC:24942]					CHEN_METABOLIC_SYNDROM_NETWORK
56920	SEMA3G	semaphorin 3G [Source:HGNC Symbol;Acc:HGNC:30400]					CHEN_METABOLIC_SYNDROM_NETWORK
389	RHOC	ras homolog family member C [Source:HGNC Symbol;Acc:HGNC:669]					CHEN_METABOLIC_SYNDROM_NETWORK
308	ANXA5	annexin A5 [Source:HGNC Symbol;Acc:HGNC:543]					CHEN_METABOLIC_SYNDROM_NETWORK
5791	PTPRE	protein tyrosine phosphatase receptor type E [Source:HGNC Symbol;Acc:HGNC:9669]					CHEN_METABOLIC_SYNDROM_NETWORK
714	C1QC	complement C1q C chain [Source:HGNC Symbol;Acc:HGNC:1245]					CHEN_METABOLIC_SYNDROM_NETWORK
7846	TUBA1A	tubulin alpha 1a [Source:HGNC Symbol;Acc:HGNC:20766]					CHEN_METABOLIC_SYNDROM_NETWORK
1192	CLIC1	chloride intracellular channel 1 [Source:HGNC Symbol;Acc:HGNC:2062]					CHEN_METABOLIC_SYNDROM_NETWORK
10870	HCST	hematopoietic cell signal transducer [Source:HGNC Symbol;Acc:HGNC:16977]					CHEN_METABOLIC_SYNDROM_NETWORK
79658	ARHGAP10	Rho GTPase activating protein 10 [Source:HGNC Symbol;Acc:HGNC:26099]					CHEN_METABOLIC_SYNDROM_NETWORK
8407	TAGLN2	transgelin 2 [Source:HGNC Symbol;Acc:HGNC:11554]					CHEN_METABOLIC_SYNDROM_NETWORK
131450	CD200R1	CD200 receptor 1 [Source:HGNC Symbol;Acc:HGNC:24235]					CHEN_METABOLIC_SYNDROM_NETWORK
79931	TNIP3	TNFAIP3 interacting protein 3 [Source:HGNC Symbol;Acc:HGNC:19315]					CHEN_METABOLIC_SYNDROM_NETWORK
93663	ARHGAP18	Rho GTPase activating protein 18 [Source:HGNC Symbol;Acc:HGNC:21035]					CHEN_METABOLIC_SYNDROM_NETWORK
151742	PPM1L	protein phosphatase, Mg2+/Mn2+ dependent 1L [Source:HGNC Symbol;Acc:HGNC:16381]					CHEN_METABOLIC_SYNDROM_NETWORK
29108	PYCARD	PYD and CARD domain containing [Source:HGNC Symbol;Acc:HGNC:16608]					CHEN_METABOLIC_SYNDROM_NETWORK
8655	DYNLL1	dynein light chain LC8-type 1 [Source:HGNC Symbol;Acc:HGNC:15476]					CHEN_METABOLIC_SYNDROM_NETWORK
56654	NPDC1	neural proliferation, differentiation and control 1 [Source:HGNC Symbol;Acc:HGNC:7899]					CHEN_METABOLIC_SYNDROM_NETWORK
811	CALR	calreticulin [Source:HGNC Symbol;Acc:HGNC:1455]					CHEN_METABOLIC_SYNDROM_NETWORK
26053	AUTS2	activator of transcription and developmental regulator AUTS2 [Source:HGNC Symbol;Acc:HGNC:14262]					CHEN_METABOLIC_SYNDROM_NETWORK
5739	PTGIR	prostaglandin I2 receptor [Source:HGNC Symbol;Acc:HGNC:9602]					CHEN_METABOLIC_SYNDROM_NETWORK
5140	PDE3B	phosphodiesterase 3B [Source:HGNC Symbol;Acc:HGNC:8779]					CHEN_METABOLIC_SYNDROM_NETWORK
54478	PIMREG	PICALM interacting mitotic regulator [Source:HGNC Symbol;Acc:HGNC:25483]					CHEN_METABOLIC_SYNDROM_NETWORK
9242	MSC	musculin [Source:HGNC Symbol;Acc:HGNC:7321]					CHEN_METABOLIC_SYNDROM_NETWORK
151835	CPNE9	copine family member 9 [Source:HGNC Symbol;Acc:HGNC:24336]					CHEN_METABOLIC_SYNDROM_NETWORK
83643	CCDC3	coiled-coil domain containing 3 [Source:HGNC Symbol;Acc:HGNC:23813]					CHEN_METABOLIC_SYNDROM_NETWORK
8510	MMP23B	matrix metallopeptidase 23B [Source:HGNC Symbol;Acc:HGNC:7171]					CHEN_METABOLIC_SYNDROM_NETWORK
6510	SLC1A5	solute carrier family 1 member 5 [Source:HGNC Symbol;Acc:HGNC:10943]					CHEN_METABOLIC_SYNDROM_NETWORK
63967	CLSPN	claspin [Source:HGNC Symbol;Acc:HGNC:19715]					CHEN_METABOLIC_SYNDROM_NETWORK
71	ACTG1	actin gamma 1 [Source:HGNC Symbol;Acc:HGNC:144]					CHEN_METABOLIC_SYNDROM_NETWORK
733	C8G	complement C8 gamma chain [Source:HGNC Symbol;Acc:HGNC:1354]					CHEN_METABOLIC_SYNDROM_NETWORK
85461	TANC1	tetratricopeptide repeat, ankyrin repeat and coiled-coil containing 1 [Source:HGNC Symbol;Acc:HGNC:29364]					CHEN_METABOLIC_SYNDROM_NETWORK
7533	YWHAH	tyrosine 3-monooxygenase/tryptophan 5-monooxygenase activation protein eta [Source:HGNC Symbol;Acc:HGNC:12853]					CHEN_METABOLIC_SYNDROM_NETWORK
9088	PKMYT1	protein kinase, membrane associated tyrosine/threonine 1 [Source:HGNC Symbol;Acc:HGNC:29650]					CHEN_METABOLIC_SYNDROM_NETWORK
55501	CHST12	carbohydrate sulfotransferase 12 [Source:HGNC Symbol;Acc:HGNC:17423]					CHEN_METABOLIC_SYNDROM_NETWORK
130940	CCDC148	coiled-coil domain containing 148 [Source:HGNC Symbol;Acc:HGNC:25191]					CHEN_METABOLIC_SYNDROM_NETWORK
51148	CERCAM	cerebral endothelial cell adhesion molecule [Source:HGNC Symbol;Acc:HGNC:23723]					CHEN_METABOLIC_SYNDROM_NETWORK
81620	CDT1	chromatin licensing and DNA replication factor 1 [Source:HGNC Symbol;Acc:HGNC:24576]					CHEN_METABOLIC_SYNDROM_NETWORK
125488	TTC39C	tetratricopeptide repeat domain 39C [Source:HGNC Symbol;Acc:HGNC:26595]					CHEN_METABOLIC_SYNDROM_NETWORK
11186	RASSF1	Ras association domain family member 1 [Source:HGNC Symbol;Acc:HGNC:9882]					CHEN_METABOLIC_SYNDROM_NETWORK
143903	LAYN	layilin [Source:HGNC Symbol;Acc:HGNC:29471]					CHEN_METABOLIC_SYNDROM_NETWORK
170371	TMEM273	transmembrane protein 273 [Source:HGNC Symbol;Acc:HGNC:27274]					CHEN_METABOLIC_SYNDROM_NETWORK
114757	CYGB	cytoglobin [Source:HGNC Symbol;Acc:HGNC:16505]					CHEN_METABOLIC_SYNDROM_NETWORK
4504	MT3	metallothionein 3 [Source:HGNC Symbol;Acc:HGNC:7408]					CHEN_METABOLIC_SYNDROM_NETWORK
23105	FSTL4	follistatin like 4 [Source:HGNC Symbol;Acc:HGNC:21389]					CHEN_METABOLIC_SYNDROM_NETWORK
10561	IFI44	interferon induced protein 44 [Source:HGNC Symbol;Acc:HGNC:16938]						BLANCO_MELO_COVID19_SARS_COV_2_INFECTION_CALU3_CELLS_UP	WALLACE_PROSTATE_CANCER_RACE_UP	FULCHER_INFLAMMATORY_RESPONSE_LECTIN_VS_LPS_DN		WONG_ADULT_TISSUE_STEM_MODULE
10964	IFI44L	interferon induced protein 44 like [Source:HGNC Symbol;Acc:HGNC:17817]						BLANCO_MELO_COVID19_SARS_COV_2_INFECTION_CALU3_CELLS_UP	WALLACE_PROSTATE_CANCER_RACE_UP	FULCHER_INFLAMMATORY_RESPONSE_LECTIN_VS_LPS_DN
80830	APOL6	apolipoprotein L6 [Source:HGNC Symbol;Acc:HGNC:14870]						BLANCO_MELO_COVID19_SARS_COV_2_INFECTION_CALU3_CELLS_UP	WALLACE_PROSTATE_CANCER_RACE_UP
1843	DUSP1	dual specificity phosphatase 1 [Source:HGNC Symbol;Acc:HGNC:3064]						BLANCO_MELO_COVID19_SARS_COV_2_INFECTION_CALU3_CELLS_UP		FULCHER_INFLAMMATORY_RESPONSE_LECTIN_VS_LPS_DN	GOLDRATH_ANTIGEN_RESPONSE	WONG_ADULT_TISSUE_STEM_MODULE
7071	KLF10	Kruppel like factor 10 [Source:HGNC Symbol;Acc:HGNC:11810]						BLANCO_MELO_COVID19_SARS_COV_2_INFECTION_CALU3_CELLS_UP		FULCHER_INFLAMMATORY_RESPONSE_LECTIN_VS_LPS_DN		WONG_ADULT_TISSUE_STEM_MODULE
1316	KLF6	Kruppel like factor 6 [Source:HGNC Symbol;Acc:HGNC:2235]						BLANCO_MELO_COVID19_SARS_COV_2_INFECTION_CALU3_CELLS_UP		FULCHER_INFLAMMATORY_RESPONSE_LECTIN_VS_LPS_DN		WONG_ADULT_TISSUE_STEM_MODULE
25976	TIPARP	TCDD inducible poly(ADP-ribose) polymerase [Source:HGNC Symbol;Acc:HGNC:23696]						BLANCO_MELO_COVID19_SARS_COV_2_INFECTION_CALU3_CELLS_UP		FULCHER_INFLAMMATORY_RESPONSE_LECTIN_VS_LPS_DN
7538	ZFP36	ZFP36 ring finger protein [Source:HGNC Symbol;Acc:HGNC:12862]						BLANCO_MELO_COVID19_SARS_COV_2_INFECTION_CALU3_CELLS_UP		FULCHER_INFLAMMATORY_RESPONSE_LECTIN_VS_LPS_DN
129607	CMPK2	cytidine/uridine monophosphate kinase 2 [Source:HGNC Symbol;Acc:HGNC:27015]						BLANCO_MELO_COVID19_SARS_COV_2_INFECTION_CALU3_CELLS_UP		FULCHER_INFLAMMATORY_RESPONSE_LECTIN_VS_LPS_DN
54809	SAMD9	sterile alpha motif domain containing 9 [Source:HGNC Symbol;Acc:HGNC:1348]						BLANCO_MELO_COVID19_SARS_COV_2_INFECTION_CALU3_CELLS_UP		FULCHER_INFLAMMATORY_RESPONSE_LECTIN_VS_LPS_DN
9839	ZEB2	zinc finger E-box binding homeobox 2 [Source:HGNC Symbol;Acc:HGNC:14881]						BLANCO_MELO_COVID19_SARS_COV_2_INFECTION_CALU3_CELLS_UP		FULCHER_INFLAMMATORY_RESPONSE_LECTIN_VS_LPS_DN
283131	NEAT1	nuclear paraspeckle assembly transcript 1 [Source:HGNC Symbol;Acc:HGNC:30815]						BLANCO_MELO_COVID19_SARS_COV_2_INFECTION_CALU3_CELLS_UP		FULCHER_INFLAMMATORY_RESPONSE_LECTIN_VS_LPS_DN
639	PRDM1	PR/SET domain 1 [Source:HGNC Symbol;Acc:HGNC:9346]						BLANCO_MELO_COVID19_SARS_COV_2_INFECTION_CALU3_CELLS_UP			GOLDRATH_ANTIGEN_RESPONSE
860	RUNX2	RUNX family transcription factor 2 [Source:HGNC Symbol;Acc:HGNC:10472]						BLANCO_MELO_COVID19_SARS_COV_2_INFECTION_CALU3_CELLS_UP			GOLDRATH_ANTIGEN_RESPONSE
154	ADRB2	adrenoceptor beta 2 [Source:HGNC Symbol;Acc:HGNC:286]						BLANCO_MELO_COVID19_SARS_COV_2_INFECTION_CALU3_CELLS_UP				WONG_ADULT_TISSUE_STEM_MODULE
8436	CAVIN2	caveolae associated protein 2 [Source:HGNC Symbol;Acc:HGNC:10690]						BLANCO_MELO_COVID19_SARS_COV_2_INFECTION_CALU3_CELLS_UP				WONG_ADULT_TISSUE_STEM_MODULE
23645	PPP1R15A	protein phosphatase 1 regulatory subunit 15A [Source:HGNC Symbol;Acc:HGNC:14375]						BLANCO_MELO_COVID19_SARS_COV_2_INFECTION_CALU3_CELLS_UP				WONG_ADULT_TISSUE_STEM_MODULE
5187	PER1	period circadian regulator 1 [Source:HGNC Symbol;Acc:HGNC:8845]						BLANCO_MELO_COVID19_SARS_COV_2_INFECTION_CALU3_CELLS_UP				WONG_ADULT_TISSUE_STEM_MODULE
5142	PDE4B	phosphodiesterase 4B [Source:HGNC Symbol;Acc:HGNC:8781]						BLANCO_MELO_COVID19_SARS_COV_2_INFECTION_CALU3_CELLS_UP
22806	IKZF3	IKAROS family zinc finger 3 [Source:HGNC Symbol;Acc:HGNC:13178]						BLANCO_MELO_COVID19_SARS_COV_2_INFECTION_CALU3_CELLS_UP
79094	CHAC1	ChaC glutathione specific gamma-glutamylcyclotransferase 1 [Source:HGNC Symbol;Acc:HGNC:28680]						BLANCO_MELO_COVID19_SARS_COV_2_INFECTION_CALU3_CELLS_UP
83666	PARP9	poly(ADP-ribose) polymerase family member 9 [Source:HGNC Symbol;Acc:HGNC:24118]						BLANCO_MELO_COVID19_SARS_COV_2_INFECTION_CALU3_CELLS_UP
85441	HELZ2	helicase with zinc finger 2 [Source:HGNC Symbol;Acc:HGNC:30021]						BLANCO_MELO_COVID19_SARS_COV_2_INFECTION_CALU3_CELLS_UP
27289	RND1	Rho family GTPase 1 [Source:HGNC Symbol;Acc:HGNC:18314]						BLANCO_MELO_COVID19_SARS_COV_2_INFECTION_CALU3_CELLS_UP
54979	PLAAT2	phospholipase A and acyltransferase 2 [Source:HGNC Symbol;Acc:HGNC:17824]						BLANCO_MELO_COVID19_SARS_COV_2_INFECTION_CALU3_CELLS_UP
27113	BBC3	BCL2 binding component 3 [Source:HGNC Symbol;Acc:HGNC:17868]						BLANCO_MELO_COVID19_SARS_COV_2_INFECTION_CALU3_CELLS_UP
114614	MIR155HG	MIR155 host gene [Source:HGNC Symbol;Acc:HGNC:35460]						BLANCO_MELO_COVID19_SARS_COV_2_INFECTION_CALU3_CELLS_UP
84941	HSH2D	hematopoietic SH2 domain containing [Source:HGNC Symbol;Acc:HGNC:24920]						BLANCO_MELO_COVID19_SARS_COV_2_INFECTION_CALU3_CELLS_UP
64651	CSRNP1	cysteine and serine rich nuclear protein 1 [Source:HGNC Symbol;Acc:HGNC:14300]						BLANCO_MELO_COVID19_SARS_COV_2_INFECTION_CALU3_CELLS_UP
80329	ULBP1	UL16 binding protein 1 [Source:HGNC Symbol;Acc:HGNC:14893]						BLANCO_MELO_COVID19_SARS_COV_2_INFECTION_CALU3_CELLS_UP
117289	TAGAP	T cell activation RhoGTPase activating protein [Source:HGNC Symbol;Acc:HGNC:15669]						BLANCO_MELO_COVID19_SARS_COV_2_INFECTION_CALU3_CELLS_UP
9734	HDAC9	histone deacetylase 9 [Source:HGNC Symbol;Acc:HGNC:14065]						BLANCO_MELO_COVID19_SARS_COV_2_INFECTION_CALU3_CELLS_UP
60468	BACH2	BTB domain and CNC homolog 2 [Source:HGNC Symbol;Acc:HGNC:14078]						BLANCO_MELO_COVID19_SARS_COV_2_INFECTION_CALU3_CELLS_UP
9572	NR1D1	nuclear receptor subfamily 1 group D member 1 [Source:HGNC Symbol;Acc:HGNC:7962]						BLANCO_MELO_COVID19_SARS_COV_2_INFECTION_CALU3_CELLS_UP
1647	GADD45A	growth arrest and DNA damage inducible alpha [Source:HGNC Symbol;Acc:HGNC:4095]						BLANCO_MELO_COVID19_SARS_COV_2_INFECTION_CALU3_CELLS_UP
375449	MAST4	microtubule associated serine/threonine kinase family member 4 [Source:HGNC Symbol;Acc:HGNC:19037]						BLANCO_MELO_COVID19_SARS_COV_2_INFECTION_CALU3_CELLS_UP
3007	H1-3	H1.3 linker histone, cluster member [Source:HGNC Symbol;Acc:HGNC:4717]						BLANCO_MELO_COVID19_SARS_COV_2_INFECTION_CALU3_CELLS_UP
80832	APOL4	apolipoprotein L4 [Source:HGNC Symbol;Acc:HGNC:14867]						BLANCO_MELO_COVID19_SARS_COV_2_INFECTION_CALU3_CELLS_UP
100126791	EGOT	eosinophil granule ontogeny transcript [Source:HGNC Symbol;Acc:HGNC:37129]						BLANCO_MELO_COVID19_SARS_COV_2_INFECTION_CALU3_CELLS_UP
55008	HERC6	HECT and RLD domain containing E3 ubiquitin protein ligase family member 6 [Source:HGNC Symbol;Acc:HGNC:26072]							WALLACE_PROSTATE_CANCER_RACE_UP	FULCHER_INFLAMMATORY_RESPONSE_LECTIN_VS_LPS_DN
2040	STOM	stomatin [Source:HGNC Symbol;Acc:HGNC:3383]							WALLACE_PROSTATE_CANCER_RACE_UP	FULCHER_INFLAMMATORY_RESPONSE_LECTIN_VS_LPS_DN
1844	DUSP2	dual specificity phosphatase 2 [Source:HGNC Symbol;Acc:HGNC:3068]							WALLACE_PROSTATE_CANCER_RACE_UP			WONG_ADULT_TISSUE_STEM_MODULE
9510	ADAMTS1	ADAM metallopeptidase with thrombospondin type 1 motif 1 [Source:HGNC Symbol;Acc:HGNC:217]							WALLACE_PROSTATE_CANCER_RACE_UP			WONG_ADULT_TISSUE_STEM_MODULE
10268	RAMP3	receptor activity modifying protein 3 [Source:HGNC Symbol;Acc:HGNC:9845]							WALLACE_PROSTATE_CANCER_RACE_UP			WONG_ADULT_TISSUE_STEM_MODULE
1390	CREM	cAMP responsive element modulator [Source:HGNC Symbol;Acc:HGNC:2352]							WALLACE_PROSTATE_CANCER_RACE_UP
23208	SYT11	synaptotagmin 11 [Source:HGNC Symbol;Acc:HGNC:19239]							WALLACE_PROSTATE_CANCER_RACE_UP
1890	TYMP	thymidine phosphorylase [Source:HGNC Symbol;Acc:HGNC:3148]							WALLACE_PROSTATE_CANCER_RACE_UP
7852	CXCR4	C-X-C motif chemokine receptor 4 [Source:HGNC Symbol;Acc:HGNC:2561]							WALLACE_PROSTATE_CANCER_RACE_UP
2213	FCGR2B	Fc fragment of IgG receptor IIb [Source:HGNC Symbol;Acc:HGNC:3618]							WALLACE_PROSTATE_CANCER_RACE_UP
11040	PIM2	Pim-2 proto-oncogene, serine/threonine kinase [Source:HGNC Symbol;Acc:HGNC:8987]							WALLACE_PROSTATE_CANCER_RACE_UP
7351	UCP2	uncoupling protein 2 [Source:HGNC Symbol;Acc:HGNC:12518]							WALLACE_PROSTATE_CANCER_RACE_UP
6504	SLAMF1	signaling lymphocytic activation molecule family member 1 [Source:HGNC Symbol;Acc:HGNC:10903]							WALLACE_PROSTATE_CANCER_RACE_UP
55752	SEPTIN11	septin 11 [Source:HGNC Symbol;Acc:HGNC:25589]							WALLACE_PROSTATE_CANCER_RACE_UP
8204	NRIP1	nuclear receptor interacting protein 1 [Source:HGNC Symbol;Acc:HGNC:8001]								FULCHER_INFLAMMATORY_RESPONSE_LECTIN_VS_LPS_DN		WONG_ADULT_TISSUE_STEM_MODULE
4094	MAF	MAF bZIP transcription factor [Source:HGNC Symbol;Acc:HGNC:6776]								FULCHER_INFLAMMATORY_RESPONSE_LECTIN_VS_LPS_DN
10161	LPAR6	lysophosphatidic acid receptor 6 [Source:HGNC Symbol;Acc:HGNC:15520]								FULCHER_INFLAMMATORY_RESPONSE_LECTIN_VS_LPS_DN
27350	APOBEC3C	apolipoprotein B mRNA editing enzyme catalytic subunit 3C [Source:HGNC Symbol;Acc:HGNC:17353]								FULCHER_INFLAMMATORY_RESPONSE_LECTIN_VS_LPS_DN
1117	CHI3L2	chitinase 3 like 2 [Source:HGNC Symbol;Acc:HGNC:1933]								FULCHER_INFLAMMATORY_RESPONSE_LECTIN_VS_LPS_DN
4061	LY6E	lymphocyte antigen 6 family member E [Source:HGNC Symbol;Acc:HGNC:6727]								FULCHER_INFLAMMATORY_RESPONSE_LECTIN_VS_LPS_DN
57018	CCNL1	cyclin L1 [Source:HGNC Symbol;Acc:HGNC:20569]								FULCHER_INFLAMMATORY_RESPONSE_LECTIN_VS_LPS_DN
4084	MXD1	MAX dimerization protein 1 [Source:HGNC Symbol;Acc:HGNC:6761]								FULCHER_INFLAMMATORY_RESPONSE_LECTIN_VS_LPS_DN
116984	ARAP2	ArfGAP with RhoGAP domain, ankyrin repeat and PH domain 2 [Source:HGNC Symbol;Acc:HGNC:16924]								FULCHER_INFLAMMATORY_RESPONSE_LECTIN_VS_LPS_DN
1240	CMKLR1	chemerin chemokine-like receptor 1 [Source:HGNC Symbol;Acc:HGNC:2121]								FULCHER_INFLAMMATORY_RESPONSE_LECTIN_VS_LPS_DN
8522	GAS7	growth arrest specific 7 [Source:HGNC Symbol;Acc:HGNC:4169]								FULCHER_INFLAMMATORY_RESPONSE_LECTIN_VS_LPS_DN
3309	HSPA5	heat shock protein family A (Hsp70) member 5 [Source:HGNC Symbol;Acc:HGNC:5238]								FULCHER_INFLAMMATORY_RESPONSE_LECTIN_VS_LPS_DN
678	ZFP36L2	ZFP36 ring finger protein like 2 [Source:HGNC Symbol;Acc:HGNC:1108]								FULCHER_INFLAMMATORY_RESPONSE_LECTIN_VS_LPS_DN
84159	ARID5B	AT-rich interaction domain 5B [Source:HGNC Symbol;Acc:HGNC:17362]								FULCHER_INFLAMMATORY_RESPONSE_LECTIN_VS_LPS_DN
51274	KLF3	Kruppel like factor 3 [Source:HGNC Symbol;Acc:HGNC:16516]								FULCHER_INFLAMMATORY_RESPONSE_LECTIN_VS_LPS_DN
79888	LPCAT1	lysophosphatidylcholine acyltransferase 1 [Source:HGNC Symbol;Acc:HGNC:25718]								FULCHER_INFLAMMATORY_RESPONSE_LECTIN_VS_LPS_DN
23522	KAT6B	lysine acetyltransferase 6B [Source:HGNC Symbol;Acc:HGNC:17582]								FULCHER_INFLAMMATORY_RESPONSE_LECTIN_VS_LPS_DN
490	ATP2B1	ATPase plasma membrane Ca2+ transporting 1 [Source:HGNC Symbol;Acc:HGNC:814]								FULCHER_INFLAMMATORY_RESPONSE_LECTIN_VS_LPS_DN
23181	DIP2A	disco interacting protein 2 homolog A [Source:HGNC Symbol;Acc:HGNC:17217]								FULCHER_INFLAMMATORY_RESPONSE_LECTIN_VS_LPS_DN
338758	ATP2B1-AS1	ATP2B1 antisense RNA 1 [Source:HGNC Symbol;Acc:HGNC:27883]								FULCHER_INFLAMMATORY_RESPONSE_LECTIN_VS_LPS_DN
100132406	NBPF10	NBPF member 10 [Source:HGNC Symbol;Acc:HGNC:31992]								FULCHER_INFLAMMATORY_RESPONSE_LECTIN_VS_LPS_DN
6693	SPN	sialophorin [Source:HGNC Symbol;Acc:HGNC:11249]								FULCHER_INFLAMMATORY_RESPONSE_LECTIN_VS_LPS_DN
5430	POLR2A	RNA polymerase II subunit A [Source:HGNC Symbol;Acc:HGNC:9187]								FULCHER_INFLAMMATORY_RESPONSE_LECTIN_VS_LPS_DN
84441	MAML2	mastermind like transcriptional coactivator 2 [Source:HGNC Symbol;Acc:HGNC:16259]								FULCHER_INFLAMMATORY_RESPONSE_LECTIN_VS_LPS_DN
25832	NBPF14	NBPF member 14 [Source:HGNC Symbol;Acc:HGNC:25232]								FULCHER_INFLAMMATORY_RESPONSE_LECTIN_VS_LPS_DN
100129792	CCDC152	coiled-coil domain containing 152 [Source:HGNC Symbol;Acc:HGNC:34438]								FULCHER_INFLAMMATORY_RESPONSE_LECTIN_VS_LPS_DN
128346	C1orf162	chromosome 1 open reading frame 162 [Source:HGNC Symbol;Acc:HGNC:28344]								FULCHER_INFLAMMATORY_RESPONSE_LECTIN_VS_LPS_DN
285965	EPHA1-AS1	EPHA1 antisense RNA 1 [Source:HGNC Symbol;Acc:HGNC:27799]								FULCHER_INFLAMMATORY_RESPONSE_LECTIN_VS_LPS_DN
3306	HSPA2	heat shock protein family A (Hsp70) member 2 [Source:HGNC Symbol;Acc:HGNC:5235]									GOLDRATH_ANTIGEN_RESPONSE	WONG_ADULT_TISSUE_STEM_MODULE
10219	KLRG1	killer cell lectin like receptor G1 [Source:HGNC Symbol;Acc:HGNC:6380]									GOLDRATH_ANTIGEN_RESPONSE	WONG_ADULT_TISSUE_STEM_MODULE
29969	MDFIC	MyoD family inhibitor domain containing [Source:HGNC Symbol;Acc:HGNC:28870]									GOLDRATH_ANTIGEN_RESPONSE	WONG_ADULT_TISSUE_STEM_MODULE
6790	AURKA	aurora kinase A [Source:HGNC Symbol;Acc:HGNC:11393]									GOLDRATH_ANTIGEN_RESPONSE
8277	TKTL1	transketolase like 1 [Source:HGNC Symbol;Acc:HGNC:11835]									GOLDRATH_ANTIGEN_RESPONSE
1493	CTLA4	cytotoxic T-lymphocyte associated protein 4 [Source:HGNC Symbol;Acc:HGNC:2505]									GOLDRATH_ANTIGEN_RESPONSE
64065	PERP	p53 apoptosis effector related to PMP22 [Source:HGNC Symbol;Acc:HGNC:17637]									GOLDRATH_ANTIGEN_RESPONSE
8531	YBX3	Y-box binding protein 3 [Source:HGNC Symbol;Acc:HGNC:2428]									GOLDRATH_ANTIGEN_RESPONSE
3005	H1-0	H1.0 linker histone [Source:HGNC Symbol;Acc:HGNC:4714]									GOLDRATH_ANTIGEN_RESPONSE
7414	VCL	vinculin [Source:HGNC Symbol;Acc:HGNC:12665]									GOLDRATH_ANTIGEN_RESPONSE
6241	RRM2	ribonucleotide reductase regulatory subunit M2 [Source:HGNC Symbol;Acc:HGNC:10452]									GOLDRATH_ANTIGEN_RESPONSE
7171	TPM4	tropomyosin 4 [Source:HGNC Symbol;Acc:HGNC:12013]									GOLDRATH_ANTIGEN_RESPONSE
51514	DTL	denticleless E3 ubiquitin protein ligase homolog [Source:HGNC Symbol;Acc:HGNC:30288]									GOLDRATH_ANTIGEN_RESPONSE
6713	SQLE	squalene epoxidase [Source:HGNC Symbol;Acc:HGNC:11279]									GOLDRATH_ANTIGEN_RESPONSE
79180	EFHD2	EF-hand domain family member D2 [Source:HGNC Symbol;Acc:HGNC:28670]									GOLDRATH_ANTIGEN_RESPONSE
100528032	KLRC4-KLRK1	KLRC4-KLRK1 readthrough [Source:HGNC Symbol;Acc:HGNC:48357]									GOLDRATH_ANTIGEN_RESPONSE
5133	PDCD1	programmed cell death 1 [Source:HGNC Symbol;Acc:HGNC:8760]									GOLDRATH_ANTIGEN_RESPONSE
3925	STMN1	stathmin 1 [Source:HGNC Symbol;Acc:HGNC:6510]									GOLDRATH_ANTIGEN_RESPONSE
4953	ODC1	ornithine decarboxylase 1 [Source:HGNC Symbol;Acc:HGNC:8109]									GOLDRATH_ANTIGEN_RESPONSE
672	BRCA1	BRCA1 DNA repair associated [Source:HGNC Symbol;Acc:HGNC:1100]									GOLDRATH_ANTIGEN_RESPONSE
2597	GAPDH	glyceraldehyde-3-phosphate dehydrogenase [Source:HGNC Symbol;Acc:HGNC:4141]									GOLDRATH_ANTIGEN_RESPONSE
8411	EEA1	early endosome antigen 1 [Source:HGNC Symbol;Acc:HGNC:3185]									GOLDRATH_ANTIGEN_RESPONSE
7272	TTK	TTK protein kinase [Source:HGNC Symbol;Acc:HGNC:12401]									GOLDRATH_ANTIGEN_RESPONSE
1471	CST3	cystatin C [Source:HGNC Symbol;Acc:HGNC:2475]									GOLDRATH_ANTIGEN_RESPONSE
55320	MIS18BP1	MIS18 binding protein 1 [Source:HGNC Symbol;Acc:HGNC:20190]									GOLDRATH_ANTIGEN_RESPONSE
4288	MKI67	marker of proliferation Ki-67 [Source:HGNC Symbol;Acc:HGNC:7107]									GOLDRATH_ANTIGEN_RESPONSE
3014	H2AX	H2A.X variant histone [Source:HGNC Symbol;Acc:HGNC:4739]									GOLDRATH_ANTIGEN_RESPONSE
10971	YWHAQ	tyrosine 3-monooxygenase/tryptophan 5-monooxygenase activation protein theta [Source:HGNC Symbol;Acc:HGNC:12854]									GOLDRATH_ANTIGEN_RESPONSE
3108	HLA-DMA	major histocompatibility complex, class II, DM alpha [Source:HGNC Symbol;Acc:HGNC:4934]										WONG_ADULT_TISSUE_STEM_MODULE
5176	SERPINF1	serpin family F member 1 [Source:HGNC Symbol;Acc:HGNC:8824]										WONG_ADULT_TISSUE_STEM_MODULE
3248	HPGD	15-hydroxyprostaglandin dehydrogenase [Source:HGNC Symbol;Acc:HGNC:5154]										WONG_ADULT_TISSUE_STEM_MODULE
9289	ADGRG1	adhesion G protein-coupled receptor G1 [Source:HGNC Symbol;Acc:HGNC:4512]										WONG_ADULT_TISSUE_STEM_MODULE
5873	RAB27A	RAB27A, member RAS oncogene family [Source:HGNC Symbol;Acc:HGNC:9766]										WONG_ADULT_TISSUE_STEM_MODULE
9592	IER2	immediate early response 2 [Source:HGNC Symbol;Acc:HGNC:28871]										WONG_ADULT_TISSUE_STEM_MODULE
388	RHOB	ras homolog family member B [Source:HGNC Symbol;Acc:HGNC:668]										WONG_ADULT_TISSUE_STEM_MODULE
118429	ANTXR2	ANTXR cell adhesion molecule 2 [Source:HGNC Symbol;Acc:HGNC:21732]										WONG_ADULT_TISSUE_STEM_MODULE
65108	MARCKSL1	MARCKS like 1 [Source:HGNC Symbol;Acc:HGNC:7142]										WONG_ADULT_TISSUE_STEM_MODULE
10398	MYL9	myosin light chain 9 [Source:HGNC Symbol;Acc:HGNC:15754]										WONG_ADULT_TISSUE_STEM_MODULE
1601	DAB2	DAB adaptor protein 2 [Source:HGNC Symbol;Acc:HGNC:2662]										WONG_ADULT_TISSUE_STEM_MODULE
1396	CRIP1	cysteine rich protein 1 [Source:HGNC Symbol;Acc:HGNC:2360]										WONG_ADULT_TISSUE_STEM_MODULE
64332	NFKBIZ	NFKB inhibitor zeta [Source:HGNC Symbol;Acc:HGNC:29805]										WONG_ADULT_TISSUE_STEM_MODULE
170954	PPP1R18	protein phosphatase 1 regulatory subunit 18 [Source:HGNC Symbol;Acc:HGNC:29413]										WONG_ADULT_TISSUE_STEM_MODULE
50861	STMN3	stathmin 3 [Source:HGNC Symbol;Acc:HGNC:15926]										WONG_ADULT_TISSUE_STEM_MODULE
10231	RCAN2	regulator of calcineurin 2 [Source:HGNC Symbol;Acc:HGNC:3041]										WONG_ADULT_TISSUE_STEM_MODULE
6236	RRAD	RRAD, Ras related glycolysis inhibitor and calcium channel regulator [Source:HGNC Symbol;Acc:HGNC:10446]										WONG_ADULT_TISSUE_STEM_MODULE
6659	SOX4	SRY-box transcription factor 4 [Source:HGNC Symbol;Acc:HGNC:11200]										WONG_ADULT_TISSUE_STEM_MODULE
3727	JUND	JunD proto-oncogene, AP-1 transcription factor subunit [Source:HGNC Symbol;Acc:HGNC:6206]										WONG_ADULT_TISSUE_STEM_MODULE
7832	BTG2	BTG anti-proliferation factor 2 [Source:HGNC Symbol;Acc:HGNC:1131]										WONG_ADULT_TISSUE_STEM_MODULE
6238	RRBP1	ribosome binding protein 1 [Source:HGNC Symbol;Acc:HGNC:10448]										WONG_ADULT_TISSUE_STEM_MODULE
5569	PKIA	cAMP-dependent protein kinase inhibitor alpha [Source:HGNC Symbol;Acc:HGNC:9017]										WONG_ADULT_TISSUE_STEM_MODULE
54541	DDIT4	DNA damage inducible transcript 4 [Source:HGNC Symbol;Acc:HGNC:24944]										WONG_ADULT_TISSUE_STEM_MODULE
1649	DDIT3	DNA damage inducible transcript 3 [Source:HGNC Symbol;Acc:HGNC:2726]										WONG_ADULT_TISSUE_STEM_MODULE
87	ACTN1	actinin alpha 1 [Source:HGNC Symbol;Acc:HGNC:163]										WONG_ADULT_TISSUE_STEM_MODULE
22822	PHLDA1	pleckstrin homology like domain family A member 1 [Source:HGNC Symbol;Acc:HGNC:8933]										WONG_ADULT_TISSUE_STEM_MODULE
23499	MACF1	microtubule actin crosslinking factor 1 [Source:HGNC Symbol;Acc:HGNC:13664]										WONG_ADULT_TISSUE_STEM_MODULE
11098	PRSS23	serine protease 23 [Source:HGNC Symbol;Acc:HGNC:14370]										WONG_ADULT_TISSUE_STEM_MODULE
7088	TLE1	TLE family member 1, transcriptional corepressor [Source:HGNC Symbol;Acc:HGNC:11837]										WONG_ADULT_TISSUE_STEM_MODULE
51523	CXXC5	CXXC finger protein 5 [Source:HGNC Symbol;Acc:HGNC:26943]										WONG_ADULT_TISSUE_STEM_MODULE
4297	KMT2A	lysine methyltransferase 2A [Source:HGNC Symbol;Acc:HGNC:7132]										WONG_ADULT_TISSUE_STEM_MODULE
57326	PBXIP1	PBX homeobox interacting protein 1 [Source:HGNC Symbol;Acc:HGNC:21199]										WONG_ADULT_TISSUE_STEM_MODULE
55607	PPP1R9A	protein phosphatase 1 regulatory subunit 9A [Source:HGNC Symbol;Acc:HGNC:14946]										WONG_ADULT_TISSUE_STEM_MODULE
288	ANK3	ankyrin 3 [Source:HGNC Symbol;Acc:HGNC:494]										WONG_ADULT_TISSUE_STEM_MODULE
10207	PATJ	PATJ crumbs cell polarity complex component [Source:HGNC Symbol;Acc:HGNC:28881]										WONG_ADULT_TISSUE_STEM_MODULE
9437	NCR1	natural cytotoxicity triggering receptor 1 [Source:HGNC Symbol;Acc:HGNC:6731]										WONG_ADULT_TISSUE_STEM_MODULE
2752	GLUL	glutamate-ammonia ligase [Source:HGNC Symbol;Acc:HGNC:4341]										WONG_ADULT_TISSUE_STEM_MODULE
2139	EYA2	EYA transcriptional coactivator and phosphatase 2 [Source:HGNC Symbol;Acc:HGNC:3520]										WONG_ADULT_TISSUE_STEM_MODULE
3206	HOXA10	homeobox A10 [Source:HGNC Symbol;Acc:HGNC:5100]										WONG_ADULT_TISSUE_STEM_MODULE
1606	DGKA	diacylglycerol kinase alpha [Source:HGNC Symbol;Acc:HGNC:2849]										WONG_ADULT_TISSUE_STEM_MODULE
152189	CMTM8	CKLF like MARVEL transmembrane domain containing 8 [Source:HGNC Symbol;Acc:HGNC:19179]										WONG_ADULT_TISSUE_STEM_MODULE
7267	TTC3	tetratricopeptide repeat domain 3 [Source:HGNC Symbol;Acc:HGNC:12393]										WONG_ADULT_TISSUE_STEM_MODULE
160622	TAMALIN	trafficking regulator and scaffold protein tamalin [Source:HGNC Symbol;Acc:HGNC:18707]										WONG_ADULT_TISSUE_STEM_MODULE
283383	ADGRD1	adhesion G protein-coupled receptor D1 [Source:HGNC Symbol;Acc:HGNC:19893]										WONG_ADULT_TISSUE_STEM_MODULE
4162	MCAM	melanoma cell adhesion molecule [Source:HGNC Symbol;Acc:HGNC:6934]
5966	REL	REL proto-oncogene, NF-kB subunit [Source:HGNC Symbol;Acc:HGNC:9954]
1063	CENPF	centromere protein F [Source:HGNC Symbol;Acc:HGNC:1857]
3949	LDLR	low density lipoprotein receptor [Source:HGNC Symbol;Acc:HGNC:6547]
3012	H2AC8	H2A clustered histone 8 [Source:HGNC Symbol;Acc:HGNC:4724]
23555	TSPAN15	tetraspanin 15 [Source:HGNC Symbol;Acc:HGNC:23298]
7503	XIST	X inactive specific transcript [Source:HGNC Symbol;Acc:HGNC:12810]
8969	H2AC11	H2A clustered histone 11 [Source:HGNC Symbol;Acc:HGNC:4737]
64180	DPEP3	dipeptidase 3 [Source:HGNC Symbol;Acc:HGNC:23029]
80063	ATF7IP2	activating transcription factor 7 interacting protein 2 [Source:HGNC Symbol;Acc:HGNC:20397]
9659	PDE4DIP	phosphodiesterase 4D interacting protein [Source:HGNC Symbol;Acc:HGNC:15580]
2053	EPHX2	epoxide hydrolase 2 [Source:HGNC Symbol;Acc:HGNC:3402]
2289	FKBP5	FKBP prolyl isomerase 5 [Source:HGNC Symbol;Acc:HGNC:3721]
1298	COL9A2	collagen type IX alpha 2 chain [Source:HGNC Symbol;Acc:HGNC:2218]
8507	ENC1	ectodermal-neural cortex 1 [Source:HGNC Symbol;Acc:HGNC:3345]
56253	CRTAM	cytotoxic and regulatory T cell molecule [Source:HGNC Symbol;Acc:HGNC:24313]
3423	IDS	iduronate 2-sulfatase [Source:HGNC Symbol;Acc:HGNC:5389]
30009	TBX21	T-box transcription factor 21 [Source:HGNC Symbol;Acc:HGNC:11599]
1102	RCBTB2	RCC1 and BTB domain containing protein 2 [Source:HGNC Symbol;Acc:HGNC:1914]
23484	LEPROTL1	leptin receptor overlapping transcript like 1 [Source:HGNC Symbol;Acc:HGNC:6555]
9882	TBC1D4	TBC1 domain family member 4 [Source:HGNC Symbol;Acc:HGNC:19165]
1123	CHN1	chimerin 1 [Source:HGNC Symbol;Acc:HGNC:1943]
8644	AKR1C3	aldo-keto reductase family 1 member C3 [Source:HGNC Symbol;Acc:HGNC:386]
25897	RNF19A	ring finger protein 19A, RBR E3 ubiquitin protein ligase [Source:HGNC Symbol;Acc:HGNC:13432]
23108	RAP1GAP2	RAP1 GTPase activating protein 2 [Source:HGNC Symbol;Acc:HGNC:29176]
3904	LAIR2	leukocyte associated immunoglobulin like receptor 2 [Source:HGNC Symbol;Acc:HGNC:6478]
1823	DSC1	desmocollin 1 [Source:HGNC Symbol;Acc:HGNC:3035]
27436	EML4	EMAP like 4 [Source:HGNC Symbol;Acc:HGNC:1316]
3422	IDI1	isopentenyl-diphosphate delta isomerase 1 [Source:HGNC Symbol;Acc:HGNC:5387]
9749	PHACTR2	phosphatase and actin regulator 2 [Source:HGNC Symbol;Acc:HGNC:20956]
253461	ZBTB38	zinc finger and BTB domain containing 38 [Source:HGNC Symbol;Acc:HGNC:26636]
57136	APMAP	adipocyte plasma membrane associated protein [Source:HGNC Symbol;Acc:HGNC:13238]
91782	CHMP7	charged multivesicular body protein 7 [Source:HGNC Symbol;Acc:HGNC:28439]
23764	MAFF	MAF bZIP transcription factor F [Source:HGNC Symbol;Acc:HGNC:6780]
602	BCL3	BCL3 transcription coactivator [Source:HGNC Symbol;Acc:HGNC:998]
6362	CCL18	C-C motif chemokine ligand 18 [Source:HGNC Symbol;Acc:HGNC:10616]
8653	DDX3Y	DEAD-box helicase 3 Y-linked [Source:HGNC Symbol;Acc:HGNC:2699]
1604	CD55	CD55 molecule (Cromer blood group) [Source:HGNC Symbol;Acc:HGNC:2665]
54440	SASH3	SAM and SH3 domain containing 3 [Source:HGNC Symbol;Acc:HGNC:15975]
10602	CDC42EP3	CDC42 effector protein 3 [Source:HGNC Symbol;Acc:HGNC:16943]
5742	PTGS1	prostaglandin-endoperoxide synthase 1 [Source:HGNC Symbol;Acc:HGNC:9604]
57801	HES4	hes family bHLH transcription factor 4 [Source:HGNC Symbol;Acc:HGNC:24149]
26270	FBXO6	F-box protein 6 [Source:HGNC Symbol;Acc:HGNC:13585]
3301	DNAJA1	DnaJ heat shock protein family (Hsp40) member A1 [Source:HGNC Symbol;Acc:HGNC:5229]
80149	ZC3H12A	zinc finger CCCH-type containing 12A [Source:HGNC Symbol;Acc:HGNC:26259]
3475	IFRD1	interferon related developmental regulator 1 [Source:HGNC Symbol;Acc:HGNC:5456]
1654	DDX3X	DEAD-box helicase 3 X-linked [Source:HGNC Symbol;Acc:HGNC:2745]
8938	BAIAP3	BAI1 associated protein 3 [Source:HGNC Symbol;Acc:HGNC:948]
84807	NFKBID	NFKB inhibitor delta [Source:HGNC Symbol;Acc:HGNC:15671]
2275	FHL3	four and a half LIM domains 3 [Source:HGNC Symbol;Acc:HGNC:3704]
93010	B3GNT7	UDP-GlcNAc:betaGal beta-1,3-N-acetylglucosaminyltransferase 7 [Source:HGNC Symbol;Acc:HGNC:18811]
4741	NEFM	neurofilament medium [Source:HGNC Symbol;Acc:HGNC:7734]
145864	HAPLN3	hyaluronan and proteoglycan link protein 3 [Source:HGNC Symbol;Acc:HGNC:21446]
84225	ZMYND15	zinc finger MYND-type containing 15 [Source:HGNC Symbol;Acc:HGNC:20997]
283849	EXOC3L1	exocyst complex component 3 like 1 [Source:HGNC Symbol;Acc:HGNC:27540]
64282	TENT4B	terminal nucleotidyltransferase 4B [Source:HGNC Symbol;Acc:HGNC:30758]
92906	HNRNPLL	heterogeneous nuclear ribonucleoprotein L like [Source:HGNC Symbol;Acc:HGNC:25127]
55020	TTC38	tetratricopeptide repeat domain 38 [Source:HGNC Symbol;Acc:HGNC:26082]
3655	ITGA6	integrin subunit alpha 6 [Source:HGNC Symbol;Acc:HGNC:6142]
29968	PSAT1	phosphoserine aminotransferase 1 [Source:HGNC Symbol;Acc:HGNC:19129]
9022	CLIC3	chloride intracellular channel 3 [Source:HGNC Symbol;Acc:HGNC:2064]
64778	FNDC3B	fibronectin type III domain containing 3B [Source:HGNC Symbol;Acc:HGNC:24670]
321	APBA2	amyloid beta precursor protein binding family A member 2 [Source:HGNC Symbol;Acc:HGNC:579]
4494	MT1F	metallothionein 1F [Source:HGNC Symbol;Acc:HGNC:7398]
8543	LMO4	LIM domain only 4 [Source:HGNC Symbol;Acc:HGNC:6644]
2171	FABP5	fatty acid binding protein 5 [Source:HGNC Symbol;Acc:HGNC:3560]
2950	GSTP1	glutathione S-transferase pi 1 [Source:HGNC Symbol;Acc:HGNC:4638]
3887	KRT81	keratin 81 [Source:HGNC Symbol;Acc:HGNC:6458]
3755	KCNG1	potassium voltage-gated channel modifier subfamily G member 1 [Source:HGNC Symbol;Acc:HGNC:6248]
1831	TSC22D3	TSC22 domain family member 3 [Source:HGNC Symbol;Acc:HGNC:3051]
10252	SPRY1	sprouty RTK signaling antagonist 1 [Source:HGNC Symbol;Acc:HGNC:11269]
6932	TCF7	transcription factor 7 [Source:HGNC Symbol;Acc:HGNC:11639]
4493	MT1E	metallothionein 1E [Source:HGNC Symbol;Acc:HGNC:7397]
57580	PREX1	phosphatidylinositol-3,4,5-trisphosphate dependent Rac exchange factor 1 [Source:HGNC Symbol;Acc:HGNC:32594]
9760	TOX	thymocyte selection associated high mobility group box [Source:HGNC Symbol;Acc:HGNC:18988]
1292	COL6A2	collagen type VI alpha 2 chain [Source:HGNC Symbol;Acc:HGNC:2212]
23022	PALLD	palladin, cytoskeletal associated protein [Source:HGNC Symbol;Acc:HGNC:17068]
7273	TTN	titin [Source:HGNC Symbol;Acc:HGNC:12403]
2115	ETV1	ETS variant transcription factor 1 [Source:HGNC Symbol;Acc:HGNC:3490]
3337	DNAJB1	DnaJ heat shock protein family (Hsp40) member B1 [Source:HGNC Symbol;Acc:HGNC:5270]
5216	PFN1	profilin 1 [Source:HGNC Symbol;Acc:HGNC:8881]
3732	CD82	CD82 molecule [Source:HGNC Symbol;Acc:HGNC:6210]
7094	TLN1	talin 1 [Source:HGNC Symbol;Acc:HGNC:11845]
5339	PLEC	plectin [Source:HGNC Symbol;Acc:HGNC:9069]
10381	TUBB3	tubulin beta 3 class III [Source:HGNC Symbol;Acc:HGNC:20772]
7408	VASP	vasodilator stimulated phosphoprotein [Source:HGNC Symbol;Acc:HGNC:12652]
27344	PCSK1N	proprotein convertase subtilisin/kexin type 1 inhibitor [Source:HGNC Symbol;Acc:HGNC:17301]
2769	GNA15	G protein subunit alpha 15 [Source:HGNC Symbol;Acc:HGNC:4383]
9536	PTGES	prostaglandin E synthase [Source:HGNC Symbol;Acc:HGNC:9599]
3315	HSPB1	heat shock protein family B (small) member 1 [Source:HGNC Symbol;Acc:HGNC:5246]
26289	AK5	adenylate kinase 5 [Source:HGNC Symbol;Acc:HGNC:365]
10267	RAMP1	receptor activity modifying protein 1 [Source:HGNC Symbol;Acc:HGNC:9843]
8334	H2AC6	H2A clustered histone 6 [Source:HGNC Symbol;Acc:HGNC:4733]
257101	ZNF683	zinc finger protein 683 [Source:HGNC Symbol;Acc:HGNC:28495]
7704	ZBTB16	zinc finger and BTB domain containing 16 [Source:HGNC Symbol;Acc:HGNC:12930]
6711	SPTBN1	spectrin beta, non-erythrocytic 1 [Source:HGNC Symbol;Acc:HGNC:11275]
2539	G6PD	glucose-6-phosphate dehydrogenase [Source:HGNC Symbol;Acc:HGNC:4057]
9788	MTSS1	MTSS I-BAR domain containing 1 [Source:HGNC Symbol;Acc:HGNC:20443]
29116	MYLIP	myosin regulatory light chain interacting protein [Source:HGNC Symbol;Acc:HGNC:21155]
10144	FAM13A	family with sequence similarity 13 member A [Source:HGNC Symbol;Acc:HGNC:19367]
79895	ATP8B4	ATPase phospholipid transporting 8B4 (putative) [Source:HGNC Symbol;Acc:HGNC:13536]
64388	GREM2	gremlin 2, DAN family BMP antagonist [Source:HGNC Symbol;Acc:HGNC:17655]
6432	SRSF7	serine and arginine rich splicing factor 7 [Source:HGNC Symbol;Acc:HGNC:10789]
581	BAX	BCL2 associated X, apoptosis regulator [Source:HGNC Symbol;Acc:HGNC:959]
56992	KIF15	kinesin family member 15 [Source:HGNC Symbol;Acc:HGNC:17273]
10859	LILRB1	leukocyte immunoglobulin like receptor B1 [Source:HGNC Symbol;Acc:HGNC:6605]
9232	PTTG1	PTTG1 regulator of sister chromatid separation, securin [Source:HGNC Symbol;Acc:HGNC:9690]
55872	PBK	PDZ binding kinase [Source:HGNC Symbol;Acc:HGNC:18282]
51659	GINS2	GINS complex subunit 2 [Source:HGNC Symbol;Acc:HGNC:24575]
10911	UTS2	urotensin 2 [Source:HGNC Symbol;Acc:HGNC:12636]
10100	TSPAN2	tetraspanin 2 [Source:HGNC Symbol;Acc:HGNC:20659]
259307	IL4I1	interleukin 4 induced 1 [Source:HGNC Symbol;Acc:HGNC:19094]
7162	TPBG	trophoblast glycoprotein [Source:HGNC Symbol;Acc:HGNC:12004]
22837	COBLL1	cordon-bleu WH2 repeat protein like 1 [Source:HGNC Symbol;Acc:HGNC:23571]
1130	LYST	lysosomal trafficking regulator [Source:HGNC Symbol;Acc:HGNC:1968]
9945	GFPT2	glutamine-fructose-6-phosphate transaminase 2 [Source:HGNC Symbol;Acc:HGNC:4242]
4884	NPTX1	neuronal pentraxin 1 [Source:HGNC Symbol;Acc:HGNC:7952]
334	APLP2	amyloid beta precursor like protein 2 [Source:HGNC Symbol;Acc:HGNC:598]
5163	PDK1	pyruvate dehydrogenase kinase 1 [Source:HGNC Symbol;Acc:HGNC:8809]
1534	CYB561	cytochrome b561 [Source:HGNC Symbol;Acc:HGNC:2571]
55112	DYNC2I1	dynein 2 intermediate chain 1 [Source:HGNC Symbol;Acc:HGNC:21862]
51474	LIMA1	LIM domain and actin binding 1 [Source:HGNC Symbol;Acc:HGNC:24636]
9709	HERPUD1	homocysteine inducible ER protein with ubiquitin like domain 1 [Source:HGNC Symbol;Acc:HGNC:13744]
121260	SLC15A4	solute carrier family 15 member 4 [Source:HGNC Symbol;Acc:HGNC:23090]
23670	CEMIP2	cell migration inducing hyaluronidase 2 [Source:HGNC Symbol;Acc:HGNC:11869]
170384	FUT11	fucosyltransferase 11 [Source:HGNC Symbol;Acc:HGNC:19233]
286	ANK1	ankyrin 1 [Source:HGNC Symbol;Acc:HGNC:492]
55196	RESF1	retroelement silencing factor 1 [Source:HGNC Symbol;Acc:HGNC:25559]
140766	ADAMTS14	ADAM metallopeptidase with thrombospondin type 1 motif 14 [Source:HGNC Symbol;Acc:HGNC:14899]
151556	GPR155	G protein-coupled receptor 155 [Source:HGNC Symbol;Acc:HGNC:22951]
56062	KLHL4	kelch like family member 4 [Source:HGNC Symbol;Acc:HGNC:6355]
152100	CMC1	C-X9-C motif containing 1 [Source:HGNC Symbol;Acc:HGNC:28783]
3672	ITGA1	integrin subunit alpha 1 [Source:HGNC Symbol;Acc:HGNC:6134]
8821	INPP4B	inositol polyphosphate-4-phosphatase type II B [Source:HGNC Symbol;Acc:HGNC:6075]
10666	CD226	CD226 molecule [Source:HGNC Symbol;Acc:HGNC:16961]
10663	CXCR6	C-X-C motif chemokine receptor 6 [Source:HGNC Symbol;Acc:HGNC:16647]
1829	DSG2	desmoglein 2 [Source:HGNC Symbol;Acc:HGNC:3049]
8972	MGAM	maltase-glucoamylase [Source:HGNC Symbol;Acc:HGNC:7043]
10451	VAV3	vav guanine nucleotide exchange factor 3 [Source:HGNC Symbol;Acc:HGNC:12659]
11145	PLAAT3	phospholipase A and acyltransferase 3 [Source:HGNC Symbol;Acc:HGNC:17825]
8320	EOMES	eomesodermin [Source:HGNC Symbol;Acc:HGNC:3372]
353189	SLCO4C1	solute carrier organic anion transporter family member 4C1 [Source:HGNC Symbol;Acc:HGNC:23612]
162073	ITPRIPL2	ITPRIP like 2 [Source:HGNC Symbol;Acc:HGNC:27257]
1413	CRYBA4	crystallin beta A4 [Source:HGNC Symbol;Acc:HGNC:2396]
619207	SCART1	scavenger receptor family member expressed on T cells 1 [Source:HGNC Symbol;Acc:HGNC:32411]
30061	SLC40A1	solute carrier family 40 member 1 [Source:HGNC Symbol;Acc:HGNC:10909]
745	MYRF	myelin regulatory factor [Source:HGNC Symbol;Acc:HGNC:1181]
6916	TBXAS1	thromboxane A synthase 1 [Source:HGNC Symbol;Acc:HGNC:11609]
127254	ERICH3	glutamate rich 3 [Source:HGNC Symbol;Acc:HGNC:25346]
440712	RHEX	regulator of hemoglobinization and erythroid cell expansion [Source:HGNC Symbol;Acc:HGNC:25341]
80328	ULBP2	UL16 binding protein 2 [Source:HGNC Symbol;Acc:HGNC:14894]
196	AHR	aryl hydrocarbon receptor [Source:HGNC Symbol;Acc:HGNC:348]
5527	PPP2R5C	protein phosphatase 2 regulatory subunit B'gamma [Source:HGNC Symbol;Acc:HGNC:9311]
10124	ARL4A	ADP ribosylation factor like GTPase 4A [Source:HGNC Symbol;Acc:HGNC:695]
7402	UTRN	utrophin [Source:HGNC Symbol;Acc:HGNC:12635]
868	CBLB	Cbl proto-oncogene B [Source:HGNC Symbol;Acc:HGNC:1542]
2531	KDSR	3-ketodihydrosphingosine reductase [Source:HGNC Symbol;Acc:HGNC:4021]
55824	PAG1	phosphoprotein membrane anchor with glycosphingolipid microdomains 1 [Source:HGNC Symbol;Acc:HGNC:30043]
4214	MAP3K1	mitogen-activated protein kinase kinase kinase 1 [Source:HGNC Symbol;Acc:HGNC:6848]
55636	CHD7	chromodomain helicase DNA binding protein 7 [Source:HGNC Symbol;Acc:HGNC:20626]
29123	ANKRD11	ankyrin repeat domain 11 [Source:HGNC Symbol;Acc:HGNC:21316]
285513	GPRIN3	GPRIN family member 3 [Source:HGNC Symbol;Acc:HGNC:27733]
10614	HEXIM1	HEXIM P-TEFb complex subunit 1 [Source:HGNC Symbol;Acc:HGNC:24953]
23224	SYNE2	spectrin repeat containing nuclear envelope protein 2 [Source:HGNC Symbol;Acc:HGNC:17084]
541471	MIR4435-2HG	MIR4435-2 host gene [Source:HGNC Symbol;Acc:HGNC:35163]
22807	IKZF2	IKAROS family zinc finger 2 [Source:HGNC Symbol;Acc:HGNC:13177]
10142	AKAP9	A-kinase anchoring protein 9 [Source:HGNC Symbol;Acc:HGNC:379]
4925	NUCB2	nucleobindin 2 [Source:HGNC Symbol;Acc:HGNC:8044]
1525	CXADR	CXADR Ig-like cell adhesion molecule [Source:HGNC Symbol;Acc:HGNC:2559]
1089	CEACAM4	CEA cell adhesion molecule 4 [Source:HGNC Symbol;Acc:HGNC:1816]
83478	ARHGAP24	Rho GTPase activating protein 24 [Source:HGNC Symbol;Acc:HGNC:25361]
1108	CHD4	chromodomain helicase DNA binding protein 4 [Source:HGNC Symbol;Acc:HGNC:1919]
4171	MCM2	minichromosome maintenance complex component 2 [Source:HGNC Symbol;Acc:HGNC:6944]
3008	H1-4	H1.4 linker histone, cluster member [Source:HGNC Symbol;Acc:HGNC:4718]
90853	SPOCD1	SPOC domain containing 1 [Source:HGNC Symbol;Acc:HGNC:26338]
9435	CHST2	carbohydrate sulfotransferase 2 [Source:HGNC Symbol;Acc:HGNC:1970]
5452	POU2F2	POU class 2 homeobox 2 [Source:HGNC Symbol;Acc:HGNC:9213]
92126	DSEL	dermatan sulfate epimerase like [Source:HGNC Symbol;Acc:HGNC:18144]
2815	GP9	glycoprotein IX platelet [Source:HGNC Symbol;Acc:HGNC:4444]
3812	KIR3DL2	killer cell immunoglobulin like receptor, three Ig domains and long cytoplasmic tail 2 [Source:HGNC Symbol;Acc:HGNC:6339]
7294	TXK	TXK tyrosine kinase [Source:HGNC Symbol;Acc:HGNC:12434]
143686	SESN3	sestrin 3 [Source:HGNC Symbol;Acc:HGNC:23060]
112597	CYTOR	cytoskeleton regulator RNA [Source:HGNC Symbol;Acc:HGNC:28717]
57568	SIPA1L2	signal induced proliferation associated 1 like 2 [Source:HGNC Symbol;Acc:HGNC:23800]
10383	TUBB4B	tubulin beta 4B class IVb [Source:HGNC Symbol;Acc:HGNC:20771]
10376	TUBA1B	tubulin alpha 1b [Source:HGNC Symbol;Acc:HGNC:18809]
9124	PDLIM1	PDZ and LIM domain 1 [Source:HGNC Symbol;Acc:HGNC:2067]
10234	LRRC17	leucine rich repeat containing 17 [Source:HGNC Symbol;Acc:HGNC:16895]
493	ATP2B4	ATPase plasma membrane Ca2+ transporting 4 [Source:HGNC Symbol;Acc:HGNC:817]
10335	IRAG1	inositol 1,4,5-triphosphate receptor associated 1 [Source:HGNC Symbol;Acc:HGNC:7237]
81	ACTN4	actinin alpha 4 [Source:HGNC Symbol;Acc:HGNC:166]
51375	SNX7	sorting nexin 7 [Source:HGNC Symbol;Acc:HGNC:14971]
29128	UHRF1	ubiquitin like with PHD and ring finger domains 1 [Source:HGNC Symbol;Acc:HGNC:12556]
83879	CDCA7	cell division cycle associated 7 [Source:HGNC Symbol;Acc:HGNC:14628]
4627	MYH9	myosin heavy chain 9 [Source:HGNC Symbol;Acc:HGNC:7579]
100505501	AC090152.1	novel transcript
387882	C12orf75	chromosome 12 open reading frame 75 [Source:HGNC Symbol;Acc:HGNC:35164]
10129	FRY	FRY microtubule binding protein [Source:HGNC Symbol;Acc:HGNC:20367]
6920	TCEA3	transcription elongation factor A3 [Source:HGNC Symbol;Acc:HGNC:11615]
56911	MAP3K7CL	MAP3K7 C-terminal like [Source:HGNC Symbol;Acc:HGNC:16457]
8365	H4C8	H4 clustered histone 8 [Source:HGNC Symbol;Acc:HGNC:4788]
22836	RHOBTB3	Rho related BTB domain containing 3 [Source:HGNC Symbol;Acc:HGNC:18757]
28996	HIPK2	homeodomain interacting protein kinase 2 [Source:HGNC Symbol;Acc:HGNC:14402]
1105	CHD1	chromodomain helicase DNA binding protein 1 [Source:HGNC Symbol;Acc:HGNC:1915]
5144	PDE4D	phosphodiesterase 4D [Source:HGNC Symbol;Acc:HGNC:8783]
27333	GOLIM4	golgi integral membrane protein 4 [Source:HGNC Symbol;Acc:HGNC:15448]
8787	RGS9	regulator of G protein signaling 9 [Source:HGNC Symbol;Acc:HGNC:10004]
3178	HNRNPA1	heterogeneous nuclear ribonucleoprotein A1 [Source:HGNC Symbol;Acc:HGNC:5031]
3638	INSIG1	insulin induced gene 1 [Source:HGNC Symbol;Acc:HGNC:6083]
9100	USP10	ubiquitin specific peptidase 10 [Source:HGNC Symbol;Acc:HGNC:12608]
2826	CCR10	C-C motif chemokine receptor 10 [Source:HGNC Symbol;Acc:HGNC:4474]
8826	IQGAP1	IQ motif containing GTPase activating protein 1 [Source:HGNC Symbol;Acc:HGNC:6110]
29946	SERTAD3	SERTA domain containing 3 [Source:HGNC Symbol;Acc:HGNC:17931]
8971	H1-10	H1.10 linker histone [Source:HGNC Symbol;Acc:HGNC:4722]
8556	CDC14A	cell division cycle 14A [Source:HGNC Symbol;Acc:HGNC:1718]
11226	GALNT6	polypeptide N-acetylgalactosaminyltransferase 6 [Source:HGNC Symbol;Acc:HGNC:4128]
10051	SMC4	structural maintenance of chromosomes 4 [Source:HGNC Symbol;Acc:HGNC:14013]
29994	BAZ2B	bromodomain adjacent to zinc finger domain 2B [Source:HGNC Symbol;Acc:HGNC:963]
2803	GOLGA4	golgin A4 [Source:HGNC Symbol;Acc:HGNC:4427]
6046	BRD2	bromodomain containing 2 [Source:HGNC Symbol;Acc:HGNC:1103]
1915	EEF1A1	eukaryotic translation elongation factor 1 alpha 1 [Source:HGNC Symbol;Acc:HGNC:3189]
54918	CMTM6	CKLF like MARVEL transmembrane domain containing 6 [Source:HGNC Symbol;Acc:HGNC:19177]
51070	NOSIP	nitric oxide synthase interacting protein [Source:HGNC Symbol;Acc:HGNC:17946]
3992	FADS1	fatty acid desaturase 1 [Source:HGNC Symbol;Acc:HGNC:3574]
23002	DAAM1	dishevelled associated activator of morphogenesis 1 [Source:HGNC Symbol;Acc:HGNC:18142]
5926	ARID4A	AT-rich interaction domain 4A [Source:HGNC Symbol;Acc:HGNC:9885]
1285	COL4A3	collagen type IV alpha 3 chain [Source:HGNC Symbol;Acc:HGNC:2204]
2804	GOLGB1	golgin B1 [Source:HGNC Symbol;Acc:HGNC:4429]
26986	PABPC1	poly(A) binding protein cytoplasmic 1 [Source:HGNC Symbol;Acc:HGNC:8554]
9638	FEZ1	fasciculation and elongation protein zeta 1 [Source:HGNC Symbol;Acc:HGNC:3659]
9857	CEP350	centrosomal protein 350 [Source:HGNC Symbol;Acc:HGNC:24238]
1488	CTBP2	C-terminal binding protein 2 [Source:HGNC Symbol;Acc:HGNC:2495]
5351	PLOD1	procollagen-lysine,2-oxoglutarate 5-dioxygenase 1 [Source:HGNC Symbol;Acc:HGNC:9081]
23209	MLC1	modulator of VRAC current 1 [Source:HGNC Symbol;Acc:HGNC:17082]
9928	KIF14	kinesin family member 14 [Source:HGNC Symbol;Acc:HGNC:19181]
7178	TPT1	tumor protein, translationally-controlled 1 [Source:HGNC Symbol;Acc:HGNC:12022]
1937	EEF1G	eukaryotic translation elongation factor 1 gamma [Source:HGNC Symbol;Acc:HGNC:3213]
79661	NEIL1	nei like DNA glycosylase 1 [Source:HGNC Symbol;Acc:HGNC:18448]
10388	SYCP2	synaptonemal complex protein 2 [Source:HGNC Symbol;Acc:HGNC:11490]
11251	PTGDR2	prostaglandin D2 receptor 2 [Source:HGNC Symbol;Acc:HGNC:4502]
10077	TSPAN32	tetraspanin 32 [Source:HGNC Symbol;Acc:HGNC:13410]
2975	GTF3C1	general transcription factor IIIC subunit 1 [Source:HGNC Symbol;Acc:HGNC:4664]
374	AREG	amphiregulin [Source:HGNC Symbol;Acc:HGNC:651]
112399	EGLN3	egl-9 family hypoxia inducible factor 3 [Source:HGNC Symbol;Acc:HGNC:14661]
9805	SCRN1	secernin 1 [Source:HGNC Symbol;Acc:HGNC:22192]
2081	ERN1	endoplasmic reticulum to nucleus signaling 1 [Source:HGNC Symbol;Acc:HGNC:3449]
9424	KCNK6	potassium two pore domain channel subfamily K member 6 [Source:HGNC Symbol;Acc:HGNC:6281]
123036	TC2N	tandem C2 domains, nuclear [Source:HGNC Symbol;Acc:HGNC:19859]
1021	CDK6	cyclin dependent kinase 6 [Source:HGNC Symbol;Acc:HGNC:1777]
56521	DNAJC12	DnaJ heat shock protein family (Hsp40) member C12 [Source:HGNC Symbol;Acc:HGNC:28908]
92689	FAM114A1	family with sequence similarity 114 member A1 [Source:HGNC Symbol;Acc:HGNC:25087]
85444	LRRCC1	leucine rich repeat and coiled-coil centrosomal protein 1 [Source:HGNC Symbol;Acc:HGNC:29373]
399717	GATA3-AS1	GATA3 antisense RNA 1 [Source:HGNC Symbol;Acc:HGNC:33786]
7772	ZNF229	zinc finger protein 229 [Source:HGNC Symbol;Acc:HGNC:13022]
79983	POF1B	POF1B actin binding protein [Source:HGNC Symbol;Acc:HGNC:13711]
23135	KDM6B	lysine demethylase 6B [Source:HGNC Symbol;Acc:HGNC:29012]
51646	YPEL5	yippee like 5 [Source:HGNC Symbol;Acc:HGNC:18329]
64061	TSPYL2	TSPY like 2 [Source:HGNC Symbol;Acc:HGNC:24358]
55422	ZNF331	zinc finger protein 331 [Source:HGNC Symbol;Acc:HGNC:15489]
9666	DZIP3	DAZ interacting zinc finger protein 3 [Source:HGNC Symbol;Acc:HGNC:30938]
80228	ORAI2	ORAI calcium release-activated calcium modulator 2 [Source:HGNC Symbol;Acc:HGNC:21667]
4773	NFATC2	nuclear factor of activated T cells 2 [Source:HGNC Symbol;Acc:HGNC:7776]
10871	CD300C	CD300c molecule [Source:HGNC Symbol;Acc:HGNC:19320]
23327	NEDD4L	NEDD4 like E3 ubiquitin protein ligase [Source:HGNC Symbol;Acc:HGNC:7728]
1062	CENPE	centromere protein E [Source:HGNC Symbol;Acc:HGNC:1856]
11127	KIF3A	kinesin family member 3A [Source:HGNC Symbol;Acc:HGNC:6319]
5476	CTSA	cathepsin A [Source:HGNC Symbol;Acc:HGNC:9251]
3802	KIR2DL1	killer cell immunoglobulin like receptor, two Ig domains and long cytoplasmic tail 1 [Source:HGNC Symbol;Acc:HGNC:6329]
3804	KIR2DL3	killer cell immunoglobulin like receptor, two Ig domains and long cytoplasmic tail 3 [Source:HGNC Symbol;Acc:HGNC:6331]
27036	SIGLEC7	sialic acid binding Ig like lectin 7 [Source:HGNC Symbol;Acc:HGNC:10876]
117145	THEM4	thioesterase superfamily member 4 [Source:HGNC Symbol;Acc:HGNC:17947]
142678	MIB2	mindbomb E3 ubiquitin protein ligase 2 [Source:HGNC Symbol;Acc:HGNC:30577]
9398	CD101	CD101 molecule [Source:HGNC Symbol;Acc:HGNC:5949]
2590	GALNT2	polypeptide N-acetylgalactosaminyltransferase 2 [Source:HGNC Symbol;Acc:HGNC:4124]
4758	NEU1	neuraminidase 1 [Source:HGNC Symbol;Acc:HGNC:7758]
23089	PEG10	paternally expressed 10 [Source:HGNC Symbol;Acc:HGNC:14005]
1397	CRIP2	cysteine rich protein 2 [Source:HGNC Symbol;Acc:HGNC:2361]
8336	H2AC17	H2A clustered histone 17 [Source:HGNC Symbol;Acc:HGNC:4735]
55086	RADX	RPA1 related single stranded DNA binding protein, X-linked [Source:HGNC Symbol;Acc:HGNC:25486]
23130	ATG2A	autophagy related 2A [Source:HGNC Symbol;Acc:HGNC:29028]
8347	H2BC4	H2B clustered histone 4 [Source:HGNC Symbol;Acc:HGNC:4757]
8366	H4C2	H4 clustered histone 2 [Source:HGNC Symbol;Acc:HGNC:4789]
79884	MAP9	microtubule associated protein 9 [Source:HGNC Symbol;Acc:HGNC:26118]
58526	MID1IP1	MID1 interacting protein 1 [Source:HGNC Symbol;Acc:HGNC:20715]
3987	LIMS1	LIM zinc finger domain containing 1 [Source:HGNC Symbol;Acc:HGNC:6616]
3646	EIF3E	eukaryotic translation initiation factor 3 subunit E [Source:HGNC Symbol;Acc:HGNC:3277]
79652	TMEM204	transmembrane protein 204 [Source:HGNC Symbol;Acc:HGNC:14158]
9079	LDB2	LIM domain binding 2 [Source:HGNC Symbol;Acc:HGNC:6533]
160365	CLECL1	C-type lectin like 1 [Source:HGNC Symbol;Acc:HGNC:24462]
7029	TFDP2	transcription factor Dp-2 [Source:HGNC Symbol;Acc:HGNC:11751]
6540	SLC6A13	solute carrier family 6 member 13 [Source:HGNC Symbol;Acc:HGNC:11046]
7430	EZR	ezrin [Source:HGNC Symbol;Acc:HGNC:12691]
9256	TSPOAP1	TSPO associated protein 1 [Source:HGNC Symbol;Acc:HGNC:16831]
256987	SERINC5	serine incorporator 5 [Source:HGNC Symbol;Acc:HGNC:18825]
10223	GPA33	glycoprotein A33 [Source:HGNC Symbol;Acc:HGNC:4445]
1233	CCR4	C-C motif chemokine receptor 4 [Source:HGNC Symbol;Acc:HGNC:1605]
1232	CCR3	C-C motif chemokine receptor 3 [Source:HGNC Symbol;Acc:HGNC:1604]
6498	SKIL	SKI like proto-oncogene [Source:HGNC Symbol;Acc:HGNC:10897]
3009	H1-5	H1.5 linker histone, cluster member [Source:HGNC Symbol;Acc:HGNC:4719]
5998	RGS3	regulator of G protein signaling 3 [Source:HGNC Symbol;Acc:HGNC:9999]
85450	ITPRIP	inositol 1,4,5-trisphosphate receptor interacting protein [Source:HGNC Symbol;Acc:HGNC:29370]
8335	H2AC4	H2A clustered histone 4 [Source:HGNC Symbol;Acc:HGNC:4734]
8342	H2BC14	H2B clustered histone 14 [Source:HGNC Symbol;Acc:HGNC:4750]
723790	H2AC19	H2A clustered histone 19 [Source:HGNC Symbol;Acc:HGNC:29668]
8338	H2AC20	H2A clustered histone 20 [Source:HGNC Symbol;Acc:HGNC:4738]
343099	CCDC18	coiled-coil domain containing 18 [Source:HGNC Symbol;Acc:HGNC:30370]
84288	EFCAB2	EF-hand calcium binding domain 2 [Source:HGNC Symbol;Acc:HGNC:28166]
84517	ACTRT3	actin related protein T3 [Source:HGNC Symbol;Acc:HGNC:24022]
137994	LETM2	leucine zipper and EF-hand containing transmembrane protein 2 [Source:HGNC Symbol;Acc:HGNC:14648]
3579	CXCR2	C-X-C motif chemokine receptor 2 [Source:HGNC Symbol;Acc:HGNC:6027]
1237	CCR8	C-C motif chemokine receptor 8 [Source:HGNC Symbol;Acc:HGNC:1609]
487	ATP2A1	ATPase sarcoplasmic/endoplasmic reticulum Ca2+ transporting 1 [Source:HGNC Symbol;Acc:HGNC:811]
80739	MPIG6B	megakaryocyte and platelet inhibitory receptor G6b [Source:HGNC Symbol;Acc:HGNC:13937]
3822	KLRC2	killer cell lectin like receptor C2 [Source:HGNC Symbol;Acc:HGNC:6375]
440689	H2BC18	H2B clustered histone 18 [Source:HGNC Symbol;Acc:HGNC:24700]
84081	NSRP1	nuclear speckle splicing regulatory protein 1 [Source:HGNC Symbol;Acc:HGNC:25305]
100216545	KMT2E-AS1	KMT2E antisense RNA 1 [Source:HGNC Symbol;Acc:HGNC:40845]
751071	CSKMT	citrate synthase lysine methyltransferase [Source:HGNC Symbol;Acc:HGNC:33113]
257144	GCSAM	germinal center associated signaling and motility [Source:HGNC Symbol;Acc:HGNC:20253]
81926	ABHD17A	abhydrolase domain containing 17A, depalmitoylase [Source:HGNC Symbol;Acc:HGNC:28756]
55083	KIF26B	kinesin family member 26B [Source:HGNC Symbol;Acc:HGNC:25484]
1	A1BG	alpha-1-B glycoprotein [Source:HGNC Symbol;Acc:HGNC:5]
9585	KIF20B	kinesin family member 20B [Source:HGNC Symbol;Acc:HGNC:7212]
5582	PRKCG	protein kinase C gamma [Source:HGNC Symbol;Acc:HGNC:9402]
124602	KIF19	kinesin family member 19 [Source:HGNC Symbol;Acc:HGNC:26735]
55605	KIF21A	kinesin family member 21A [Source:HGNC Symbol;Acc:HGNC:19349]
55423	SIRPG	signal regulatory protein gamma [Source:HGNC Symbol;Acc:HGNC:15757]
2064	ERBB2	erb-b2 receptor tyrosine kinase 2 [Source:HGNC Symbol;Acc:HGNC:3430]
80223	RAB11FIP1	RAB11 family interacting protein 1 [Source:HGNC Symbol;Acc:HGNC:30265]
4605	MYBL2	MYB proto-oncogene like 2 [Source:HGNC Symbol;Acc:HGNC:7548]
9368	SLC9A3R1	SLC9A3 regulator 1 [Source:HGNC Symbol;Acc:HGNC:11075]
430	ASCL2	achaete-scute family bHLH transcription factor 2 [Source:HGNC Symbol;Acc:HGNC:739]
388531	RGS9BP	regulator of G protein signaling 9 binding protein [Source:HGNC Symbol;Acc:HGNC:30304]
26030	PLEKHG3	pleckstrin homology and RhoGEF domain containing G3 [Source:HGNC Symbol;Acc:HGNC:20364]
221184	CPNE2	copine 2 [Source:HGNC Symbol;Acc:HGNC:2315]
80326	WNT10A	Wnt family member 10A [Source:HGNC Symbol;Acc:HGNC:13829]
115265	DDIT4L	DNA damage inducible transcript 4 like [Source:HGNC Symbol;Acc:HGNC:30555]
2774	GNAL	G protein subunit alpha L [Source:HGNC Symbol;Acc:HGNC:4388]
54796	BNC2	basonuclin 2 [Source:HGNC Symbol;Acc:HGNC:30988]
91584	PLXNA4	plexin A4 [Source:HGNC Symbol;Acc:HGNC:9102]
60675	PROK2	prokineticin 2 [Source:HGNC Symbol;Acc:HGNC:18455]
8643	PTCH2	patched 2 [Source:HGNC Symbol;Acc:HGNC:9586]
57565	KLHL14	kelch like family member 14 [Source:HGNC Symbol;Acc:HGNC:29266]
3785	KCNQ2	potassium voltage-gated channel subfamily Q member 2 [Source:HGNC Symbol;Acc:HGNC:6296]
342865	VSTM2B	V-set and transmembrane domain containing 2B [Source:HGNC Symbol;Acc:HGNC:33595]
65065	NBEAL1	neurobeachin like 1 [Source:HGNC Symbol;Acc:HGNC:20681]
26751	SH3YL1	SH3 and SYLF domain containing 1 [Source:HGNC Symbol;Acc:HGNC:29546]
129642	MBOAT2	membrane bound O-acyltransferase domain containing 2 [Source:HGNC Symbol;Acc:HGNC:25193]
3801	KIFC3	kinesin family member C3 [Source:HGNC Symbol;Acc:HGNC:6326]
202333	CMYA5	cardiomyopathy associated 5 [Source:HGNC Symbol;Acc:HGNC:14305]
8343	H2BC7	H2B clustered histone 7 [Source:HGNC Symbol;Acc:HGNC:4752]
8364	H4C3	H4 clustered histone 3 [Source:HGNC Symbol;Acc:HGNC:4787]
9047	SH2D2A	SH2 domain containing 2A [Source:HGNC Symbol;Acc:HGNC:10821]
2683	B4GALT1	beta-1,4-galactosyltransferase 1 [Source:HGNC Symbol;Acc:HGNC:924]
326624	RAB37	RAB37, member RAS oncogene family [Source:HGNC Symbol;Acc:HGNC:30268]
1938	EEF2	eukaryotic translation elongation factor 2 [Source:HGNC Symbol;Acc:HGNC:3214]
3615	IMPDH2	inosine monophosphate dehydrogenase 2 [Source:HGNC Symbol;Acc:HGNC:6053]
80184	CEP290	centrosomal protein 290 [Source:HGNC Symbol;Acc:HGNC:29021]
55022	PID1	phosphotyrosine interaction domain containing 1 [Source:HGNC Symbol;Acc:HGNC:26084]
10653	SPINT2	serine peptidase inhibitor, Kunitz type 2 [Source:HGNC Symbol;Acc:HGNC:11247]
90007	MIDN	midnolin [Source:HGNC Symbol;Acc:HGNC:16298]
199786	NIBAN3	niban apoptosis regulator 3 [Source:HGNC Symbol;Acc:HGNC:24130]
1071	CETP	cholesteryl ester transfer protein [Source:HGNC Symbol;Acc:HGNC:1869]
10316	NMUR1	neuromedin U receptor 1 [Source:HGNC Symbol;Acc:HGNC:4518]
401563	C9orf139	chromosome 9 putative open reading frame 139 [Source:HGNC Symbol;Acc:HGNC:31426]
10625	IVNS1ABP	influenza virus NS1A binding protein [Source:HGNC Symbol;Acc:HGNC:16951]
64423	INF2	inverted formin 2 [Source:HGNC Symbol;Acc:HGNC:23791]
833	CARS1	cysteinyl-tRNA synthetase 1 [Source:HGNC Symbol;Acc:HGNC:1493]
4628	MYH10	myosin heavy chain 10 [Source:HGNC Symbol;Acc:HGNC:7568]
7991	TUSC3	tumor suppressor candidate 3 [Source:HGNC Symbol;Acc:HGNC:30242]
2186	BPTF	bromodomain PHD finger transcription factor [Source:HGNC Symbol;Acc:HGNC:3581]
64215	DNAJC1	DnaJ heat shock protein family (Hsp40) member C1 [Source:HGNC Symbol;Acc:HGNC:20090]
2051	EPHB6	EPH receptor B6 [Source:HGNC Symbol;Acc:HGNC:3396]
64854	USP46	ubiquitin specific peptidase 46 [Source:HGNC Symbol;Acc:HGNC:20075]
57132	CHMP1B	charged multivesicular body protein 1B [Source:HGNC Symbol;Acc:HGNC:24287]
8999	CDKL2	cyclin dependent kinase like 2 [Source:HGNC Symbol;Acc:HGNC:1782]
83938	LRMDA	leucine rich melanocyte differentiation associated [Source:HGNC Symbol;Acc:HGNC:23405]
9172	MYOM2	myomesin 2 [Source:HGNC Symbol;Acc:HGNC:7614]
114879	OSBPL5	oxysterol binding protein like 5 [Source:HGNC Symbol;Acc:HGNC:16392]
1107	CHD3	chromodomain helicase DNA binding protein 3 [Source:HGNC Symbol;Acc:HGNC:1918]
54407	SLC38A2	solute carrier family 38 member 2 [Source:HGNC Symbol;Acc:HGNC:13448]
647979	NORAD	non-coding RNA activated by DNA damage [Source:HGNC Symbol;Acc:HGNC:44311]
84848	MIR503HG	MIR503 host gene [Source:HGNC Symbol;Acc:HGNC:28258]
93589	CACNA2D4	calcium voltage-gated channel auxiliary subunit alpha2delta 4 [Source:HGNC Symbol;Acc:HGNC:20202]
84106	PRAM1	PML-RARA regulated adaptor molecule 1 [Source:HGNC Symbol;Acc:HGNC:30091]
6875	TAF4B	TATA-box binding protein associated factor 4b [Source:HGNC Symbol;Acc:HGNC:11538]
51575	ESF1	ESF1 nucleolar pre-rRNA processing protein homolog [Source:HGNC Symbol;Acc:HGNC:15898]
51293	CD320	CD320 molecule [Source:HGNC Symbol;Acc:HGNC:16692]
79366	HMGN5	high mobility group nucleosome binding domain 5 [Source:HGNC Symbol;Acc:HGNC:8013]
5820	PVT1	Pvt1 oncogene [Source:HGNC Symbol;Acc:HGNC:9709]
54663	WDR74	WD repeat domain 74 [Source:HGNC Symbol;Acc:HGNC:25529]
9821	RB1CC1	RB1 inducible coiled-coil 1 [Source:HGNC Symbol;Acc:HGNC:15574]
54922	RASIP1	Ras interacting protein 1 [Source:HGNC Symbol;Acc:HGNC:24716]
1160	CKMT2	creatine kinase, mitochondrial 2 [Source:HGNC Symbol;Acc:HGNC:1996]
115352	FCRL3	Fc receptor like 3 [Source:HGNC Symbol;Acc:HGNC:18506]
81873	ARPC5L	actin related protein 2/3 complex subunit 5 like [Source:HGNC Symbol;Acc:HGNC:23366]
114908	TMEM123	transmembrane protein 123 [Source:HGNC Symbol;Acc:HGNC:30138]
9926	LPGAT1	lysophosphatidylglycerol acyltransferase 1 [Source:HGNC Symbol;Acc:HGNC:28985]
55023	PHIP	pleckstrin homology domain interacting protein [Source:HGNC Symbol;Acc:HGNC:15673]
23270	TSPYL4	TSPY like 4 [Source:HGNC Symbol;Acc:HGNC:21559]
1871	E2F3	E2F transcription factor 3 [Source:HGNC Symbol;Acc:HGNC:3115]
6569	SLC34A1	solute carrier family 34 member 1 [Source:HGNC Symbol;Acc:HGNC:11019]
3222	HOXC5	homeobox C5 [Source:HGNC Symbol;Acc:HGNC:5127]
10263	CDK2AP2	cyclin dependent kinase 2 associated protein 2 [Source:HGNC Symbol;Acc:HGNC:30833]
148534	TLCD4	TLC domain containing 4 [Source:HGNC Symbol;Acc:HGNC:26477]
8332	H2AC16	H2A clustered histone 16 [Source:HGNC Symbol;Acc:HGNC:4730]
8341	H2BC15	H2B clustered histone 15 [Source:HGNC Symbol;Acc:HGNC:4749]
8361	H4C6	H4 clustered histone 6 [Source:HGNC Symbol;Acc:HGNC:4783]
317772	H2AC21	H2A clustered histone 21 [Source:HGNC Symbol;Acc:HGNC:20508]
85235	H2AC12	H2A clustered histone 12 [Source:HGNC Symbol;Acc:HGNC:13671]
285972	LINC00996	long intergenic non-protein coding RNA 996 [Source:HGNC Symbol;Acc:HGNC:27800]
55814	BDP1	B double prime 1, subunit of RNA polymerase III transcription initiation factor IIIB [Source:HGNC Symbol;Acc:HGNC:13652]
8292	COLQ	collagen like tail subunit of asymmetric acetylcholinesterase [Source:HGNC Symbol;Acc:HGNC:2226]
64105	CENPK	centromere protein K [Source:HGNC Symbol;Acc:HGNC:29479]
10800	CYSLTR1	cysteinyl leukotriene receptor 1 [Source:HGNC Symbol;Acc:HGNC:17451]
3161	HMMR	hyaluronan mediated motility receptor [Source:HGNC Symbol;Acc:HGNC:5012]
158248	TTC16	tetratricopeptide repeat domain 16 [Source:HGNC Symbol;Acc:HGNC:26536]
84699	CREB3L3	cAMP responsive element binding protein 3 like 3 [Source:HGNC Symbol;Acc:HGNC:18855]
10592	SMC2	structural maintenance of chromosomes 2 [Source:HGNC Symbol;Acc:HGNC:14011]
64766	S100PBP	S100P binding protein [Source:HGNC Symbol;Acc:HGNC:25768]
353345	GPR141	G protein-coupled receptor 141 [Source:HGNC Symbol;Acc:HGNC:19997]
147646	C19orf84	chromosome 19 open reading frame 84 [Source:HGNC Symbol;Acc:HGNC:27112]
6343	SCT	secretin [Source:HGNC Symbol;Acc:HGNC:10607]
10947	AP3M2	adaptor related protein complex 3 subunit mu 2 [Source:HGNC Symbol;Acc:HGNC:570]
29085	PHPT1	phosphohistidine phosphatase 1 [Source:HGNC Symbol;Acc:HGNC:30033]
256356	GK5	glycerol kinase 5 [Source:HGNC Symbol;Acc:HGNC:28635]
54875	CNTLN	centlein [Source:HGNC Symbol;Acc:HGNC:23432]
1612	DAPK1	death associated protein kinase 1 [Source:HGNC Symbol;Acc:HGNC:2674]
79158	GNPTAB	N-acetylglucosamine-1-phosphate transferase subunits alpha and beta [Source:HGNC Symbol;Acc:HGNC:29670]
92211	CDHR1	cadherin related family member 1 [Source:HGNC Symbol;Acc:HGNC:14550]
221662	RBM24	RNA binding motif protein 24 [Source:HGNC Symbol;Acc:HGNC:21539]
55349	CHDH	choline dehydrogenase [Source:HGNC Symbol;Acc:HGNC:24288]
441376	AARD	alanine and arginine rich domain containing protein [Source:HGNC Symbol;Acc:HGNC:33842]
9774	BCLAF1	BCL2 associated transcription factor 1 [Source:HGNC Symbol;Acc:HGNC:16863]
5521	PPP2R2B	protein phosphatase 2 regulatory subunit Bbeta [Source:HGNC Symbol;Acc:HGNC:9305]
3823	KLRC3	killer cell lectin like receptor C3 [Source:HGNC Symbol;Acc:HGNC:6376]
6096	RORB	RAR related orphan receptor B [Source:HGNC Symbol;Acc:HGNC:10259]
9832	JAKMIP2	janus kinase and microtubule interacting protein 2 [Source:HGNC Symbol;Acc:HGNC:29067]
259282	BOD1L1	biorientation of chromosomes in cell division 1 like 1 [Source:HGNC Symbol;Acc:HGNC:31792]
50854	SNHG32	small nucleolar RNA host gene 32 [Source:HGNC Symbol;Acc:HGNC:19078]
902	CCNH	cyclin H [Source:HGNC Symbol;Acc:HGNC:1594]
9381	OTOF	otoferlin [Source:HGNC Symbol;Acc:HGNC:8515]
8745	ADAM23	ADAM metallopeptidase domain 23 [Source:HGNC Symbol;Acc:HGNC:202]
4714	NDUFB8	NADH:ubiquinone oxidoreductase subunit B8 [Source:HGNC Symbol;Acc:HGNC:7703]
8909	ENDOU	endonuclease, poly(U) specific [Source:HGNC Symbol;Acc:HGNC:14369]
400668	PRSS57	serine protease 57 [Source:HGNC Symbol;Acc:HGNC:31397]
146853	C17orf50	chromosome 17 open reading frame 50 [Source:HGNC Symbol;Acc:HGNC:29581]
55646	LYAR	Ly1 antibody reactive [Source:HGNC Symbol;Acc:HGNC:26021]
91319	DERL3	derlin 3 [Source:HGNC Symbol;Acc:HGNC:14236]
1933	EEF1B2	eukaryotic translation elongation factor 1 beta 2 [Source:HGNC Symbol;Acc:HGNC:3208]
55728	N4BP2	NEDD4 binding protein 2 [Source:HGNC Symbol;Acc:HGNC:29851]
22852	ANKRD26	ankyrin repeat domain 26 [Source:HGNC Symbol;Acc:HGNC:29186]
438	ASMT	acetylserotonin O-methyltransferase [Source:HGNC Symbol;Acc:HGNC:750]
53822	FXYD7	FXYD domain containing ion transport regulator 7 [Source:HGNC Symbol;Acc:HGNC:4034]
3274	HRH2	histamine receptor H2 [Source:HGNC Symbol;Acc:HGNC:5183]
197135	PATL2	PAT1 homolog 2 [Source:HGNC Symbol;Acc:HGNC:33630]
3201	HOXA4	homeobox A4 [Source:HGNC Symbol;Acc:HGNC:5105]
91544	UBXN11	UBX domain protein 11 [Source:HGNC Symbol;Acc:HGNC:30600]
94120	SYTL3	synaptotagmin like 3 [Source:HGNC Symbol;Acc:HGNC:15587]
55784	MCTP2	multiple C2 and transmembrane domain containing 2 [Source:HGNC Symbol;Acc:HGNC:25636]
91937	TIMD4	T cell immunoglobulin and mucin domain containing 4 [Source:HGNC Symbol;Acc:HGNC:25132]
78998	RHPN1-AS1	RHPN1 antisense RNA 1 (head to head) [Source:HGNC Symbol;Acc:HGNC:28457]
1869	E2F1	E2F transcription factor 1 [Source:HGNC Symbol;Acc:HGNC:3113]
151176	ERFE	erythroferrone [Source:HGNC Symbol;Acc:HGNC:26727]
57489	ODF2L	outer dense fiber of sperm tails 2 like [Source:HGNC Symbol;Acc:HGNC:29225]
84250	SLF1	SMC5-SMC6 complex localization factor 1 [Source:HGNC Symbol;Acc:HGNC:25408]
84791	LINC00467	long intergenic non-protein coding RNA 467 [Source:HGNC Symbol;Acc:HGNC:28227]
153733	CCDC112	coiled-coil domain containing 112 [Source:HGNC Symbol;Acc:HGNC:28599]
57085	AGTRAP	angiotensin II receptor associated protein [Source:HGNC Symbol;Acc:HGNC:13539]
284403	WDR62	WD repeat domain 62 [Source:HGNC Symbol;Acc:HGNC:24502]
84319	CMSS1	cms1 ribosomal small subunit homolog [Source:HGNC Symbol;Acc:HGNC:28666]
84795	PYROXD2	pyridine nucleotide-disulphide oxidoreductase domain 2 [Source:HGNC Symbol;Acc:HGNC:23517]
9290	GPR55	G protein-coupled receptor 55 [Source:HGNC Symbol;Acc:HGNC:4511]
349136	WDR86	WD repeat domain 86 [Source:HGNC Symbol;Acc:HGNC:28020]
100129387	GABPB1-AS1	GABPB1 antisense RNA 1 [Source:HGNC Symbol;Acc:HGNC:44157]
101929623	LINC01215	long intergenic non-protein coding RNA 1215 [Source:HGNC Symbol;Acc:HGNC:49651]
54892	NCAPG2	non-SMC condensin II complex subunit G2 [Source:HGNC Symbol;Acc:HGNC:21904]
84314	TMEM107	transmembrane protein 107 [Source:HGNC Symbol;Acc:HGNC:28128]
91057	CCDC34	coiled-coil domain containing 34 [Source:HGNC Symbol;Acc:HGNC:25079]
57175	CORO1B	coronin 1B [Source:HGNC Symbol;Acc:HGNC:2253]
8761	PABPC4	poly(A) binding protein cytoplasmic 4 [Source:HGNC Symbol;Acc:HGNC:8557]
84281	C2orf88	chromosome 2 open reading frame 88 [Source:HGNC Symbol;Acc:HGNC:28191]
1768	DNAH6	dynein axonemal heavy chain 6 [Source:HGNC Symbol;Acc:HGNC:2951]
23542	MAPK8IP2	mitogen-activated protein kinase 8 interacting protein 2 [Source:HGNC Symbol;Acc:HGNC:6883]
9028	RHBDL1	rhomboid like 1 [Source:HGNC Symbol;Acc:HGNC:10007]
391013	PLA2G2C	phospholipase A2 group IIC [Source:HGNC Symbol;Acc:HGNC:9032]
2900	GRIK4	glutamate ionotropic receptor kainate type subunit 4 [Source:HGNC Symbol;Acc:HGNC:4582]
143941	TTC36	tetratricopeptide repeat domain 36 [Source:HGNC Symbol;Acc:HGNC:33708]
84131	CEP78	centrosomal protein 78 [Source:HGNC Symbol;Acc:HGNC:25740]
84460	ZMAT1	zinc finger matrin-type 1 [Source:HGNC Symbol;Acc:HGNC:29377]
128553	TSHZ2	teashirt zinc finger homeobox 2 [Source:HGNC Symbol;Acc:HGNC:13010]
59352	LGR6	leucine rich repeat containing G protein-coupled receptor 6 [Source:HGNC Symbol;Acc:HGNC:19719]
284194	LGALS9B	galectin 9B [Source:HGNC Symbol;Acc:HGNC:24842]
654346	LGALS9C	galectin 9C [Source:HGNC Symbol;Acc:HGNC:33874]
389376	SFTA2	surfactant associated 2 [Source:HGNC Symbol;Acc:HGNC:18386]
5116	PCNT	pericentrin [Source:HGNC Symbol;Acc:HGNC:16068]
7007	TECTA	tectorin alpha [Source:HGNC Symbol;Acc:HGNC:11720]
92106	OXNAD1	oxidoreductase NAD binding domain containing 1 [Source:HGNC Symbol;Acc:HGNC:25128]
100093630	SNHG8	small nucleolar RNA host gene 8 [Source:HGNC Symbol;Acc:HGNC:33098]
124936	CYB5D2	cytochrome b5 domain containing 2 [Source:HGNC Symbol;Acc:HGNC:28471]
132320	SCLT1	sodium channel and clathrin linker 1 [Source:HGNC Symbol;Acc:HGNC:26406]
84808	PERM1	PPARGC1 and ESRR induced regulator, muscle 1 [Source:HGNC Symbol;Acc:HGNC:28208]
539	ATP5PO	ATP synthase peripheral stalk subunit OSCP [Source:HGNC Symbol;Acc:HGNC:850]
57282	SLC4A10	solute carrier family 4 member 10 [Source:HGNC Symbol;Acc:HGNC:13811]
387895	LINC00944	long intergenic non-protein coding RNA 944 [Source:HGNC Symbol;Acc:HGNC:48640]
605	BCL7A	BAF chromatin remodeling complex subunit BCL7A [Source:HGNC Symbol;Acc:HGNC:1004]
6903	TBCC	tubulin folding cofactor C [Source:HGNC Symbol;Acc:HGNC:11580]
101928173	LINC01943	long intergenic non-protein coding RNA 1943 [Source:HGNC Symbol;Acc:HGNC:52767]
147968	CAPN12	calpain 12 [Source:HGNC Symbol;Acc:HGNC:13249]
284106	CISD3	CDGSH iron sulfur domain 3 [Source:HGNC Symbol;Acc:HGNC:27578]
93099	DMKN	dermokine [Source:HGNC Symbol;Acc:HGNC:25063]
84519	ACRBP	acrosin binding protein [Source:HGNC Symbol;Acc:HGNC:17195]
219670	ENKUR	enkurin, TRPC channel interacting protein [Source:HGNC Symbol;Acc:HGNC:28388]
57639	CCDC146	coiled-coil domain containing 146 [Source:HGNC Symbol;Acc:HGNC:29296]
259283	MDS2	myelodysplastic syndrome 2 translocation associated [Source:HGNC Symbol;Acc:HGNC:29633]
254158	CXorf58	chromosome X open reading frame 58 [Source:HGNC Symbol;Acc:HGNC:26356]
54039	PCBP3	poly(rC) binding protein 3 [Source:HGNC Symbol;Acc:HGNC:8651]
202134	FAM153B	family with sequence similarity 153 member B [Source:HGNC Symbol;Acc:HGNC:27323]
60437	CDH26	cadherin 26 [Source:HGNC Symbol;Acc:HGNC:15902]
57562	CEP126	centrosomal protein 126 [Source:HGNC Symbol;Acc:HGNC:29264]
84518	CNFN	cornifelin [Source:HGNC Symbol;Acc:HGNC:30183]
339541	ARMH1	armadillo like helical domain containing 1 [Source:HGNC Symbol;Acc:HGNC:34345]
79674	VEPH1	ventricular zone expressed PH domain containing 1 [Source:HGNC Symbol;Acc:HGNC:25735]
400043	LINC02381	long intergenic non-protein coding RNA 2381 [Source:HGNC Symbol;Acc:HGNC:53304]
285489	DOK7	docking protein 7 [Source:HGNC Symbol;Acc:HGNC:26594]
145837	DRAIC	downregulated RNA in cancer, inhibitor of cell invasion and migration [Source:HGNC Symbol;Acc:HGNC:27082]
57646	USP28	ubiquitin specific peptidase 28 [Source:HGNC Symbol;Acc:HGNC:12625]
83930	STARD3NL	STARD3 N-terminal like [Source:HGNC Symbol;Acc:HGNC:19169]
140469	MYO3B	myosin IIIB [Source:HGNC Symbol;Acc:HGNC:15576]
389206	BEND4	BEN domain containing 4 [Source:HGNC Symbol;Acc:HGNC:23815]
374946	DRAXIN	dorsal inhibitory axon guidance protein [Source:HGNC Symbol;Acc:HGNC:25054]
56000	NXF3	nuclear RNA export factor 3 [Source:HGNC Symbol;Acc:HGNC:8073]
653820	FAM72B	family with sequence similarity 72 member B [Source:HGNC Symbol;Acc:HGNC:24805]
117144	CATSPER1	cation channel sperm associated 1 [Source:HGNC Symbol;Acc:HGNC:17116]
285958	SNHG15	small nucleolar RNA host gene 15 [Source:HGNC Symbol;Acc:HGNC:27797]
90826	PRMT9	protein arginine methyltransferase 9 [Source:HGNC Symbol;Acc:HGNC:25099]
282997	PDCD4-AS1	PDCD4 antisense RNA 1 [Source:HGNC Symbol;Acc:HGNC:27425]
7643	ZNF90	zinc finger protein 90 [Source:HGNC Symbol;Acc:HGNC:13165]
100288142	NBPF20	NBPF member 20 [Source:HGNC Symbol;Acc:HGNC:32000]
100505758	PRMT5-AS1	PRMT5 antisense RNA 1 [Source:HGNC Symbol;Acc:HGNC:40533]
284739	C20orf204	chromosome 20 open reading frame 204 [Source:HGNC Symbol;Acc:HGNC:27655]
728888	NPIPB11	nuclear pore complex interacting protein family member B11 [Source:HGNC Symbol;Acc:HGNC:37453]
317762	CCDC85C	coiled-coil domain containing 85C [Source:HGNC Symbol;Acc:HGNC:35459]
29958	DMGDH	dimethylglycine dehydrogenase [Source:HGNC Symbol;Acc:HGNC:24475]
152789	JAKMIP1	janus kinase and microtubule interacting protein 1 [Source:HGNC Symbol;Acc:HGNC:26460]
3982	LIM2	lens intrinsic membrane protein 2 [Source:HGNC Symbol;Acc:HGNC:6610]
5148	PDE6G	phosphodiesterase 6G [Source:HGNC Symbol;Acc:HGNC:8789]
90737	PAGE5	PAGE family member 5 [Source:HGNC Symbol;Acc:HGNC:29992]
3049	HBQ1	hemoglobin subunit theta 1 [Source:HGNC Symbol;Acc:HGNC:4833]
56899	ANKS1B	ankyrin repeat and sterile alpha motif domain containing 1B [Source:HGNC Symbol;Acc:HGNC:24600]
90011	KIR3DX1	killer cell immunoglobulin like receptor, three Ig domains X1 (pseudogene) [Source:HGNC Symbol;Acc:HGNC:25043]
201633	TIGIT	T cell immunoreceptor with Ig and ITIM domains [Source:HGNC Symbol;Acc:HGNC:26838]
285025	CCDC141	coiled-coil domain containing 141 [Source:HGNC Symbol;Acc:HGNC:26821]
91523	PCED1B	PC-esterase domain containing 1B [Source:HGNC Symbol;Acc:HGNC:28255]
400986	ANKRD36C	ankyrin repeat domain 36C [Source:HGNC Symbol;Acc:HGNC:32946]
401124	DTHD1	death domain containing 1 [Source:HGNC Symbol;Acc:HGNC:37261]
7634	ZNF80	zinc finger protein 80 [Source:HGNC Symbol;Acc:HGNC:13155]
116211	TM4SF19	transmembrane 4 L six family member 19 [Source:HGNC Symbol;Acc:HGNC:25167]
643834	PGA3	pepsinogen A3 [Source:HGNC Symbol;Acc:HGNC:8885]
388011	LINC01550	long intergenic non-protein coding RNA 1550 [Source:HGNC Symbol;Acc:HGNC:20111]
164668	APOBEC3H	apolipoprotein B mRNA editing enzyme catalytic subunit 3H [Source:HGNC Symbol;Acc:HGNC:24100]
284565	NBPF15	NBPF member 15 [Source:HGNC Symbol;Acc:HGNC:28791]
100506126	LINC00867	long intergenic non-protein coding RNA 867 [Source:HGNC Symbol;Acc:HGNC:45265]
440345	NPIPB4	nuclear pore complex interacting protein family member B4 [Source:HGNC Symbol;Acc:HGNC:41985]
100507616	LINC02397	long intergenic non-protein coding RNA 2397 [Source:HGNC Symbol;Acc:HGNC:53323]
5003	SLC22A18AS	solute carrier family 22 member 18 antisense [Source:HGNC Symbol;Acc:HGNC:10965]
100874323	HOXA10-AS	HOXA10 antisense RNA [Source:HGNC Symbol;Acc:HGNC:40281]
101929769	LINC01063	long intergenic non-protein coding RNA 1063 [Source:HGNC Symbol;Acc:HGNC:49092]
339988	LINC02481	long intergenic non-protein coding RNA 2481 [Source:HGNC Symbol;Acc:HGNC:27958]
100507607	NPIPB9	nuclear pore complex interacting protein family member B9 [Source:HGNC Symbol;Acc:HGNC:41987]
400579	LINC02076	long intergenic non-protein coding RNA 2076 [Source:HGNC Symbol;Acc:HGNC:52924]
100127967	KRT73-AS1	KRT73 antisense RNA 1 [Source:HGNC Symbol;Acc:HGNC:49607]
100130231	LINC00861	long intergenic non-protein coding RNA 861 [Source:HGNC Symbol;Acc:HGNC:45133]
100288072	SDR42E2	short chain dehydrogenase/reductase family 42E, member 2 [Source:HGNC Symbol;Acc:HGNC:35414]
100506035	LINC00989	long intergenic non-protein coding RNA 989 [Source:HGNC Symbol;Acc:HGNC:48918]
100506115	PELATON	plaque enriched lncRNA in atherosclerotic and inflammatory bowel macrophage regulation [Source:HGNC Symbol;Acc:HGNC:50328]
100507195	LINC02384	long intergenic non-protein coding RNA 2384 [Source:HGNC Symbol;Acc:HGNC:53308]
100507612	LINC00402	long intergenic non-protein coding RNA 402 [Source:HGNC Symbol;Acc:HGNC:42732]
100873921	SYP-AS1	SYP antisense RNA 1 [Source:HGNC Symbol;Acc:HGNC:40571]
100873930	DLG3-AS1	DLG3 antisense RNA 1 [Source:HGNC Symbol;Acc:HGNC:40182]
100874322	BACH1-IT2	BACH1 intronic transcript 2 [Source:HGNC Symbol;Acc:HGNC:40007]
101060038	LINC02446	long intergenic non-protein coding RNA 2446 [Source:HGNC Symbol;Acc:HGNC:53378]
101060226	NBPF19	NBPF member 19 [Source:HGNC Symbol;Acc:HGNC:31999]
101060498	LINC02265	long intergenic non-protein coding RNA 2265 [Source:HGNC Symbol;Acc:HGNC:53179]
101926967	AC004596.1	novel transcript, antisense to ATXN7L3
101927125	ELFN1-AS1	ELFN1 antisense RNA 1 [Source:HGNC Symbol;Acc:HGNC:39071]
101927155	LMO7-AS1	LMO7 antisense RNA 1 [Source:HGNC Symbol;Acc:HGNC:50277]
101927156	LINC01934	long intergenic non-protein coding RNA 1934 [Source:HGNC Symbol;Acc:HGNC:52757]
101927502	AL591368.1	novel transcript
101927750	ATP6V1B1-AS1	ATP6V1B1 antisense RNA 1 [Source:HGNC Symbol;Acc:HGNC:51118]
101928248	LINC01229	long intergenic non-protein coding RNA 1229 [Source:HGNC Symbol;Acc:HGNC:49682]
101928424	AP001830.1	novel transcript
101929531	LINC01871	long intergenic non-protein coding RNA 1871 [Source:HGNC Symbol;Acc:HGNC:52690]
101929626	AL358075.2	novel transcript
101929897	AC083973.1	novel transcript
102157400	LINC00384	long intergenic non-protein coding RNA 384 [Source:HGNC Symbol;Acc:HGNC:42711]
102723766	LINC02362	long intergenic non-protein coding RNA 2362 [Source:HGNC Symbol;Acc:HGNC:53284]
102724246	TTC39C-AS1	TTC39C antisense RNA 1 [Source:HGNC Symbol;Acc:HGNC:51321]
102724571	LNCTAM34A	long non coding transcriptional activator of miR34a [Source:HGNC Symbol;Acc:HGNC:52548]
102724850	AC243829.4	novel transcript, antisense CCL3
103091864	SNHG22	small nucleolar RNA host gene 22 [Source:HGNC Symbol;Acc:HGNC:50285]
104457406	MIR222HG	miR222/221 cluster host gene [Source:HGNC Symbol;Acc:HGNC:49555]
105376843	SNHG25	small nucleolar RNA host gene 25 [Source:HGNC Symbol;Acc:HGNC:51534]
105377006	LINC02084	long intergenic non-protein coding RNA 2084 [Source:HGNC Symbol;Acc:HGNC:52934]
105377486	FAM160A1-DT	FAM160A1 divergent transcript [Source:HGNC Symbol;Acc:HGNC:53123]
126259	TMIGD2	transmembrane and immunoglobulin domain containing 2 [Source:HGNC Symbol;Acc:HGNC:28324]
161931	ADAD2	adenosine deaminase domain containing 2 [Source:HGNC Symbol;Acc:HGNC:30714]
201853	LINC00504	long intergenic non-protein coding RNA 504 [Source:HGNC Symbol;Acc:HGNC:43555]
284958	NT5DC4	5'-nucleotidase domain containing 4 [Source:HGNC Symbol;Acc:HGNC:27678]
339789	LINC00299	long intergenic non-protein coding RNA 299 [Source:HGNC Symbol;Acc:HGNC:27940]
343413	FCRL6	Fc receptor like 6 [Source:HGNC Symbol;Acc:HGNC:31910]
401562	LCNL1	lipocalin like 1 [Source:HGNC Symbol;Acc:HGNC:34436]
6023	RMRP	RNA component of mitochondrial RNA processing endoribonuclease [Source:HGNC Symbol;Acc:HGNC:10031]
642659	HNRNPA1P48	heterogeneous nuclear ribonucleoprotein A1 pseudogene 48 [Source:HGNC Symbol;Acc:HGNC:48778]
653316	FAM153CP	family with sequence similarity 153 member C, pseudogene [Source:HGNC Symbol;Acc:HGNC:33936]
730098	AL162231.1	uncharacterized LOC730098 [Source:NCBI gene (formerly Entrezgene);Acc:730098]
927	CD8B2	CD8b2 molecule [Source:HGNC Symbol;Acc:HGNC:1708]

## Sheet: cluster2
Overlap Results
Collection(s):	C2, C3, C6, C7, C8, H
# overlaps shown:	10
# genesets in collections:	16150
# genes in comparison (n):	68
# genes in universe (N):	40312
Gene Set Name	# Genes in Gene Set (K)	Description	# Genes in Overlap (k)	k/K	p-value	FDR q-value
PEREZ_TP53_TARGETS	1198	Genes up-regulated in the HMEC cells (primary mammary epithelium) upon expression of TP53 [GeneID=7157] off adenoviral vector.	13	0.0109	9.11e-08	0.00147
KIM_WT1_TARGETS_12HR_UP	166	Genes up-regulated in UB27 cells (osteosarcoma) at 12 hr after inducing the expression of a mutated form of WT1 [GeneID=7490].	6	0.0361	3.95e-07	0.00319
HAY_BONE_MARROW_CD34_POS_HSC	129		5	0.0388	2.75e-06	0.0148
VECCHI_GASTRIC_CANCER_EARLY_DN	384	Down-regulated genes distinguishing between early gastric cancer (EGC) and normal tissue samples.	7	0.0182	3.96e-06	0.016
GGGTGGRR_PAX4_03	1310	Genes having at least one occurence of the highly conserved motif M56 GGGTGGRR sites. The motif matches transcription factor binding site V$PAX4_03 (v7.4 TRANSFAC).	11	0.0084	1.15e-05	0.0371
PTEN_DN.V1_DN	184	Genes down-regulated upon knockdown of PTEN [Gene ID=5728] by RNAi.	5	0.0272	1.55e-05	0.0373
GSE3982_MAC_VS_EFF_MEMORY_CD4_TCELL_DN	196	Genes down-regulated in comparison of macrophages versus effector memory CD4 [GeneID=920] T cells.	5	0.0255	2.1e-05	0.0373
GSE16450_IMMATURE_VS_MATURE_NEURON_CELL_LINE_6H_IFNA_STIM_UP	199	Genes up-regulated in neuron cell line treated with interferon alpha for 6h: immature versus mature.	5	0.0251	2.26e-05	0.0373
GSE36888_UNTREATED_VS_IL2_TREATED_TCELL_2H_DN	199	Genes down-regulated in T cells: control versus IL2 [GeneID=3558] stimulation for 2h.	5	0.0251	2.26e-05	0.0373
GSE17721_POLYIC_VS_GARDIQUIMOD_0.5H_BMDC_UP	200	Genes up-regulated in comparison of dendritic cells (DC) stimulated with poly(I:C) (TLR3 agonist) at 0.5 h versus DC cells stimulated with Gardiquimod (TLR7 agonist) at 0.5 h.	5	0.025	2.31e-05	0.0373
Gene/Gene Set Overlap Matrix
Entrez Gene Id	Gene Symbol	Gene Description	PEREZ_TP53_TARGETS	KIM_WT1_TARGETS_12HR_UP	HAY_BONE_MARROW_CD34_POS_HSC	VECCHI_GASTRIC_CANCER_EARLY_DN	GGGTGGRR_PAX4_03	PTEN_DN.V1_DN	GSE3982_MAC_VS_EFF_MEMORY_CD4_TCELL_DN	GSE16450_IMMATURE_VS_MATURE_NEURON_CELL_LINE_6H_IFNA_STIM_UP	GSE36888_UNTREATED_VS_IL2_TREATED_TCELL_2H_DN	GSE17721_POLYIC_VS_GARDIQUIMOD_0.5H_BMDC_UP
133	ADM	adrenomedullin [Source:HGNC Symbol;Acc:HGNC:259]	PEREZ_TP53_TARGETS	KIM_WT1_TARGETS_12HR_UP						GSE16450_IMMATURE_VS_MATURE_NEURON_CELL_LINE_6H_IFNA_STIM_UP
1363	CPE	carboxypeptidase E [Source:HGNC Symbol;Acc:HGNC:2303]	PEREZ_TP53_TARGETS			VECCHI_GASTRIC_CANCER_EARLY_DN
4488	MSX2	msh homeobox 2 [Source:HGNC Symbol;Acc:HGNC:7392]	PEREZ_TP53_TARGETS				GGGTGGRR_PAX4_03	PTEN_DN.V1_DN
153090	DAB2IP	DAB2 interacting protein [Source:HGNC Symbol;Acc:HGNC:17294]	PEREZ_TP53_TARGETS				GGGTGGRR_PAX4_03
79148	MMP28	matrix metallopeptidase 28 [Source:HGNC Symbol;Acc:HGNC:14366]	PEREZ_TP53_TARGETS				GGGTGGRR_PAX4_03
25984	KRT23	keratin 23 [Source:HGNC Symbol;Acc:HGNC:6438]	PEREZ_TP53_TARGETS					PTEN_DN.V1_DN				GSE17721_POLYIC_VS_GARDIQUIMOD_0.5H_BMDC_UP
84969	TOX2	TOX high mobility group box family member 2 [Source:HGNC Symbol;Acc:HGNC:16095]	PEREZ_TP53_TARGETS							GSE16450_IMMATURE_VS_MATURE_NEURON_CELL_LINE_6H_IFNA_STIM_UP
7481	WNT11	Wnt family member 11 [Source:HGNC Symbol;Acc:HGNC:12776]	PEREZ_TP53_TARGETS									GSE17721_POLYIC_VS_GARDIQUIMOD_0.5H_BMDC_UP
8811	GALR2	galanin receptor 2 [Source:HGNC Symbol;Acc:HGNC:4133]	PEREZ_TP53_TARGETS
151473	SLC16A14	solute carrier family 16 member 14 [Source:HGNC Symbol;Acc:HGNC:26417]	PEREZ_TP53_TARGETS
7762	ZNF215	zinc finger protein 215 [Source:HGNC Symbol;Acc:HGNC:13007]	PEREZ_TP53_TARGETS
55244	SLC47A1	solute carrier family 47 member 1 [Source:HGNC Symbol;Acc:HGNC:25588]	PEREZ_TP53_TARGETS
284837	AATBC	apoptosis associated transcript in bladder cancer [Source:HGNC Symbol;Acc:HGNC:51526]	PEREZ_TP53_TARGETS
57523	NYNRIN	NYN domain and retroviral integrase containing [Source:HGNC Symbol;Acc:HGNC:20165]		KIM_WT1_TARGETS_12HR_UP	HAY_BONE_MARROW_CD34_POS_HSC				GSE3982_MAC_VS_EFF_MEMORY_CD4_TCELL_DN
5054	SERPINE1	serpin family E member 1 [Source:HGNC Symbol;Acc:HGNC:8583]		KIM_WT1_TARGETS_12HR_UP			GGGTGGRR_PAX4_03
5098	PCDHGC3	protocadherin gamma subfamily C, 3 [Source:HGNC Symbol;Acc:HGNC:8716]		KIM_WT1_TARGETS_12HR_UP
1134	CHRNA1	cholinergic receptor nicotinic alpha 1 subunit [Source:HGNC Symbol;Acc:HGNC:1955]		KIM_WT1_TARGETS_12HR_UP
79098	C1orf116	chromosome 1 open reading frame 116 [Source:HGNC Symbol;Acc:HGNC:28667]		KIM_WT1_TARGETS_12HR_UP
9834	FAM30A	family with sequence similarity 30 member A [Source:HGNC Symbol;Acc:HGNC:19955]			HAY_BONE_MARROW_CD34_POS_HSC	VECCHI_GASTRIC_CANCER_EARLY_DN			GSE3982_MAC_VS_EFF_MEMORY_CD4_TCELL_DN
140597	TCEAL2	transcription elongation factor A like 2 [Source:HGNC Symbol;Acc:HGNC:29818]			HAY_BONE_MARROW_CD34_POS_HSC	VECCHI_GASTRIC_CANCER_EARLY_DN
55859	BEX1	brain expressed X-linked 1 [Source:HGNC Symbol;Acc:HGNC:1036]			HAY_BONE_MARROW_CD34_POS_HSC	VECCHI_GASTRIC_CANCER_EARLY_DN
54360	CYTL1	cytokine like 1 [Source:HGNC Symbol;Acc:HGNC:24435]			HAY_BONE_MARROW_CD34_POS_HSC
8513	LIPF	lipase F, gastric type [Source:HGNC Symbol;Acc:HGNC:6622]				VECCHI_GASTRIC_CANCER_EARLY_DN						GSE17721_POLYIC_VS_GARDIQUIMOD_0.5H_BMDC_UP
4496	MT1H	metallothionein 1H [Source:HGNC Symbol;Acc:HGNC:7400]				VECCHI_GASTRIC_CANCER_EARLY_DN
6691	SPINK2	serine peptidase inhibitor Kazal type 2 [Source:HGNC Symbol;Acc:HGNC:11245]				VECCHI_GASTRIC_CANCER_EARLY_DN
10803	CCR9	C-C motif chemokine receptor 9 [Source:HGNC Symbol;Acc:HGNC:1610]					GGGTGGRR_PAX4_03			GSE16450_IMMATURE_VS_MATURE_NEURON_CELL_LINE_6H_IFNA_STIM_UP
56675	NRIP3	nuclear receptor interacting protein 3 [Source:HGNC Symbol;Acc:HGNC:1167]					GGGTGGRR_PAX4_03				GSE36888_UNTREATED_VS_IL2_TREATED_TCELL_2H_DN
7075	TIE1	tyrosine kinase with immunoglobulin like and EGF like domains 1 [Source:HGNC Symbol;Acc:HGNC:11809]					GGGTGGRR_PAX4_03				GSE36888_UNTREATED_VS_IL2_TREATED_TCELL_2H_DN
23584	VSIG2	V-set and immunoglobulin domain containing 2 [Source:HGNC Symbol;Acc:HGNC:17149]					GGGTGGRR_PAX4_03					GSE17721_POLYIC_VS_GARDIQUIMOD_0.5H_BMDC_UP
50943	FOXP3	forkhead box P3 [Source:HGNC Symbol;Acc:HGNC:6106]					GGGTGGRR_PAX4_03
197257	LDHD	lactate dehydrogenase D [Source:HGNC Symbol;Acc:HGNC:19708]					GGGTGGRR_PAX4_03
79698	ZMAT4	zinc finger matrin-type 4 [Source:HGNC Symbol;Acc:HGNC:25844]					GGGTGGRR_PAX4_03
765	CA6	carbonic anhydrase 6 [Source:HGNC Symbol;Acc:HGNC:1380]						PTEN_DN.V1_DN	GSE3982_MAC_VS_EFF_MEMORY_CD4_TCELL_DN
51299	NRN1	neuritin 1 [Source:HGNC Symbol;Acc:HGNC:17972]						PTEN_DN.V1_DN		GSE16450_IMMATURE_VS_MATURE_NEURON_CELL_LINE_6H_IFNA_STIM_UP
1036	CDO1	cysteine dioxygenase type 1 [Source:HGNC Symbol;Acc:HGNC:1795]						PTEN_DN.V1_DN
7166	TPH1	tryptophan hydroxylase 1 [Source:HGNC Symbol;Acc:HGNC:12008]							GSE3982_MAC_VS_EFF_MEMORY_CD4_TCELL_DN
55801	IL26	interleukin 26 [Source:HGNC Symbol;Acc:HGNC:17119]							GSE3982_MAC_VS_EFF_MEMORY_CD4_TCELL_DN
29993	PACSIN1	protein kinase C and casein kinase substrate in neurons 1 [Source:HGNC Symbol;Acc:HGNC:8570]								GSE16450_IMMATURE_VS_MATURE_NEURON_CELL_LINE_6H_IFNA_STIM_UP
4199	ME1	malic enzyme 1 [Source:HGNC Symbol;Acc:HGNC:6983]									GSE36888_UNTREATED_VS_IL2_TREATED_TCELL_2H_DN
2669	GEM	GTP binding protein overexpressed in skeletal muscle [Source:HGNC Symbol;Acc:HGNC:4234]									GSE36888_UNTREATED_VS_IL2_TREATED_TCELL_2H_DN
8792	TNFRSF11A	TNF receptor superfamily member 11a [Source:HGNC Symbol;Acc:HGNC:11908]									GSE36888_UNTREATED_VS_IL2_TREATED_TCELL_2H_DN
133923	ZNF474	zinc finger protein 474 [Source:HGNC Symbol;Acc:HGNC:23245]										GSE17721_POLYIC_VS_GARDIQUIMOD_0.5H_BMDC_UP
9609	RAB36	RAB36, member RAS oncogene family [Source:HGNC Symbol;Acc:HGNC:9775]
1908	EDN3	endothelin 3 [Source:HGNC Symbol;Acc:HGNC:3178]
57124	CD248	CD248 molecule [Source:HGNC Symbol;Acc:HGNC:18219]
4919	ROR1	receptor tyrosine kinase like orphan receptor 1 [Source:HGNC Symbol;Acc:HGNC:10256]
644538	SMIM10	small integral membrane protein 10 [Source:HGNC Symbol;Acc:HGNC:41913]
124220	ZG16B	zymogen granule protein 16B [Source:HGNC Symbol;Acc:HGNC:30456]
100506451	RASSF8-AS1	RASSF8 antisense RNA 1 [Source:HGNC Symbol;Acc:HGNC:48637]
1378	CR1	complement C3b/C4b receptor 1 (Knops blood group) [Source:HGNC Symbol;Acc:HGNC:2334]
130576	LYPD6B	LY6/PLAUR domain containing 6B [Source:HGNC Symbol;Acc:HGNC:27018]
93979	CPA5	carboxypeptidase A5 [Source:HGNC Symbol;Acc:HGNC:15722]
55329	MNS1	meiosis specific nuclear structural 1 [Source:HGNC Symbol;Acc:HGNC:29636]
154197	PNLDC1	PARN like, ribonuclease domain containing 1 [Source:HGNC Symbol;Acc:HGNC:21185]
146183	OTOA	otoancorin [Source:HGNC Symbol;Acc:HGNC:16378]
83998	REG4	regenerating family member 4 [Source:HGNC Symbol;Acc:HGNC:22977]
4606	MYBPC2	myosin binding protein C2 [Source:HGNC Symbol;Acc:HGNC:7550]
3586	IL10	interleukin 10 [Source:HGNC Symbol;Acc:HGNC:5962]
2529	FUT7	fucosyltransferase 7 [Source:HGNC Symbol;Acc:HGNC:4018]
9722	NOS1AP	nitric oxide synthase 1 adaptor protein [Source:HGNC Symbol;Acc:HGNC:16859]
284069	FAM171A2	family with sequence similarity 171 member A2 [Source:HGNC Symbol;Acc:HGNC:30480]
101929374	LINC01659	long intergenic non-protein coding RNA 1659 [Source:HGNC Symbol;Acc:HGNC:52447]
104355286	LINC01307	long intergenic non-protein coding RNA 1307 [Source:HGNC Symbol;Acc:HGNC:50494]
400680	LINC00664	long intergenic non-protein coding RNA 664 [Source:HGNC Symbol;Acc:HGNC:44319]
101927323	PPP4R1-AS1	PPP4R1 antisense RNA 1 [Source:HGNC Symbol;Acc:HGNC:51112]
101928035	AC138627.1	novel transcript
105371653	AL133383.1	novel transcript
644919	LINC02315	long intergenic non-protein coding RNA 2315 [Source:HGNC Symbol;Acc:HGNC:53234]

## Sheet: cluster3
Overlap Results
Collection(s):	C2
# overlaps shown:	10
# genesets in collections:	6290
# genes in comparison (n):	112
# genes in universe (N):	40312
Gene Set Name	# Genes in Gene Set (K)	Description	# Genes in Overlap (k)	k/K	p-value	FDR q-value
NAGASHIMA_EGF_SIGNALING_UP	57	Genes up-regulated in MCF7 cells (breast cancer) after stimulation with EGF [GeneID=1950].	11	0.193	7.62e-18	4.79e-14
NAGASHIMA_NRG1_SIGNALING_UP	173	Genes up-regulated in MCF7 cells (breast cancer) after stimulation with NRG1 [GeneID=3084].	12	0.0694	8.08e-14	1.81e-10
BLANCO_MELO_COVID19_SARS_COV_2_LOW_MOI_INFECTION_A594_ACE2_EXPRESSING_CELLS_UP	174	Genes up-regulated in SARS-CoV-2 low MOI infection (ACE2 expressing A549 cells, MOI: 0.2, 24hpi)	12	0.069	8.66e-14	1.81e-10
ZWANG_CLASS_3_TRANSIENTLY_INDUCED_BY_EGF	232	Class III of genes transiently induced by EGF [GeneID =1950] in 184A1 cells (mammary epithelium).	12	0.0517	2.64e-12	4.15e-09
HELLER_HDAC_TARGETS_SILENCED_BY_METHYLATION_UP	462	Genes up-regulated in multiple myeloma (MM) cell lines treated with both decitabine [PubChem=451668] TSA [PubChem=5562].	15	0.0325	3.51e-12	4.42e-09
PLASARI_TGFB1_TARGETS_1HR_UP	33	Genes up-regulated in MEF cells (embryonic fibroblast) upon stimulation with TGFB1 [GeneID=7040] for 1 h.	7	0.2121	4.25e-12	4.46e-09
UZONYI_RESPONSE_TO_LEUKOTRIENE_AND_THROMBIN	36	Genes up-regulated in HUVEC cells (primary endothelium) after stimulation with leukotriene LTD4 [PubChem=3908] or thrombin (F2) [GeneID=2147] for 1 h.	7	0.1944	8.25e-12	7.41e-09
WONG_ADULT_TISSUE_STEM_MODULE	719	The 'adult tissue stem' module: genes coordinately up-regulated in a compendium of adult tissue stem cells.	17	0.0236	1.73e-11	1.36e-08
BURTON_ADIPOGENESIS_PEAK_AT_2HR	46	Cluster 2: genes maximally expressed at 2 h time point during differentiation of 3T3-L1 fibroblasts into adipocytes (cluster 2) in response to adipogenic hormones.	7	0.1522	5.17e-11	3.61e-08
AMIT_SERUM_RESPONSE_40_MCF10A	33	Genes whose expression peaked at 40 min after stimulation of MCF10A cells with serum.	6	0.1818	4.18e-10	2.63e-07
Gene/Gene Set Overlap Matrix
Entrez Gene Id	Gene Symbol	Gene Description	NAGASHIMA_EGF_SIGNALING_UP	NAGASHIMA_NRG1_SIGNALING_UP	BLANCO_MELO_COVID19_SARS_COV_2_LOW_MOI_INFECTION_A594_ACE2_EXPRESSING_CELLS_UP	ZWANG_CLASS_3_TRANSIENTLY_INDUCED_BY_EGF	HELLER_HDAC_TARGETS_SILENCED_BY_METHYLATION_UP	PLASARI_TGFB1_TARGETS_1HR_UP	UZONYI_RESPONSE_TO_LEUKOTRIENE_AND_THROMBIN	WONG_ADULT_TISSUE_STEM_MODULE	BURTON_ADIPOGENESIS_PEAK_AT_2HR	AMIT_SERUM_RESPONSE_40_MCF10A
3164	NR4A1	nuclear receptor subfamily 4 group A member 1 [Source:HGNC Symbol;Acc:HGNC:7980]	NAGASHIMA_EGF_SIGNALING_UP	NAGASHIMA_NRG1_SIGNALING_UP	BLANCO_MELO_COVID19_SARS_COV_2_LOW_MOI_INFECTION_A594_ACE2_EXPRESSING_CELLS_UP	ZWANG_CLASS_3_TRANSIENTLY_INDUCED_BY_EGF	HELLER_HDAC_TARGETS_SILENCED_BY_METHYLATION_UP	PLASARI_TGFB1_TARGETS_1HR_UP	UZONYI_RESPONSE_TO_LEUKOTRIENE_AND_THROMBIN	WONG_ADULT_TISSUE_STEM_MODULE	BURTON_ADIPOGENESIS_PEAK_AT_2HR	AMIT_SERUM_RESPONSE_40_MCF10A
8870	IER3	immediate early response 3 [Source:HGNC Symbol;Acc:HGNC:5392]	NAGASHIMA_EGF_SIGNALING_UP	NAGASHIMA_NRG1_SIGNALING_UP	BLANCO_MELO_COVID19_SARS_COV_2_LOW_MOI_INFECTION_A594_ACE2_EXPRESSING_CELLS_UP	ZWANG_CLASS_3_TRANSIENTLY_INDUCED_BY_EGF	HELLER_HDAC_TARGETS_SILENCED_BY_METHYLATION_UP	PLASARI_TGFB1_TARGETS_1HR_UP		WONG_ADULT_TISSUE_STEM_MODULE	BURTON_ADIPOGENESIS_PEAK_AT_2HR
2353	FOS	Fos proto-oncogene, AP-1 transcription factor subunit [Source:HGNC Symbol;Acc:HGNC:3796]	NAGASHIMA_EGF_SIGNALING_UP	NAGASHIMA_NRG1_SIGNALING_UP	BLANCO_MELO_COVID19_SARS_COV_2_LOW_MOI_INFECTION_A594_ACE2_EXPRESSING_CELLS_UP	ZWANG_CLASS_3_TRANSIENTLY_INDUCED_BY_EGF	HELLER_HDAC_TARGETS_SILENCED_BY_METHYLATION_UP			WONG_ADULT_TISSUE_STEM_MODULE	BURTON_ADIPOGENESIS_PEAK_AT_2HR	AMIT_SERUM_RESPONSE_40_MCF10A
8013	NR4A3	nuclear receptor subfamily 4 group A member 3 [Source:HGNC Symbol;Acc:HGNC:7982]	NAGASHIMA_EGF_SIGNALING_UP	NAGASHIMA_NRG1_SIGNALING_UP	BLANCO_MELO_COVID19_SARS_COV_2_LOW_MOI_INFECTION_A594_ACE2_EXPRESSING_CELLS_UP	ZWANG_CLASS_3_TRANSIENTLY_INDUCED_BY_EGF			UZONYI_RESPONSE_TO_LEUKOTRIENE_AND_THROMBIN
2354	FOSB	FosB proto-oncogene, AP-1 transcription factor subunit [Source:HGNC Symbol;Acc:HGNC:3797]	NAGASHIMA_EGF_SIGNALING_UP	NAGASHIMA_NRG1_SIGNALING_UP	BLANCO_MELO_COVID19_SARS_COV_2_LOW_MOI_INFECTION_A594_ACE2_EXPRESSING_CELLS_UP	ZWANG_CLASS_3_TRANSIENTLY_INDUCED_BY_EGF				WONG_ADULT_TISSUE_STEM_MODULE	BURTON_ADIPOGENESIS_PEAK_AT_2HR	AMIT_SERUM_RESPONSE_40_MCF10A
3397	ID1	inhibitor of DNA binding 1, HLH protein [Source:HGNC Symbol;Acc:HGNC:5360]	NAGASHIMA_EGF_SIGNALING_UP	NAGASHIMA_NRG1_SIGNALING_UP	BLANCO_MELO_COVID19_SARS_COV_2_LOW_MOI_INFECTION_A594_ACE2_EXPRESSING_CELLS_UP		HELLER_HDAC_TARGETS_SILENCED_BY_METHYLATION_UP	PLASARI_TGFB1_TARGETS_1HR_UP		WONG_ADULT_TISSUE_STEM_MODULE
1958	EGR1	early growth response 1 [Source:HGNC Symbol;Acc:HGNC:3238]	NAGASHIMA_EGF_SIGNALING_UP	NAGASHIMA_NRG1_SIGNALING_UP	BLANCO_MELO_COVID19_SARS_COV_2_LOW_MOI_INFECTION_A594_ACE2_EXPRESSING_CELLS_UP		HELLER_HDAC_TARGETS_SILENCED_BY_METHYLATION_UP		UZONYI_RESPONSE_TO_LEUKOTRIENE_AND_THROMBIN			AMIT_SERUM_RESPONSE_40_MCF10A
23237	ARC	activity regulated cytoskeleton associated protein [Source:HGNC Symbol;Acc:HGNC:648]	NAGASHIMA_EGF_SIGNALING_UP	NAGASHIMA_NRG1_SIGNALING_UP	BLANCO_MELO_COVID19_SARS_COV_2_LOW_MOI_INFECTION_A594_ACE2_EXPRESSING_CELLS_UP
3280	HES1	hes family bHLH transcription factor 1 [Source:HGNC Symbol;Acc:HGNC:5192]	NAGASHIMA_EGF_SIGNALING_UP	NAGASHIMA_NRG1_SIGNALING_UP		ZWANG_CLASS_3_TRANSIENTLY_INDUCED_BY_EGF	HELLER_HDAC_TARGETS_SILENCED_BY_METHYLATION_UP	PLASARI_TGFB1_TARGETS_1HR_UP
4929	NR4A2	nuclear receptor subfamily 4 group A member 2 [Source:HGNC Symbol;Acc:HGNC:7981]	NAGASHIMA_EGF_SIGNALING_UP	NAGASHIMA_NRG1_SIGNALING_UP		ZWANG_CLASS_3_TRANSIENTLY_INDUCED_BY_EGF	HELLER_HDAC_TARGETS_SILENCED_BY_METHYLATION_UP		UZONYI_RESPONSE_TO_LEUKOTRIENE_AND_THROMBIN	WONG_ADULT_TISSUE_STEM_MODULE	BURTON_ADIPOGENESIS_PEAK_AT_2HR	AMIT_SERUM_RESPONSE_40_MCF10A
1839	HBEGF	heparin binding EGF like growth factor [Source:HGNC Symbol;Acc:HGNC:3059]	NAGASHIMA_EGF_SIGNALING_UP	NAGASHIMA_NRG1_SIGNALING_UP		ZWANG_CLASS_3_TRANSIENTLY_INDUCED_BY_EGF		PLASARI_TGFB1_TARGETS_1HR_UP	UZONYI_RESPONSE_TO_LEUKOTRIENE_AND_THROMBIN	WONG_ADULT_TISSUE_STEM_MODULE
7262	PHLDA2	pleckstrin homology like domain family A member 2 [Source:HGNC Symbol;Acc:HGNC:12385]		NAGASHIMA_NRG1_SIGNALING_UP			HELLER_HDAC_TARGETS_SILENCED_BY_METHYLATION_UP			WONG_ADULT_TISSUE_STEM_MODULE
2920	CXCL2	C-X-C motif chemokine ligand 2 [Source:HGNC Symbol;Acc:HGNC:4603]			BLANCO_MELO_COVID19_SARS_COV_2_LOW_MOI_INFECTION_A594_ACE2_EXPRESSING_CELLS_UP	ZWANG_CLASS_3_TRANSIENTLY_INDUCED_BY_EGF			UZONYI_RESPONSE_TO_LEUKOTRIENE_AND_THROMBIN		BURTON_ADIPOGENESIS_PEAK_AT_2HR	AMIT_SERUM_RESPONSE_40_MCF10A
9021	SOCS3	suppressor of cytokine signaling 3 [Source:HGNC Symbol;Acc:HGNC:19391]			BLANCO_MELO_COVID19_SARS_COV_2_LOW_MOI_INFECTION_A594_ACE2_EXPRESSING_CELLS_UP	ZWANG_CLASS_3_TRANSIENTLY_INDUCED_BY_EGF				WONG_ADULT_TISSUE_STEM_MODULE
51655	RASD1	ras related dexamethasone induced 1 [Source:HGNC Symbol;Acc:HGNC:15828]			BLANCO_MELO_COVID19_SARS_COV_2_LOW_MOI_INFECTION_A594_ACE2_EXPRESSING_CELLS_UP					WONG_ADULT_TISSUE_STEM_MODULE
65986	ZBTB10	zinc finger and BTB domain containing 10 [Source:HGNC Symbol;Acc:HGNC:30953]			BLANCO_MELO_COVID19_SARS_COV_2_LOW_MOI_INFECTION_A594_ACE2_EXPRESSING_CELLS_UP
10769	PLK2	polo like kinase 2 [Source:HGNC Symbol;Acc:HGNC:19699]				ZWANG_CLASS_3_TRANSIENTLY_INDUCED_BY_EGF	HELLER_HDAC_TARGETS_SILENCED_BY_METHYLATION_UP			WONG_ADULT_TISSUE_STEM_MODULE
2012	EMP1	epithelial membrane protein 1 [Source:HGNC Symbol;Acc:HGNC:3333]				ZWANG_CLASS_3_TRANSIENTLY_INDUCED_BY_EGF				WONG_ADULT_TISSUE_STEM_MODULE
6615	SNAI1	snail family transcriptional repressor 1 [Source:HGNC Symbol;Acc:HGNC:11128]					HELLER_HDAC_TARGETS_SILENCED_BY_METHYLATION_UP	PLASARI_TGFB1_TARGETS_1HR_UP
9935	MAFB	MAF bZIP transcription factor B [Source:HGNC Symbol;Acc:HGNC:6408]					HELLER_HDAC_TARGETS_SILENCED_BY_METHYLATION_UP
999	CDH1	cadherin 1 [Source:HGNC Symbol;Acc:HGNC:1748]					HELLER_HDAC_TARGETS_SILENCED_BY_METHYLATION_UP
1056	CEL	carboxyl ester lipase [Source:HGNC Symbol;Acc:HGNC:1848]					HELLER_HDAC_TARGETS_SILENCED_BY_METHYLATION_UP
4747	NEFL	neurofilament light [Source:HGNC Symbol;Acc:HGNC:7739]					HELLER_HDAC_TARGETS_SILENCED_BY_METHYLATION_UP
83660	TLN2	talin 2 [Source:HGNC Symbol;Acc:HGNC:15447]					HELLER_HDAC_TARGETS_SILENCED_BY_METHYLATION_UP
10912	GADD45G	growth arrest and DNA damage inducible gamma [Source:HGNC Symbol;Acc:HGNC:4097]						PLASARI_TGFB1_TARGETS_1HR_UP		WONG_ADULT_TISSUE_STEM_MODULE	BURTON_ADIPOGENESIS_PEAK_AT_2HR
650	BMP2	bone morphogenetic protein 2 [Source:HGNC Symbol;Acc:HGNC:1069]							UZONYI_RESPONSE_TO_LEUKOTRIENE_AND_THROMBIN
54463	RETREG1	reticulophagy regulator 1 [Source:HGNC Symbol;Acc:HGNC:25964]								WONG_ADULT_TISSUE_STEM_MODULE
6324	SCN1B	sodium voltage-gated channel beta subunit 1 [Source:HGNC Symbol;Acc:HGNC:10586]								WONG_ADULT_TISSUE_STEM_MODULE
2697	GJA1	gap junction protein alpha 1 [Source:HGNC Symbol;Acc:HGNC:4274]								WONG_ADULT_TISSUE_STEM_MODULE
27122	DKK3	dickkopf WNT signaling pathway inhibitor 3 [Source:HGNC Symbol;Acc:HGNC:2893]								WONG_ADULT_TISSUE_STEM_MODULE
136	ADORA2B	adenosine A2b receptor [Source:HGNC Symbol;Acc:HGNC:264]
375791	CYSRT1	cysteine rich tail 1 [Source:HGNC Symbol;Acc:HGNC:30529]
5783	PTPN13	protein tyrosine phosphatase non-receptor type 13 [Source:HGNC Symbol;Acc:HGNC:9646]
3892	KRT86	keratin 86 [Source:HGNC Symbol;Acc:HGNC:6463]
2662	GDF10	growth differentiation factor 10 [Source:HGNC Symbol;Acc:HGNC:4215]
3690	ITGB3	integrin subunit beta 3 [Source:HGNC Symbol;Acc:HGNC:6156]
6547	SLC8A3	solute carrier family 8 member A3 [Source:HGNC Symbol;Acc:HGNC:11070]
8600	TNFSF11	TNF superfamily member 11 [Source:HGNC Symbol;Acc:HGNC:11926]
79056	PRRG4	proline rich and Gla domain 4 [Source:HGNC Symbol;Acc:HGNC:30799]
51599	LSR	lipolysis stimulated lipoprotein receptor [Source:HGNC Symbol;Acc:HGNC:29572]
5318	PKP2	plakophilin 2 [Source:HGNC Symbol;Acc:HGNC:9024]
1636	ACE	angiotensin I converting enzyme [Source:HGNC Symbol;Acc:HGNC:2707]
23281	MTUS2	microtubule associated scaffold protein 2 [Source:HGNC Symbol;Acc:HGNC:20595]
4058	LTK	leukocyte receptor tyrosine kinase [Source:HGNC Symbol;Acc:HGNC:6721]
1991	ELANE	elastase, neutrophil expressed [Source:HGNC Symbol;Acc:HGNC:3309]
6004	RGS16	regulator of G protein signaling 16 [Source:HGNC Symbol;Acc:HGNC:9997]
640	BLK	BLK proto-oncogene, Src family tyrosine kinase [Source:HGNC Symbol;Acc:HGNC:1057]
326	AIRE	autoimmune regulator [Source:HGNC Symbol;Acc:HGNC:360]
3596	IL13	interleukin 13 [Source:HGNC Symbol;Acc:HGNC:5973]
3558	IL2	interleukin 2 [Source:HGNC Symbol;Acc:HGNC:6001]
51162	EGFL7	EGF like domain multiple 7 [Source:HGNC Symbol;Acc:HGNC:20594]
5731	PTGER1	prostaglandin E receptor 1 [Source:HGNC Symbol;Acc:HGNC:9593]
4131	MAP1B	microtubule associated protein 1B [Source:HGNC Symbol;Acc:HGNC:6836]
6554	SLC10A1	solute carrier family 10 member 1 [Source:HGNC Symbol;Acc:HGNC:10905]
387496	RASL11A	RAS like family 11 member A [Source:HGNC Symbol;Acc:HGNC:23802]
7433	VIPR1	vasoactive intestinal peptide receptor 1 [Source:HGNC Symbol;Acc:HGNC:12694]
64080	RBKS	ribokinase [Source:HGNC Symbol;Acc:HGNC:30325]
1286	COL4A4	collagen type IV alpha 4 chain [Source:HGNC Symbol;Acc:HGNC:2206]
55540	IL17RB	interleukin 17 receptor B [Source:HGNC Symbol;Acc:HGNC:18015]
255324	EPGN	epithelial mitogen [Source:HGNC Symbol;Acc:HGNC:17470]
643866	CBLN3	cerebellin 3 precursor [Source:HGNC Symbol;Acc:HGNC:20146]
4907	NT5E	5'-nucleotidase ecto [Source:HGNC Symbol;Acc:HGNC:8021]
3386	ICAM4	intercellular adhesion molecule 4 (Landsteiner-Wiener blood group) [Source:HGNC Symbol;Acc:HGNC:5347]
4311	MME	membrane metalloendopeptidase [Source:HGNC Symbol;Acc:HGNC:7154]
3290	HSD11B1	hydroxysteroid 11-beta dehydrogenase 1 [Source:HGNC Symbol;Acc:HGNC:5208]
94235	GNG8	G protein subunit gamma 8 [Source:HGNC Symbol;Acc:HGNC:19664]
25805	BAMBI	BMP and activin membrane bound inhibitor [Source:HGNC Symbol;Acc:HGNC:30251]
2867	FFAR2	free fatty acid receptor 2 [Source:HGNC Symbol;Acc:HGNC:4501]
144100	PLEKHA7	pleckstrin homology domain containing A7 [Source:HGNC Symbol;Acc:HGNC:27049]
2302	FOXJ1	forkhead box J1 [Source:HGNC Symbol;Acc:HGNC:3816]
60495	HPSE2	heparanase 2 (inactive) [Source:HGNC Symbol;Acc:HGNC:18374]
50509	COL5A3	collagen type V alpha 3 chain [Source:HGNC Symbol;Acc:HGNC:14864]
170261	ZCCHC12	zinc finger CCHC-type containing 12 [Source:HGNC Symbol;Acc:HGNC:27273]
167681	PRSS35	serine protease 35 [Source:HGNC Symbol;Acc:HGNC:21387]
4810	NHS	NHS actin remodeling regulator [Source:HGNC Symbol;Acc:HGNC:7820]
25861	WHRN	whirlin [Source:HGNC Symbol;Acc:HGNC:16361]
55701	ARHGEF40	Rho guanine nucleotide exchange factor 40 [Source:HGNC Symbol;Acc:HGNC:25516]
55061	SUSD4	sushi domain containing 4 [Source:HGNC Symbol;Acc:HGNC:25470]
166979	CDC20B	cell division cycle 20B [Source:HGNC Symbol;Acc:HGNC:24222]
995	CDC25C	cell division cycle 25C [Source:HGNC Symbol;Acc:HGNC:1727]
116449	CLNK	cytokine dependent hematopoietic cell linker [Source:HGNC Symbol;Acc:HGNC:17438]
4130	MAP1A	microtubule associated protein 1A [Source:HGNC Symbol;Acc:HGNC:6835]
92304	SCGB3A1	secretoglobin family 3A member 1 [Source:HGNC Symbol;Acc:HGNC:18384]
83849	SYT15	synaptotagmin 15 [Source:HGNC Symbol;Acc:HGNC:17167]
389384	BNIP5	BCL2 interacting protein 5 [Source:HGNC Symbol;Acc:HGNC:33769]
259236	TMIE	transmembrane inner ear [Source:HGNC Symbol;Acc:HGNC:30800]
161582	DNAAF4	dynein axonemal assembly factor 4 [Source:HGNC Symbol;Acc:HGNC:21493]
122402	TDRD9	tudor domain containing 9 [Source:HGNC Symbol;Acc:HGNC:20122]
728637	MEIKIN	meiotic kinetochore factor [Source:HGNC Symbol;Acc:HGNC:51253]
64073	C19orf33	chromosome 19 open reading frame 33 [Source:HGNC Symbol;Acc:HGNC:16668]
100129722	STPG3-AS1	STPG3 antisense RNA 1 [Source:HGNC Symbol;Acc:HGNC:51176]
100131691	MZF1-AS1	MZF1 antisense RNA 1 [Source:HGNC Symbol;Acc:HGNC:51271]
124783	SPATA32	spermatogenesis associated 32 [Source:HGNC Symbol;Acc:HGNC:26349]
254896	AC107959.4	novel transcript
101060264	FOXP4-AS1	FOXP4 antisense RNA 1 [Source:HGNC Symbol;Acc:HGNC:50332]
158584	FAAH2	fatty acid amide hydrolase 2 [Source:HGNC Symbol;Acc:HGNC:26440]
101929693	RARA-AS1	RARA antisense RNA 1 [Source:HGNC Symbol;Acc:HGNC:49577]
100874111	STEAP3-AS1	STEAP3 antisense RNA 1 [Source:HGNC Symbol;Acc:HGNC:41053]
101927394	LMCD1-AS1	LMCD1 antisense RNA 1 [Source:HGNC Symbol;Acc:HGNC:44477]
101927412	LINC01781	long intergenic non-protein coding RNA 1781 [Source:HGNC Symbol;Acc:HGNC:52571]
101928565	AL023755.1	novel transcript
101928728	AL512408.1	novel transcript, antisense to ARID1A
101929665	UBE2R2-AS1	UBE2R2 antisense RNA 1 [Source:HGNC Symbol;Acc:HGNC:49911]
101929688	LINC01251	long intergenic non-protein coding RNA 1251 [Source:HGNC Symbol;Acc:HGNC:49845]
101929754	ZBTB20-AS5	ZBTB20 antisense RNA 5 [Source:HGNC Symbol;Acc:HGNC:52841]
102723407	AC233755.1	immunoglobulin heavy variable 4-38-2-like [Source:NCBI gene (formerly Entrezgene);Acc:102723407]
102723557	LMNB1-DT	LMNB1 divergent transcript [Source:HGNC Symbol;Acc:HGNC:53089]
102725254	AC005759.1	novel transcript, antisense to PDE4C
105369758	DDN-AS1	DDN and PRKAG1 antisense RNA 1 [Source:HGNC Symbol;Acc:HGNC:53464]
105419997	SFTPD-AS1	SFTPD antisense RNA 1 [Source:HGNC Symbol;Acc:HGNC:51589]
112441441	LINC02590	long intergenic non-protein coding RNA 2590 [Source:HGNC Symbol;Acc:HGNC:53861]
339822	LINC01115	long intergenic non-protein coding RNA 1115 [Source:HGNC Symbol;Acc:HGNC:49258]

## Sheet: cluster4
Overlap Results
Collection(s):	C2
# overlaps shown:	10
# genesets in collections:	6290
# genes in comparison (n):	162
# genes in universe (N):	40312
Gene Set Name	# Genes in Gene Set (K)	Description	# Genes in Overlap (k)	k/K	p-value	FDR q-value
GAL_LEUKEMIC_STEM_CELL_DN	237	Genes down-regulated in leukemic stem cells (LSC), defined as CD34+CD38- [GeneID=947;952] cells from AML (acute myeloid leukemia patients) compared to the CD34+CD38+ cells.	11	0.0464	3.77e-09	2.12e-05
NABA_MATRISOME	1026	Ensemble of genes encoding extracellular matrix and extracellular matrix-associated proteins	20	0.0195	6.73e-09	2.12e-05
MEISSNER_BRAIN_HCP_WITH_H3K4ME3_AND_H3K27ME3	1073	Genes with high-CpG-density promoters (HCP) bearing histone H3 dimethylation at K4 (H3K4me2) and trimethylation at K27 (H3K27me3) in brain.	20	0.0186	1.42e-08	2.97e-05
CHIANG_LIVER_CANCER_SUBCLASS_CTNNB1_DN	170	Top 200 marker genes down-regulated in the 'CTNNB1' subclass of hepatocellular carcinoma (HCC); characterized by activated CTNNB1 [GeneID=1499].	9	0.0529	3.32e-08	5.21e-05
TONKS_TARGETS_OF_RUNX1_RUNX1T1_FUSION_HSC_DN	194	Genes down-regulated in normal hematopoietic progenitors by RUNX1-RUNX1T1 [GeneID=861;862] fusion.	9	0.0464	1.03e-07	0.00013
KEGG_CYTOKINE_CYTOKINE_RECEPTOR_INTERACTION	265	Cytokine-cytokine receptor interaction	10	0.0377	1.37e-07	0.000143
DELYS_THYROID_CANCER_UP	445	Genes up-regulated in papillary thyroid carcinoma (PTC) compared to normal tissue.	12	0.027	2.86e-07	0.000257
CHEN_METABOLIC_SYNDROM_NETWORK	1241	Genes forming the macrophage-enriched metabolic network (MEMN) claimed to have a causal relationship with the metabolic syndrom traits.	19	0.0153	6.78e-07	0.000533
NAKAJIMA_MAST_CELL	46	Top 50 most-increased mast cell specific genes.	5	0.1087	1.18e-06	0.000776
WIERENGA_STAT5A_TARGETS_DN	193	Genes down-regulated in CD34+ [GeneID=947] cells by intermediate activity levels of STAT5A [GeneID=6776]; predominant long-term growth and self-renewal phenotype.	8	0.0415	1.26e-06	0.000776
Gene/Gene Set Overlap Matrix
Entrez Gene Id	Gene Symbol	Gene Description	GAL_LEUKEMIC_STEM_CELL_DN	NABA_MATRISOME	MEISSNER_BRAIN_HCP_WITH_H3K4ME3_AND_H3K27ME3	CHIANG_LIVER_CANCER_SUBCLASS_CTNNB1_DN	TONKS_TARGETS_OF_RUNX1_RUNX1T1_FUSION_HSC_DN	KEGG_CYTOKINE_CYTOKINE_RECEPTOR_INTERACTION	DELYS_THYROID_CANCER_UP	CHEN_METABOLIC_SYNDROM_NETWORK	NAKAJIMA_MAST_CELL	WIERENGA_STAT5A_TARGETS_DN
1511	CTSG	cathepsin G [Source:HGNC Symbol;Acc:HGNC:2532]	GAL_LEUKEMIC_STEM_CELL_DN	NABA_MATRISOME			TONKS_TARGETS_OF_RUNX1_RUNX1T1_FUSION_HSC_DN				NAKAJIMA_MAST_CELL	WIERENGA_STAT5A_TARGETS_DN
7421	VDR	vitamin D receptor [Source:HGNC Symbol;Acc:HGNC:12679]	GAL_LEUKEMIC_STEM_CELL_DN		MEISSNER_BRAIN_HCP_WITH_H3K4ME3_AND_H3K27ME3
1870	E2F2	E2F transcription factor 2 [Source:HGNC Symbol;Acc:HGNC:3114]	GAL_LEUKEMIC_STEM_CELL_DN		MEISSNER_BRAIN_HCP_WITH_H3K4ME3_AND_H3K27ME3
822	CAPG	capping actin protein, gelsolin like [Source:HGNC Symbol;Acc:HGNC:1474]	GAL_LEUKEMIC_STEM_CELL_DN			CHIANG_LIVER_CANCER_SUBCLASS_CTNNB1_DN	TONKS_TARGETS_OF_RUNX1_RUNX1T1_FUSION_HSC_DN		DELYS_THYROID_CANCER_UP	CHEN_METABOLIC_SYNDROM_NETWORK	NAKAJIMA_MAST_CELL
932	MS4A3	membrane spanning 4-domains A3 [Source:HGNC Symbol;Acc:HGNC:7317]	GAL_LEUKEMIC_STEM_CELL_DN				TONKS_TARGETS_OF_RUNX1_RUNX1T1_FUSION_HSC_DN					WIERENGA_STAT5A_TARGETS_DN
3674	ITGA2B	integrin subunit alpha 2b [Source:HGNC Symbol;Acc:HGNC:6138]	GAL_LEUKEMIC_STEM_CELL_DN				TONKS_TARGETS_OF_RUNX1_RUNX1T1_FUSION_HSC_DN
2833	CXCR3	C-X-C motif chemokine receptor 3 [Source:HGNC Symbol;Acc:HGNC:4540]	GAL_LEUKEMIC_STEM_CELL_DN					KEGG_CYTOKINE_CYTOKINE_RECEPTOR_INTERACTION
11006	LILRB4	leukocyte immunoglobulin like receptor B4 [Source:HGNC Symbol;Acc:HGNC:6608]	GAL_LEUKEMIC_STEM_CELL_DN							CHEN_METABOLIC_SYNDROM_NETWORK
55340	GIMAP5	GTPase, IMAP family member 5 [Source:HGNC Symbol;Acc:HGNC:18005]	GAL_LEUKEMIC_STEM_CELL_DN
11326	VSIG4	V-set and immunoglobulin domain containing 4 [Source:HGNC Symbol;Acc:HGNC:17032]	GAL_LEUKEMIC_STEM_CELL_DN
7298	TYMS	thymidylate synthetase [Source:HGNC Symbol;Acc:HGNC:12441]	GAL_LEUKEMIC_STEM_CELL_DN
2199	FBLN2	fibulin 2 [Source:HGNC Symbol;Acc:HGNC:3601]		NABA_MATRISOME	MEISSNER_BRAIN_HCP_WITH_H3K4ME3_AND_H3K27ME3					CHEN_METABOLIC_SYNDROM_NETWORK
129804	FBLN7	fibulin 7 [Source:HGNC Symbol;Acc:HGNC:26740]		NABA_MATRISOME	MEISSNER_BRAIN_HCP_WITH_H3K4ME3_AND_H3K27ME3					CHEN_METABOLIC_SYNDROM_NETWORK
25992	SNED1	sushi, nidogen and EGF like domains 1 [Source:HGNC Symbol;Acc:HGNC:24696]		NABA_MATRISOME	MEISSNER_BRAIN_HCP_WITH_H3K4ME3_AND_H3K27ME3
7292	TNFSF4	TNF superfamily member 4 [Source:HGNC Symbol;Acc:HGNC:11934]		NABA_MATRISOME		CHIANG_LIVER_CANCER_SUBCLASS_CTNNB1_DN		KEGG_CYTOKINE_CYTOKINE_RECEPTOR_INTERACTION
1293	COL6A3	collagen type VI alpha 3 chain [Source:HGNC Symbol;Acc:HGNC:2213]		NABA_MATRISOME		CHIANG_LIVER_CANCER_SUBCLASS_CTNNB1_DN				CHEN_METABOLIC_SYNDROM_NETWORK
10216	PRG4	proteoglycan 4 [Source:HGNC Symbol;Acc:HGNC:9364]		NABA_MATRISOME		CHIANG_LIVER_CANCER_SUBCLASS_CTNNB1_DN
6285	S100B	S100 calcium binding protein B [Source:HGNC Symbol;Acc:HGNC:10500]		NABA_MATRISOME			TONKS_TARGETS_OF_RUNX1_RUNX1T1_FUSION_HSC_DN		DELYS_THYROID_CANCER_UP
5197	PF4V1	platelet factor 4 variant 1 [Source:HGNC Symbol;Acc:HGNC:8862]		NABA_MATRISOME				KEGG_CYTOKINE_CYTOKINE_RECEPTOR_INTERACTION				WIERENGA_STAT5A_TARGETS_DN
6370	CCL25	C-C motif chemokine ligand 25 [Source:HGNC Symbol;Acc:HGNC:10624]		NABA_MATRISOME				KEGG_CYTOKINE_CYTOKINE_RECEPTOR_INTERACTION
6846	XCL2	X-C motif chemokine ligand 2 [Source:HGNC Symbol;Acc:HGNC:10646]		NABA_MATRISOME				KEGG_CYTOKINE_CYTOKINE_RECEPTOR_INTERACTION
8740	TNFSF14	TNF superfamily member 14 [Source:HGNC Symbol;Acc:HGNC:11930]		NABA_MATRISOME				KEGG_CYTOKINE_CYTOKINE_RECEPTOR_INTERACTION
8038	ADAM12	ADAM metallopeptidase domain 12 [Source:HGNC Symbol;Acc:HGNC:190]		NABA_MATRISOME					DELYS_THYROID_CANCER_UP
1305	COL13A1	collagen type XIII alpha 1 chain [Source:HGNC Symbol;Acc:HGNC:2190]		NABA_MATRISOME					DELYS_THYROID_CANCER_UP
2155	F7	coagulation factor VII [Source:HGNC Symbol;Acc:HGNC:3544]		NABA_MATRISOME						CHEN_METABOLIC_SYNDROM_NETWORK
10516	FBLN5	fibulin 5 [Source:HGNC Symbol;Acc:HGNC:3602]		NABA_MATRISOME						CHEN_METABOLIC_SYNDROM_NETWORK
6320	CLEC11A	C-type lectin domain containing 11A [Source:HGNC Symbol;Acc:HGNC:10576]		NABA_MATRISOME
22917	ZP1	zona pellucida glycoprotein 1 [Source:HGNC Symbol;Acc:HGNC:13187]		NABA_MATRISOME
1990	CELA1	chymotrypsin like elastase 1 [Source:HGNC Symbol;Acc:HGNC:3308]		NABA_MATRISOME
387837	CLEC12B	C-type lectin domain family 12 member B [Source:HGNC Symbol;Acc:HGNC:31966]		NABA_MATRISOME
26002	MOXD1	monooxygenase DBH like 1 [Source:HGNC Symbol;Acc:HGNC:21063]			MEISSNER_BRAIN_HCP_WITH_H3K4ME3_AND_H3K27ME3	CHIANG_LIVER_CANCER_SUBCLASS_CTNNB1_DN
25825	BACE2	beta-secretase 2 [Source:HGNC Symbol;Acc:HGNC:934]			MEISSNER_BRAIN_HCP_WITH_H3K4ME3_AND_H3K27ME3	CHIANG_LIVER_CANCER_SUBCLASS_CTNNB1_DN
2624	GATA2	GATA binding protein 2 [Source:HGNC Symbol;Acc:HGNC:4171]			MEISSNER_BRAIN_HCP_WITH_H3K4ME3_AND_H3K27ME3		TONKS_TARGETS_OF_RUNX1_RUNX1T1_FUSION_HSC_DN				NAKAJIMA_MAST_CELL
4744	NEFH	neurofilament heavy [Source:HGNC Symbol;Acc:HGNC:7737]			MEISSNER_BRAIN_HCP_WITH_H3K4ME3_AND_H3K27ME3		TONKS_TARGETS_OF_RUNX1_RUNX1T1_FUSION_HSC_DN
3815	KIT	KIT proto-oncogene, receptor tyrosine kinase [Source:HGNC Symbol;Acc:HGNC:6342]			MEISSNER_BRAIN_HCP_WITH_H3K4ME3_AND_H3K27ME3			KEGG_CYTOKINE_CYTOKINE_RECEPTOR_INTERACTION			NAKAJIMA_MAST_CELL
2065	ERBB3	erb-b2 receptor tyrosine kinase 3 [Source:HGNC Symbol;Acc:HGNC:3431]			MEISSNER_BRAIN_HCP_WITH_H3K4ME3_AND_H3K27ME3				DELYS_THYROID_CANCER_UP
7006	TEC	tec protein tyrosine kinase [Source:HGNC Symbol;Acc:HGNC:11719]			MEISSNER_BRAIN_HCP_WITH_H3K4ME3_AND_H3K27ME3					CHEN_METABOLIC_SYNDROM_NETWORK
348093	RBPMS2	RNA binding protein, mRNA processing factor 2 [Source:HGNC Symbol;Acc:HGNC:19098]			MEISSNER_BRAIN_HCP_WITH_H3K4ME3_AND_H3K27ME3							WIERENGA_STAT5A_TARGETS_DN
2549	GAB1	GRB2 associated binding protein 1 [Source:HGNC Symbol;Acc:HGNC:4066]			MEISSNER_BRAIN_HCP_WITH_H3K4ME3_AND_H3K27ME3
5021	OXTR	oxytocin receptor [Source:HGNC Symbol;Acc:HGNC:8529]			MEISSNER_BRAIN_HCP_WITH_H3K4ME3_AND_H3K27ME3
1154	CISH	cytokine inducible SH2 containing protein [Source:HGNC Symbol;Acc:HGNC:1984]			MEISSNER_BRAIN_HCP_WITH_H3K4ME3_AND_H3K27ME3
9241	NOG	noggin [Source:HGNC Symbol;Acc:HGNC:7866]			MEISSNER_BRAIN_HCP_WITH_H3K4ME3_AND_H3K27ME3
94274	PPP1R14A	protein phosphatase 1 regulatory inhibitor subunit 14A [Source:HGNC Symbol;Acc:HGNC:14871]			MEISSNER_BRAIN_HCP_WITH_H3K4ME3_AND_H3K27ME3
79633	FAT4	FAT atypical cadherin 4 [Source:HGNC Symbol;Acc:HGNC:23109]			MEISSNER_BRAIN_HCP_WITH_H3K4ME3_AND_H3K27ME3
79156	PLEKHF1	pleckstrin homology and FYVE domain containing 1 [Source:HGNC Symbol;Acc:HGNC:20764]			MEISSNER_BRAIN_HCP_WITH_H3K4ME3_AND_H3K27ME3
11343	MGLL	monoglyceride lipase [Source:HGNC Symbol;Acc:HGNC:17038]				CHIANG_LIVER_CANCER_SUBCLASS_CTNNB1_DN						WIERENGA_STAT5A_TARGETS_DN
5730	PTGDS	prostaglandin D2 synthase [Source:HGNC Symbol;Acc:HGNC:9592]				CHIANG_LIVER_CANCER_SUBCLASS_CTNNB1_DN
387763	C11orf96	chromosome 11 open reading frame 96 [Source:HGNC Symbol;Acc:HGNC:38675]				CHIANG_LIVER_CANCER_SUBCLASS_CTNNB1_DN
1236	CCR7	C-C motif chemokine receptor 7 [Source:HGNC Symbol;Acc:HGNC:1608]					TONKS_TARGETS_OF_RUNX1_RUNX1T1_FUSION_HSC_DN	KEGG_CYTOKINE_CYTOKINE_RECEPTOR_INTERACTION
23166	STAB1	stabilin 1 [Source:HGNC Symbol;Acc:HGNC:18628]					TONKS_TARGETS_OF_RUNX1_RUNX1T1_FUSION_HSC_DN			CHEN_METABOLIC_SYNDROM_NETWORK
729230	CCR2	C-C motif chemokine receptor 2 [Source:HGNC Symbol;Acc:HGNC:1603]						KEGG_CYTOKINE_CYTOKINE_RECEPTOR_INTERACTION
2324	FLT4	fms related receptor tyrosine kinase 4 [Source:HGNC Symbol;Acc:HGNC:3767]						KEGG_CYTOKINE_CYTOKINE_RECEPTOR_INTERACTION
8828	NRP2	neuropilin 2 [Source:HGNC Symbol;Acc:HGNC:8005]							DELYS_THYROID_CANCER_UP	CHEN_METABOLIC_SYNDROM_NETWORK
221	ALDH3B1	aldehyde dehydrogenase 3 family member B1 [Source:HGNC Symbol;Acc:HGNC:410]							DELYS_THYROID_CANCER_UP	CHEN_METABOLIC_SYNDROM_NETWORK
54587	MXRA8	matrix remodeling associated 8 [Source:HGNC Symbol;Acc:HGNC:7542]							DELYS_THYROID_CANCER_UP	CHEN_METABOLIC_SYNDROM_NETWORK
3934	LCN2	lipocalin 2 [Source:HGNC Symbol;Acc:HGNC:6526]							DELYS_THYROID_CANCER_UP			WIERENGA_STAT5A_TARGETS_DN
240	ALOX5	arachidonate 5-lipoxygenase [Source:HGNC Symbol;Acc:HGNC:435]							DELYS_THYROID_CANCER_UP
4897	NRCAM	neuronal cell adhesion molecule [Source:HGNC Symbol;Acc:HGNC:7994]							DELYS_THYROID_CANCER_UP
2125	EVPL	envoplakin [Source:HGNC Symbol;Acc:HGNC:3503]							DELYS_THYROID_CANCER_UP
27306	HPGDS	hematopoietic prostaglandin D synthase [Source:HGNC Symbol;Acc:HGNC:17890]								CHEN_METABOLIC_SYNDROM_NETWORK	NAKAJIMA_MAST_CELL
25925	ZNF521	zinc finger protein 521 [Source:HGNC Symbol;Acc:HGNC:24605]								CHEN_METABOLIC_SYNDROM_NETWORK
27018	BEX3	brain expressed X-linked 3 [Source:HGNC Symbol;Acc:HGNC:13388]								CHEN_METABOLIC_SYNDROM_NETWORK
3681	ITGAD	integrin subunit alpha D [Source:HGNC Symbol;Acc:HGNC:6146]								CHEN_METABOLIC_SYNDROM_NETWORK
100996928	FMC1-LUC7L2	FMC1-LUC7L2 readthrough [Source:HGNC Symbol;Acc:HGNC:44671]								CHEN_METABOLIC_SYNDROM_NETWORK
55638	SYBU	syntabulin [Source:HGNC Symbol;Acc:HGNC:26011]								CHEN_METABOLIC_SYNDROM_NETWORK
122618	PLD4	phospholipase D family member 4 [Source:HGNC Symbol;Acc:HGNC:23792]								CHEN_METABOLIC_SYNDROM_NETWORK
83699	SH3BGRL2	SH3 domain binding glutamate rich protein like 2 [Source:HGNC Symbol;Acc:HGNC:15567]										WIERENGA_STAT5A_TARGETS_DN
253827	MSRB3	methionine sulfoxide reductase B3 [Source:HGNC Symbol;Acc:HGNC:27375]										WIERENGA_STAT5A_TARGETS_DN
64866	CDCP1	CUB domain containing protein 1 [Source:HGNC Symbol;Acc:HGNC:24357]
100507632	LINC00968	long intergenic non-protein coding RNA 968 [Source:HGNC Symbol;Acc:HGNC:48727]
400619	LINC00511	long intergenic non-protein coding RNA 511 [Source:HGNC Symbol;Acc:HGNC:43564]
55365	TMEM176A	transmembrane protein 176A [Source:HGNC Symbol;Acc:HGNC:24930]
221476	PI16	peptidase inhibitor 16 [Source:HGNC Symbol;Acc:HGNC:21245]
3304	HSPA1B	heat shock protein family A (Hsp70) member 1B [Source:HGNC Symbol;Acc:HGNC:5233]
91768	CABLES1	Cdk5 and Abl enzyme substrate 1 [Source:HGNC Symbol;Acc:HGNC:25097]
486	FXYD2	FXYD domain containing ion transport regulator 2 [Source:HGNC Symbol;Acc:HGNC:4026]
273	AMPH	amphiphysin [Source:HGNC Symbol;Acc:HGNC:471]
6512	SLC1A7	solute carrier family 1 member 7 [Source:HGNC Symbol;Acc:HGNC:10945]
6925	TCF4	transcription factor 4 [Source:HGNC Symbol;Acc:HGNC:11634]
23547	LILRA4	leukocyte immunoglobulin like receptor A4 [Source:HGNC Symbol;Acc:HGNC:15503]
23612	PHLDA3	pleckstrin homology like domain family A member 3 [Source:HGNC Symbol;Acc:HGNC:8934]
5367	PMCH	pro-melanin concentrating hormone [Source:HGNC Symbol;Acc:HGNC:9109]
2982	GUCY1A1	guanylate cyclase 1 soluble subunit alpha 1 [Source:HGNC Symbol;Acc:HGNC:4685]
1594	CYP27B1	cytochrome P450 family 27 subfamily B member 1 [Source:HGNC Symbol;Acc:HGNC:2606]
27023	FOXB1	forkhead box B1 [Source:HGNC Symbol;Acc:HGNC:3799]
54508	EPB41L4A-DT	EPB41L4A divergent transcript [Source:HGNC Symbol;Acc:HGNC:25643]
92737	DNER	delta/notch like EGF repeat containing [Source:HGNC Symbol;Acc:HGNC:24456]
6322	SCML1	Scm polycomb group protein like 1 [Source:HGNC Symbol;Acc:HGNC:10580]
89822	KCNK17	potassium two pore domain channel subfamily K member 17 [Source:HGNC Symbol;Acc:HGNC:14465]
22981	NINL	ninein like [Source:HGNC Symbol;Acc:HGNC:29163]
4495	MT1G	metallothionein 1G [Source:HGNC Symbol;Acc:HGNC:7399]
55103	RALGPS2	Ral GEF with PH domain and SH3 binding motif 2 [Source:HGNC Symbol;Acc:HGNC:30279]
1627	DBN1	drebrin 1 [Source:HGNC Symbol;Acc:HGNC:2695]
26064	RAI14	retinoic acid induced 14 [Source:HGNC Symbol;Acc:HGNC:14873]
26038	CHD5	chromodomain helicase DNA binding protein 5 [Source:HGNC Symbol;Acc:HGNC:16816]
153562	MARVELD2	MARVEL domain containing 2 [Source:HGNC Symbol;Acc:HGNC:26401]
2765	GML	glycosylphosphatidylinositol anchored molecule like [Source:HGNC Symbol;Acc:HGNC:4375]
2272	FHIT	fragile histidine triad diadenosine triphosphatase [Source:HGNC Symbol;Acc:HGNC:3701]
84708	LNX1	ligand of numb-protein X 1 [Source:HGNC Symbol;Acc:HGNC:6657]
2946	GSTM2	glutathione S-transferase mu 2 [Source:HGNC Symbol;Acc:HGNC:4634]
137797	LYPD2	LY6/PLAUR domain containing 2 [Source:HGNC Symbol;Acc:HGNC:25215]
10858	CYP46A1	cytochrome P450 family 46 subfamily A member 1 [Source:HGNC Symbol;Acc:HGNC:2641]
10974	ADIRF	adipogenesis regulatory factor [Source:HGNC Symbol;Acc:HGNC:24043]
260429	PRSS33	serine protease 33 [Source:HGNC Symbol;Acc:HGNC:30405]
8506	CNTNAP1	contactin associated protein 1 [Source:HGNC Symbol;Acc:HGNC:8011]
2838	GPR15	G protein-coupled receptor 15 [Source:HGNC Symbol;Acc:HGNC:4469]
2848	GPR25	G protein-coupled receptor 25 [Source:HGNC Symbol;Acc:HGNC:4480]
139189	DGKK	diacylglycerol kinase kappa [Source:HGNC Symbol;Acc:HGNC:32395]
402778	IFITM10	interferon induced transmembrane protein 10 [Source:HGNC Symbol;Acc:HGNC:40022]
285596	FAM153A	family with sequence similarity 153 member A [Source:HGNC Symbol;Acc:HGNC:29940]
283663	LINC00926	long intergenic non-protein coding RNA 926 [Source:HGNC Symbol;Acc:HGNC:27514]
254173	TTLL10	tubulin tyrosine ligase like 10 [Source:HGNC Symbol;Acc:HGNC:26693]
80820	EEPD1	endonuclease/exonuclease/phosphatase family domain containing 1 [Source:HGNC Symbol;Acc:HGNC:22223]
666	BOK	BCL2 family apoptosis regulator BOK [Source:HGNC Symbol;Acc:HGNC:1087]
440021	KRTAP5-2	keratin associated protein 5-2 [Source:HGNC Symbol;Acc:HGNC:23597]
140807	KRT72	keratin 72 [Source:HGNC Symbol;Acc:HGNC:28932]
3018	H2BC3	H2B clustered histone 3 [Source:HGNC Symbol;Acc:HGNC:4751]
120425	JAML	junction adhesion molecule like [Source:HGNC Symbol;Acc:HGNC:19084]
79057	PRRG3	proline rich and Gla domain 3 [Source:HGNC Symbol;Acc:HGNC:30798]
79608	RIC3	RIC3 acetylcholine receptor chaperone [Source:HGNC Symbol;Acc:HGNC:30338]
3050	HBZ	hemoglobin subunit zeta [Source:HGNC Symbol;Acc:HGNC:4835]
56729	RETN	resistin [Source:HGNC Symbol;Acc:HGNC:20389]
1668	DEFA3	defensin alpha 3 [Source:HGNC Symbol;Acc:HGNC:2762]
165679	SPTSSB	serine palmitoyltransferase small subunit B [Source:HGNC Symbol;Acc:HGNC:24045]
400823	FAM177B	family with sequence similarity 177 member B [Source:HGNC Symbol;Acc:HGNC:34395]
10739	RFPL2	ret finger protein like 2 [Source:HGNC Symbol;Acc:HGNC:9979]
114805	GALNT13	polypeptide N-acetylgalactosaminyltransferase 13 [Source:HGNC Symbol;Acc:HGNC:23242]
219790	RTKN2	rhotekin 2 [Source:HGNC Symbol;Acc:HGNC:19364]
79843	FAM124B	family with sequence similarity 124 member B [Source:HGNC Symbol;Acc:HGNC:26224]
28	ABO	ABO, alpha 1-3-N-acetylgalactosaminyltransferase and alpha 1-3-galactosyltransferase [Source:HGNC Symbol;Acc:HGNC:79]
256309	CCDC110	coiled-coil domain containing 110 [Source:HGNC Symbol;Acc:HGNC:28504]
404550	C16orf74	chromosome 16 open reading frame 74 [Source:HGNC Symbol;Acc:HGNC:23362]
220047	CCDC83	coiled-coil domain containing 83 [Source:HGNC Symbol;Acc:HGNC:28535]
164592	CCDC116	coiled-coil domain containing 116 [Source:HGNC Symbol;Acc:HGNC:26688]
93426	SYCE1	synaptonemal complex central element protein 1 [Source:HGNC Symbol;Acc:HGNC:28852]
729830	FAM160A1	family with sequence similarity 160 member A1 [Source:HGNC Symbol;Acc:HGNC:34237]
107984360	AP001189.1	novel transcript
57101	ANO2	anoctamin 2 [Source:HGNC Symbol;Acc:HGNC:1183]
3805	KIR2DL4	killer cell immunoglobulin like receptor, two Ig domains and long cytoplasmic tail 4 [Source:HGNC Symbol;Acc:HGNC:6332]
84140	FAM161A	FAM161 centrosomal protein A [Source:HGNC Symbol;Acc:HGNC:25808]
101927722	LINC01644	long intergenic non-protein coding RNA 1644 [Source:HGNC Symbol;Acc:HGNC:52431]
768206	PRCD	photoreceptor disc component [Source:HGNC Symbol;Acc:HGNC:32528]
158800	RHOXF1	Rhox homeobox family member 1 [Source:HGNC Symbol;Acc:HGNC:29993]
79037	PVRIG	PVR related immunoglobulin domain containing [Source:HGNC Symbol;Acc:HGNC:32190]
100379345	MIR181A2HG	MIR181A2 host gene [Source:HGNC Symbol;Acc:HGNC:37188]
100505495	PCAT19	prostate cancer associated transcript 19 [Source:HGNC Symbol;Acc:HGNC:49593]
100506457	MIR3681HG	MIR3681 host gene [Source:HGNC Symbol;Acc:HGNC:52001]
100885789	IFNG-AS1	IFNG antisense RNA 1 [Source:HGNC Symbol;Acc:HGNC:43910]
100996286	LINC02273	long intergenic non-protein coding RNA 2273 [Source:HGNC Symbol;Acc:HGNC:53188]
100996425	ARLNC1	androgen receptor regulated long noncoding RNA 1 [Source:HGNC Symbol;Acc:HGNC:53032]
101055625	OVCH1-AS1	OVCH1 antisense RNA 1 [Source:HGNC Symbol;Acc:HGNC:44484]
101409257	EZR-AS1	EZR antisense RNA 1 [Source:HGNC Symbol;Acc:HGNC:40609]
101928834	AL157895.1	novel transcript, antisense to C10orf112
101928982	AC005498.2	novel transcript
104266958	LINC01151	long intergenic non-protein coding RNA 1151 [Source:HGNC Symbol;Acc:HGNC:49471]
105370400	LINC02332	long intergenic non-protein coding RNA 2332 [Source:HGNC Symbol;Acc:HGNC:53252]
105371152	LINC02195	long intergenic non-protein coding RNA 2195 [Source:HGNC Symbol;Acc:HGNC:53058]
107984528	LINC02416	long intergenic non-protein coding RNA 2416 [Source:HGNC Symbol;Acc:HGNC:53345]
150992	LINC00309	long intergenic non-protein coding RNA 309 [Source:HGNC Symbol;Acc:HGNC:25279]
220158	GTSCR1	Gilles de la Tourette syndrome chromosome region, candidate 1 [Source:HGNC Symbol;Acc:HGNC:18406]
286442	LINC01281	long intergenic non-protein coding RNA 1281 [Source:HGNC Symbol;Acc:HGNC:50337]
654780	AC009123.1	novel transcript, antisense to ADAD2
