# Supplementary material for: Single-cell immune profiling reveals distinct immune response in asymptomatic COVID-19 patients
Source: Signal Transduct Target Ther. 2021 Sep 16;6:342. doi: 10.1038/s41392-021-00753-7 (PMC8443960; doi:10.1038/s41392-021-00753-7)
Supplement: Supplementary file 4 — Data S3 [file 41392_2021_753_MOESM4_ESM.xlsx]

## Sheet: CD56dim CD16+ NKAvsH_upin_A_GOt
	GO.ID	Term	Annotated	Significant	Expected	classic	genes
1	GO:0060333	interferon-gamma-mediated signaling path...	28	3	0.12	0.00019	IFNG,OAS3,TRIM25
2	GO:0071346	cellular response to interferon-gamma	49	3	0.2	0.00103	IFNG,OAS3,TRIM25
3	GO:0034341	response to interferon-gamma	53	3	0.22	0.0013	IFNG,OAS3,TRIM25
4	GO:0006471	protein ADP-ribosylation	19	2	0.08	0.00272	IFNG,TIPARP
5	GO:0071310	cellular response to organic substance	811	9	3.37	0.00393	ADNP2,ATF3,COMMD7,FAM89B,IFNG,OAS3,TIPARP,TRIM25,TRIM33
6	GO:0010033	response to organic substance	1010	10	4.2	0.0051	ADNP2,ATF3,COMMD7,FAM89B,IFNG,OAS3,OVCA2,TIPARP,TRIM25,TRIM33
7	GO:0032526	response to retinoic acid	28	2	0.12	0.00587	ADNP2,OVCA2
8	GO:1903901	negative regulation of viral life cycle	29	2	0.12	0.00629	OAS3,TRIM25
9	GO:0007166	cell surface receptor signaling pathway	888	9	3.69	0.00725	ATF3,COMMD7,FAM89B,IFNG,OAS3,PLXNC1,TIPARP,TRIM25,TRIM33
10	GO:0090101	negative regulation of transmembrane rec...	32	2	0.13	0.00762	FAM89B,TRIM33
11	GO:0030155	regulation of cell adhesion	198	4	0.82	0.00841	CLECL1,IFNG,PLXNC1,SLK
12	GO:0048525	negative regulation of viral process	36	2	0.15	0.00959	OAS3,TRIM25
13	GO:0090288	negative regulation of cellular response...	36	2	0.15	0.00959	FAM89B,TRIM33
14	GO:0042221	response to chemical	1295	11	5.38	0.01012	ADNP2,ATF3,COMMD7,FAM89B,IFNG,OAS3,OVCA2,PLXNC1,TIPARP,TRIM25,TRIM33
15	GO:0019221	cytokine-mediated signaling pathway	211	4	0.88	0.01048	COMMD7,IFNG,OAS3,TRIM25
16	GO:0007155	cell adhesion	334	5	1.39	0.01092	CLECL1,IFNG,PLXNC1,SLK,TIMM10B
17	GO:0022610	biological adhesion	335	5	1.39	0.01106	CLECL1,IFNG,PLXNC1,SLK,TIMM10B
18	GO:0017015	regulation of transforming growth factor...	40	2	0.17	0.01175	FAM89B,TRIM33
19	GO:1903844	regulation of cellular response to trans...	40	2	0.17	0.01175	FAM89B,TRIM33
20	GO:0048699	generation of neurons	501	6	2.08	0.01475	ADNP2,BTBD8,IFNG,LLPH,PLXNC1,ULK2

## Sheet: CD56dim CD16+ NKMvsH_upin_M_GOt
	GO.ID	Term	Annotated	Significant	Expected	classic	genes
1	GO:0007186	G protein-coupled receptor signaling pat...	178	4	0.34	0.00026	CCL3L1,ITPR3,PDGFRB,RGS1
2	GO:0032526	response to retinoic acid	28	2	0.05	0.00124	ADNP2,PDGFRB
3	GO:0043410	positive regulation of MAPK cascade	157	3	0.3	0.00288	CCL3L1,PDGFRB,UBE2V1
4	GO:0070374	positive regulation of ERK1 and ERK2 cas...	43	2	0.08	0.00291	CCL3L1,PDGFRB
5	GO:0071347	cellular response to interleukin-1	52	2	0.1	0.00424	CCL3L1,UBE2V1
6	GO:0060326	cell chemotaxis	58	2	0.11	0.00525	CCL3L1,PDGFRB
7	GO:0070555	response to interleukin-1	59	2	0.11	0.00543	CCL3L1,UBE2V1
8	GO:0070372	regulation of ERK1 and ERK2 cascade	70	2	0.13	0.00757	CCL3L1,PDGFRB
9	GO:0043408	regulation of MAPK cascade	227	3	0.44	0.00812	CCL3L1,PDGFRB,UBE2V1
10	GO:0070371	ERK1 and ERK2 cascade	76	2	0.15	0.00888	CCL3L1,PDGFRB
11	GO:0016237	lysosomal microautophagy	5	1	0.01	0.00955	ATG2A
12	GO:0030325	adrenal gland development	5	1	0.01	0.00955	PDGFRB
13	GO:0034727	piecemeal microautophagy of the nucleus	5	1	0.01	0.00955	ATG2A
14	GO:0038084	vascular endothelial growth factor signa...	5	1	0.01	0.00955	PDGFRB
15	GO:0044805	late nucleophagy	5	1	0.01	0.00955	ATG2A
16	GO:0061737	leukotriene signaling pathway	5	1	0.01	0.00955	RGS1
17	GO:0072109	glomerular mesangium development	5	1	0.01	0.00955	PDGFRB
18	GO:0072111	cell proliferation involved in kidney de...	5	1	0.01	0.00955	PDGFRB
19	GO:0090280	positive regulation of calcium ion impor...	5	1	0.01	0.00955	PDGFRB
20	GO:0000098	sulfur amino acid catabolic process	6	1	0.01	0.01145	CSAD

## Sheet: CD56dim CD16+ NKSvsH_upin_S_GOt
	GO.ID	Term	Annotated	Significant	Expected	classic	genes
1	GO:0051607	defense response to virus	100	11	0.91	9.9e-10	DDX60,HERC5,IFIH1,IFIT1,IFIT2,IFIT3,IFIT5,IRF9,OAS3,PARP9,RSAD2
2	GO:0034340	response to type I interferon	27	7	0.25	2.7e-09	IFIT1,IFIT2,IFIT3,IRF9,OAS3,RSAD2,USP18
3	GO:0060337	type I interferon signaling pathway	27	7	0.25	2.7e-09	IFIT1,IFIT2,IFIT3,IRF9,OAS3,RSAD2,USP18
4	GO:0071357	cellular response to type I interferon	27	7	0.25	2.7e-09	IFIT1,IFIT2,IFIT3,IRF9,OAS3,RSAD2,USP18
5	GO:0009615	response to virus	115	11	1.05	4.5e-09	DDX60,HERC5,IFIH1,IFIT1,IFIT2,IFIT3,IFIT5,IRF9,OAS3,PARP9,RSAD2
6	GO:0045087	innate immune response	234	13	2.13	1.1e-07	DDX60,HERC5,IFIH1,IFIT1,IFIT2,IFIT3,IFIT5,IRF9,OAS3,PARP9,RSAD2,TRIM25,USP18
7	GO:0009607	response to biotic stimulus	393	16	3.58	2.3e-07	CMPK2,DACH1,DDX60,HERC5,HERC6,IFIH1,IFIT1,IFIT2,IFIT3,IFIT5,IRF9,OAS3,PARP9,RSAD2,TRIM25,USP18
8	GO:0043207	response to external biotic stimulus	379	15	3.45	8.7e-07	CMPK2,DDX60,HERC5,HERC6,IFIH1,IFIT1,IFIT2,IFIT3,IFIT5,IRF9,OAS3,PARP9,RSAD2,TRIM25,USP18
9	GO:0051707	response to other organism	379	15	3.45	8.7e-07	CMPK2,DDX60,HERC5,HERC6,IFIH1,IFIT1,IFIT2,IFIT3,IFIT5,IRF9,OAS3,PARP9,RSAD2,TRIM25,USP18
10	GO:0098542	defense response to other organism	294	13	2.68	1.6e-06	DDX60,HERC5,IFIH1,IFIT1,IFIT2,IFIT3,IFIT5,IRF9,OAS3,PARP9,RSAD2,TRIM25,USP18
11	GO:1903901	negative regulation of viral life cycle	29	5	0.26	5.3e-06	IFIT1,IFIT5,OAS3,RSAD2,TRIM25
12	GO:0048525	negative regulation of viral process	36	5	0.33	1.6e-05	IFIT1,IFIT5,OAS3,RSAD2,TRIM25
13	GO:0045071	negative regulation of viral genome repl...	19	4	0.17	2.2e-05	IFIT1,IFIT5,OAS3,RSAD2
14	GO:0019079	viral genome replication	40	5	0.36	2.7e-05	IFIT1,IFIT5,OAS3,ROCK2,RSAD2
15	GO:0044419	interspecies interaction between organis...	619	16	5.64	8.3e-05	CMPK2,DDX60,HERC5,HERC6,IFIH1,IFIT1,IFIT2,IFIT3,IFIT5,IRF9,OAS3,PARP9,ROCK2,RSAD2,TRIM25,USP18
16	GO:1903900	regulation of viral life cycle	52	5	0.47	9.8e-05	IFIT1,IFIT5,OAS3,RSAD2,TRIM25
17	GO:0006952	defense response	432	13	3.93	0.0001	DDX60,HERC5,IFIH1,IFIT1,IFIT2,IFIT3,IFIT5,IRF9,OAS3,PARP9,RSAD2,TRIM25,USP18
18	GO:0019221	cytokine-mediated signaling pathway	211	9	1.92	0.0001	IFIT1,IFIT2,IFIT3,IRF9,OAS3,PARP9,RSAD2,TRIM25,USP18
19	GO:0060333	interferon-gamma-mediated signaling path...	28	4	0.25	0.00011	IRF9,OAS3,PARP9,TRIM25
20	GO:0034097	response to cytokine	330	11	3.01	0.00015	IFIH1,IFIT1,IFIT2,IFIT3,IRF9,OAS3,PARP9,PNPT1,RSAD2,TRIM25,USP18

## Sheet: Effector CD8+ TMvsA_upin_A_GOta
	GO.ID	Term	Annotated	Significant	Expected	classic	genes
1	GO:0090201	negative regulation of release of cytoch...	9	2	0.02	9.8e-05	FXN,HIGD1A
2	GO:0071674	mononuclear cell migration	19	2	0.03	0.00046	PLCB1,XCL2
3	GO:0090199	regulation of release of cytochrome c fr...	22	2	0.04	0.00062	FXN,HIGD1A
4	GO:0001836	release of cytochrome c from mitochondri...	25	2	0.04	0.0008	FXN,HIGD1A
5	GO:0010823	negative regulation of mitochondrion org...	36	2	0.06	0.00167	FXN,HIGD1A
6	GO:0097529	myeloid leukocyte migration	45	2	0.08	0.00261	PLCB1,XCL2
7	GO:0007186	G protein-coupled receptor signaling pat...	178	3	0.31	0.00305	PCSK1N,PLCB1,XCL2
8	GO:0007610	behavior	179	3	0.31	0.0031	FXN,PLCB1,PTGDS
9	GO:0008637	apoptotic mitochondrial changes	51	2	0.09	0.00334	FXN,HIGD1A
10	GO:0071347	cellular response to interleukin-1	53	2	0.09	0.0036	PLCB1,XCL2
11	GO:0002685	regulation of leukocyte migration	57	2	0.1	0.00415	PLCB1,XCL2
12	GO:0070555	response to interleukin-1	60	2	0.1	0.00459	PLCB1,XCL2
13	GO:0016485	protein processing	67	2	0.12	0.0057	FXN,PCSK1N
14	GO:0002682	regulation of immune system process	462	4	0.8	0.0061	CLECL1,PLCB1,PVRIG,XCL2
15	GO:2001234	negative regulation of apoptotic signali...	83	2	0.14	0.00864	FXN,HIGD1A
16	GO:0022410	circadian sleep/wake cycle process	5	1	0.01	0.00866	PTGDS
17	GO:0040015	negative regulation of multicellular org...	5	1	0.01	0.00866	FXN
18	GO:0045663	positive regulation of myoblast differen...	5	1	0.01	0.00866	PLCB1
19	GO:0050802	circadian sleep/wake cycle, sleep	5	1	0.01	0.00866	PTGDS
20	GO:0050860	negative regulation of T cell receptor s...	5	1	0.01	0.00866	PVRIG
